# Supplementary material for: MTG8 interacts with LHX6 to specify cortical interneuron subtype identity
Source: Nat Commun. 2022 Sep 5;13:5217. doi: 10.1038/s41467-022-32898-6 (PMC9445035; doi:10.1038/s41467-022-32898-6)
Supplement: Supplementary file 4 — Supplementary Data 1 [file 41467_2022_32898_MOESM4_ESM.xlsx]

## Sheet: Enriched in MGE
Probe ID	Gene Name	Gene Symbol	Early FC (log2)	Early FDR	Late FC (log2)	Late FDR
1447839_x_at	adrenomedullin	Adm	-4.50457	0.0149937	-2.21885	0.069916
1456119_at	glutamate receptor, metabotropic 5	Grm5	-3.95512	5.55e-05	-2.44304	0.000468262
1428851_at	RIKEN cDNA 1300014I06 gene	1300014I06Rik	-3.90115	6.98e-05	-3.3631	5.19e-05
1427676_a_at	glutamate receptor, ionotropic, kainate 1	Grik1	-3.8344	5.95e-06	-1.38395	0.00199583
1436087_at	dipeptidylpeptidase 10 /// similar to Dipeptidylpeptidase 10	Dpp10 /// LOC100047231	-3.77968	0.000175437	-2.92576	0.000289262
1441559_at	RIKEN cDNA 3110082D06 gene	3110082D06Rik	-3.65994	1.36e-05	-1.48533	0.0019131
1416149_at	oligodendrocyte transcription factor 1	Olig1	-3.64026	7.77e-06	-6.42377	2.48e-08
1438388_at	Neurexophilin 1	Nxph1	-3.63356	4.15e-05	-3.61042	1.06e-05
1415855_at	kit ligand	Kitl	-3.54311	5.61e-06	0.651038	0.0409009
1417504_at	calbindin 1	Calb1	-3.51222	0.00250872	-0.77791	0.17577
1436661_at	dipeptidylpeptidase 10	Dpp10	-3.41955	1.43e-05	-2.42228	4.22e-05
1460302_at	thrombospondin 1	Thbs1	-3.29068	0.0004801	-3.26698	0.000133127
1429592_at	lipoma HMGIC fusion partner-like 3	Lhfpl3	-3.27575	1.2e-05	-6.83187	1.48e-08
1435239_at	glutamate receptor, ionotropic, AMPA1 (alpha 1)	Gria1	-3.10649	9.21e-05	-2.7312	6.15e-05
1417954_at	somatostatin	Sst	-3.00171	0.011361	-1.20205	0.0994837
1423756_s_at	insulin-like growth factor binding protein 4	Igfbp4	-2.90314	1.33e-05	-2.93816	2.47e-06
1421811_at	similar to thrombospondin 1 /// thrombospondin 1	LOC640441 /// Thbs1	-2.88827	0.00186447	-2.98746	0.000421518
1432381_a_at	fibrous sheath-interacting protein 1 /// similar to fibrous sheath-interacting protein 1	Fsip1 /// LOC640450	-2.88575	8.09e-05	-1.87183	0.000478306
1428035_at	fibrous sheath-interacting protein 1	Fsip1	-2.87583	0.000600672	-2.11127	0.00135009
1437964_at	neurexophilin 2	Nxph2	-2.80883	0.00554004	-2.88311	0.00139058
1452705_at	pyridoxal-dependent decarboxylase domain containing 1	Pdxdc1	-2.75179	0.00093392	-0.79484	0.0852842
1458129_at	RAR-related orphan receptor alpha	Rora	-2.6994	1.8e-05	-1.54557	0.000267582
1437492_at	mohawk homeobox	Mkx	-2.66629	0.000429361	-1.65678	0.00278005
1435029_at	RIKEN cDNA B230120H23 gene	B230120H23Rik	-2.57865	1.49e-05	-0.783825	0.0101138
1447787_x_at	gap junction protein, gamma 1	Gjc1	-2.57751	0.000895204	1.04211	0.0324218
1452981_at	contactin 1	Cntn1	-2.5698	7.13e-05	-5.43125	6.17e-08
1418912_at	plexin domain containing 2	Plxdc2	-2.55292	0.000666032	-2.69544	0.000123401
1448972_at	glutamate receptor, ionotropic, AMPA1 (alpha 1) /// similar to Glutamate receptor, ionotropic, AMPA1 (alpha 1)	Gria1 /// LOC100044431	-2.55115	0.000325508	-2.28967	0.00018454
1436987_at	isthmin 1 homolog (zebrafish)	Ism1	-2.54617	8.16e-05	-1.27869	0.00251282
1450520_at	calcium channel, voltage-dependent, gamma subunit 3	Cacng3	-2.54609	0.000833288	-2.15358	0.000743674
1449434_at	carbonic anhydrase 3	Car3	-2.51815	0.00100039	-2.73179	0.000156413
1421917_at	platelet derived growth factor receptor, alpha polypeptide	Pdgfra	-2.51414	0.00423593	-6.48393	1.12e-06
1425132_at	neuropilin (NRP) and tolloid (TLL)-like 1	Neto1	-2.51408	0.000506456	-1.74556	0.0016406
1422262_a_at	LIM homeobox protein 6	Lhx6	-2.49711	0.00223765	-2.58915	0.0005061
1456404_at	a disintegrin-like and metallopeptidase (reprolysin type) with thrombospondin type 1 motif, 5 (aggrecanase-2) /// similar to a disintegrin-like and metalloprotease (reprolysin type) with thrombospondin type 1 motif, 5 (aggrecanase-2)	Adamts5 /// LOC100048332	-2.45084	3.28e-05	-3.70286	3.12e-07
1426322_a_at	potassium large conductance calcium-activated channel, subfamily M, beta member 2	Kcnmb2	-2.43382	0.000310407	-1.90357	0.000471581
1420416_at	sema domain, immunoglobulin domain (Ig), short basic domain, secreted, (semaphorin) 3A	Sema3a	-2.43224	0.000331643	-0.78268	0.0421341
1416783_at	tachykinin 1	Tac1	-2.40291	0.0061014	-0.520186	0.213524
1438671_at	protein phosphatase 2 (formerly 2A), regulatory subunit B (PR 52), gamma isoform	Ppp2r2c	-2.39769	0.00137339	-2.08802	0.000985717
1419127_at	neuropeptide Y	Npy	-2.39658	0.00512756	-0.513644	0.209134
1457656_s_at	RIKEN cDNA C230085N15 gene	C230085N15Rik	-2.38558	0.0131165	-0.00409248	0.453474
1439767_at	discs, large (Drosophila) homolog-associated protein 2	Dlgap2	-2.33448	0.000711466	-2.13998	0.000364193
1437782_at	contactin associated protein-like 2	Cntnap2	-2.3214	0.00298583	-0.100022	0.404172
1417489_at	neuropeptide Y receptor Y2	Npy2r	-2.31352	2.95e-06	0.209501	0.164473
1437360_at	protocadherin 19	Pcdh19	-2.29697	1.43e-05	-2.93752	4.42e-07
1453027_at	discs, large (Drosophila) homolog-associated protein 1	Dlgap1	-2.23724	0.00170045	-2.01511	0.000976086
1435337_at	teashirt zinc finger family member 3	Tshz3	-2.23708	0.00181026	-2.39039	0.000327204
1439315_at	Special AT-rich sequence binding protein 1	Satb1	-2.22935	4.14e-05	-0.122332	0.328321
1435595_at	RIKEN cDNA 1810011O10 gene	1810011O10Rik	-2.18689	0.000239722	-1.76215	0.000290413
1456946_at	SH3 domain containing ring finger 3	Sh3rf3	-2.17786	0.000461968	-2.63887	2.87e-05
1449850_at	signal peptide, CUB domain, EGF-like 1	Scube1	-2.17351	0.00208074	-1.46802	0.0062175
1424581_at	SH3 and cysteine rich domain 2	Stac2	-2.17123	0.000505844	-0.77443	0.0371398
1417455_at	transforming growth factor, beta 3	Tgfb3	-2.15128	6.86e-07	-1.76001	6.59e-07
1440891_at	glutamate receptor, ionotropic, AMPA4 (alpha 4)	Gria4	-2.14763	2.47e-05	-1.64478	4.3e-05
1426044_a_at	protein kinase C, theta	Prkcq	-2.14745	0.000237116	-4.07776	4.2e-07
1434918_at	SRY-box containing gene 6	Sox6	-2.13185	3.42e-05	-2.20414	6.29e-06
1432706_at	RIKEN cDNA 5330428N10 gene	5330428N10Rik	-2.13178	0.000355533	-0.0762853	0.397012
1440156_s_at	TOX high mobility group box family member 2	Tox2	-2.10624	0.000537581	-2.42779	5.05e-05
1437699_at	RIKEN cDNA E430014B02 gene	E430014B02Rik	-2.09763	7.37e-05	0.0421459	0.415145
1451499_at	Ca2+-dependent activator protein for secretion 2	Cadps2	-2.08069	8.37e-05	-1.33539	0.000540732
1452514_a_at	kit oncogene	Kit	-2.07959	3.92e-05	-1.59221	7e-05
1434111_at	similar to calcium-independent alpha-latrotoxin receptor homolog 2 /// latrophilin 2	LOC100048050 /// Lphn2	-2.07591	0.00115882	-0.743644	0.0530072
1460336_at	peroxisome proliferative activated receptor, gamma, coactivator 1 alpha	Ppargc1a	-2.07455	0.00154817	-1.42028	0.00455015
1431167_at	diacylglycerol kinase, gamma	Dgkg	-2.0698	2.17e-05	-1.59876	3.46e-05
1427564_at	diaphanous homolog 2 (Drosophila)	Diap2	-2.06302	4.94e-05	-1.24778	0.000482098
1430676_at	collagen, type XIX, alpha 1	Col19a1	-2.06271	0.000230783	-5.52219	3.77e-08
1450932_s_at	dedicator of cytokinesis 9	Dock9	-2.0578	0.00162491	-0.421182	0.178598
1449961_at	rabphilin 3A	Rph3a	-2.00887	0.0177868	-2.08411	0.00443815
1444073_at	avian musculoaponeurotic fibrosarcoma (v-maf) AS42 oncogene homolog	Maf	-2.00592	0.00670442	-1.20124	0.0242653
1417649_at	cyclin-dependent kinase inhibitor 1C (P57)	Cdkn1c	-1.9915	4.15e-05	-0.405681	0.0692755
1436853_a_at	synuclein, alpha	Snca	-1.97872	0.000281083	-2.61231	8.72e-06
1460477_at	family with sequence similarity 135, member B	Fam135b	-1.96962	0.00155515	-1.69682	0.00118625
1450716_at	a disintegrin-like and metallopeptidase (reprolysin type) with thrombospondin type 1 motif, 1	Adamts1	-1.96023	0.0396906	-1.58149	0.0300569
1441648_at	C1q and tumor necrosis factor related protein 4	C1qtnf4	-1.94904	0.00117608	-1.02197	0.0137383
1452761_a_at	RNA binding motif, single stranded interacting protein	Rbms3	-1.94291	4.65e-05	-1.59683	4.89e-05
1433701_at	metallophosphoesterase domain containing 1	Mpped1	-1.93314	0.00166949	-2.44284	8.87e-05
1455923_at	potassium channel tetramerisation domain containing 8	Kctd8	-1.9279	0.00474803	0.0504747	0.426639
1427522_at	Rho GTPase activating protein 20	Arhgap20	-1.92307	0.000310407	-2.7627	4.96e-06
1450781_at	high mobility group AT-hook 2	Hmga2	-1.90376	0.000143966	-2.73394	2.23e-06
1416498_at	peptidylprolyl isomerase C	Ppic	-1.90191	0.000522459	-0.78922	0.0220009
1440147_at	leucine-rich repeat LGI family, member 2	Lgi2	-1.89871	0.00335162	-1.91924	0.000896959
1417625_s_at	chemokine (C-X-C motif) receptor 7	Cxcr7	-1.89639	0.00470134	-1.97212	0.00104988
1450181_at	cut-like homeobox 2	Cux2	-1.8889	0.000725597	-1.92551	0.000176197
1450174_at	protein tyrosine phosphatase, receptor type, T	Ptprt	-1.88145	0.00556988	-2.65098	0.000160296
1422494_s_at	cyclin-dependent kinase 20	Cdk20	-1.85464	0.00402334	-1.34195	0.00733373
1421171_at	a disintegrin and metallopeptidase domain 12 (meltrin alpha)	Adam12	-1.84116	0.0413492	-4.89416	2.77e-05
1428527_at	sorting nexin 7	Snx7	-1.84068	0.00289621	-2.29807	0.000176762
1432241_at	RIKEN cDNA 9030205G03 gene	9030205G03Rik	-1.8305	0.00184334	-1.32978	0.00381197
1452202_at	phosphodiesterase 2A, cGMP-stimulated	Pde2a	-1.8106	0.00803769	-1.48877	0.00697412
1431050_at	ribosomal protein S6 kinase, polypeptide 5	Rps6ka5	-1.78935	6.69e-05	-1.52343	5.44e-05
1418588_at	neurensin 1	Nrsn1	-1.77378	0.000199722	-0.959918	0.00321884
1447939_a_at	predicted gene 2172 /// predicted pseudogene 2490 /// predicted gene 3893 /// predicted pseudogene 5859 /// predicted gene 7819 /// similar to 4933409K07Rik protein /// similar to 4933409K07Rik protein	Gm2172 /// Gm2490 /// Gm3893 /// Gm5859 /// Gm7819 /// LOC100041516 /// LOC100041599	-1.77316	0.00186879	-1.20694	0.00548439
1427252_at	DMRT-like family B with proline-rich C-terminal, 1	Dmrtb1	-1.76852	0.0105773	-2.85654	0.000130558
1455620_at	heparan sulfate (glucosamine) 3-O-sulfotransferase 4	Hs3st4	-1.76051	0.00373289	0.401198	0.183329
1420537_at	potassium channel tetramerisation domain containing 4	Kctd4	-1.74586	0.00764633	-2.62598	0.000147905
1431191_a_at	synaptotagmin I	Syt1	-1.74135	0.00144141	-1.54326	0.00092032
1435252_at	UDP-Gal:betaGal beta 1,3-galactosyltransferase, polypeptide 6	B3galt6	-1.72917	0.0273769	-1.48386	0.0169834
1451332_at	zinc finger protein 521	Zfp521	-1.72004	0.0325884	-1.87749	0.00679589
1447937_a_at	RIKEN cDNA 4933409K07 gene /// predicted gene 10590 /// predicted gene 2172 /// predicted pseudogene 2490 /// predicted gene 3893 /// predicted pseudogene 5859 /// predicted gene 7819 /// similar to 4933409K07Rik protein	4933409K07Rik /// Gm10590 /// Gm2172 /// Gm2490 /// Gm3893 /// Gm5859 /// Gm7819 /// LOC100041599	-1.71871	3.28e-05	-0.899529	0.000886308
1416136_at	matrix metallopeptidase 2	Mmp2	-1.70447	0.000697309	-1.05508	0.00422608
1453144_at	phosphatidylserine decarboxylase, pseudogene 3	Pisd-ps3	-1.70405	0.0158142	-1.03297	0.0395866
1448598_at	matrix metallopeptidase 17	Mmp17	-1.70387	9.06e-06	-1.84195	9.3e-07
1448754_at	retinol binding protein 1, cellular	Rbp1	-1.69128	0.0173281	-0.497029	0.187038
1431080_at	UDP-N-acetyl-alpha-D-galactosamine:polypeptide N-acetylgalactosaminyltransferase-like 6	Galntl6	-1.67407	0.000806509	-0.108485	0.358295
1417701_at	protein phosphatase 1, regulatory (inhibitor) subunit 14c	Ppp1r14c	-1.67397	0.000225965	-3.41109	2.35e-07
1450754_at	calcium channel, voltage-dependent, alpha 2/delta subunit 2	Cacna2d2	-1.66244	0.00102376	-1.32266	0.0013517
1436931_at	regulatory factor X, 4 (influences HLA class II expression)	Rfx4	-1.6596	0.0133466	-3.08373	6.34e-05
1450121_at	sodium channel, voltage-gated, type I, alpha	Scn1a	-1.65549	0.00108106	-2.1165	5.02e-05
1445359_at	adenylate cyclase 1	Adcy1	-1.65452	0.0219921	-1.56697	0.00888046
1448665_at	dystrophin, muscular dystrophy	Dmd	-1.65406	0.000310339	-2.22628	8.46e-06
1451716_at	v-maf musculoaponeurotic fibrosarcoma oncogene family, protein B (avian)	Mafb	-1.6489	0.000100108	-0.991387	0.000975097
1440964_s_at	core-binding factor, runt domain, alpha subunit 2, translocated to, 3 (human)	Cbfa2t3	-1.64603	0.000799225	-1.02873	0.00446676
1417051_at	protocadherin 8	Pcdh8	-1.64183	0.000140648	-0.952983	0.0015985
1434292_at	small nucleolar RNA host gene 11 (non-protein coding)	Snhg11	-1.6401	0.0316014	0.935973	0.0718453
1449314_at	zinc finger protein, multitype 2	Zfpm2	-1.63167	0.000644812	-2.04572	3.25e-05
1419367_at	2,4-dienoyl CoA reductase 1, mitochondrial	Decr1	-1.63014	2.57e-05	-2.28211	4.36e-07
1430395_at	ankyrin repeat domain 45	Ankrd45	-1.62787	0.000536732	-0.42254	0.0904204
1428184_at	RIKEN cDNA 3110035E14 gene	3110035E14Rik	-1.6191	0.00280274	-4.34751	4.9e-07
1419592_at	unc-5 homolog C (C. elegans)	Unc5c	-1.61416	0.00589107	-2.70628	4.72e-05
1421112_at	NK2 transcription factor related, locus 2 (Drosophila)	Nkx2-2	-1.61208	0.000860397	-6.48504	1.39e-08
1439657_at	RIKEN cDNA A430027H14 gene	A430027H14Rik	-1.60918	0.00316981	-1.24307	0.00430691
1455845_at	WSC domain containing 1	Wscd1	-1.60428	0.000140648	-2.73025	5.62e-07
1442101_at	leucine rich repeat and fibronectin type III, extracellular 1	Elfn1	-1.60076	0.0237905	-2.26094	0.00102607
1436734_at	RIKEN cDNA E130309F12 gene	E130309F12Rik	-1.59592	0.00243295	-3.29872	3.18e-06
1448411_at	Wolfram syndrome 1 homolog (human)	Wfs1	-1.59172	0.0411599	-1.87044	0.00624054
1430089_at	RIKEN cDNA 5830469G19 gene	5830469G19Rik	-1.58272	0.0395278	0.266635	0.325264
1451689_a_at	SRY-box containing gene 10	Sox10	-1.58222	0.00104104	-6.12646	1.5e-08
1453538_at	cysteine-serine-rich nuclear protein 3	Csrnp3	-1.58181	0.00128828	-0.317587	0.17555
1439441_x_at	large tumor suppressor 2	Lats2	-1.57518	0.00159321	-1.36461	0.0011741
1442116_at	G protein-coupled receptor 176	Gpr176	-1.57332	0.000353508	-1.60767	7.71e-05
1419695_at	ST8 alpha-N-acetyl-neuraminide alpha-2,8-sialyltransferase 1	St8sia1	-1.57208	0.000160472	-2.57086	9.06e-07
1443860_at	protein tyrosine phosphatase, receptor type, D	Ptprd	-1.56727	0.00169738	-1.71246	0.000256919
1455746_at	kinesin family member 13A	Kif13a	-1.5582	0.000522459	-2.8928	1.29e-06
1436821_at	phosphatidylinositol-specific phospholipase C, X domain containing 3	Plcxd3	-1.55781	0.0206434	-1.19502	0.020664
1440162_x_at	hypothetical protein A630043P06	A630043P06	-1.55237	0.000506456	-1.99377	2.1e-05
1447517_at	superkiller viralicidic activity 2-like 2 (S. cerevisiae)	Skiv2l2	-1.55223	0.0343036	-0.284522	0.308358
1448752_at	carbonic anhydrase 2	Car2	-1.55153	0.00396588	-1.31102	0.00317059
1447938_at	predicted gene 10590 /// predicted gene 2172	Gm10590 /// Gm2172	-1.53364	0.000302589	-0.875072	0.00333347
1416046_a_at	fucosidase, alpha-L- 2, plasma	Fuca2	-1.52165	0.000164239	-1.59662	2.81e-05
1450123_at	ryanodine receptor 2, cardiac	Ryr2	-1.51501	0.00836534	-1.2595	0.00682705
1415834_at	dual specificity phosphatase 6	Dusp6	-1.50546	0.0233886	-1.92319	0.00189146
1438007_at	family with sequence similarity 19, member A2	Fam19a2	-1.49516	0.0067735	-1.47998	0.00216709
1434141_at	guanylate cyclase 1, soluble, alpha 3	Gucy1a3	-1.48642	0.0212231	-1.42396	0.00810774
1440955_at	kielin/chordin-like protein	Kcp	-1.48568	0.00917662	0.787874	0.0438263
1448698_at	cyclin D1	Ccnd1	-1.4837	0.000505844	-3.17125	4.06e-07
1454960_at	MAD homolog 3 (Drosophila)	Smad3	-1.48361	0.00102873	-1.20637	0.00117614
1440487_at	deleted in colorectal carcinoma	Dcc	-1.48008	0.00691214	0.0572575	0.415921
1459145_at	RIKEN cDNA A930033H14 gene	A930033H14Rik	-1.47979	0.0207756	-0.478945	0.173325
1430136_at	glutamate receptor, metabotropic 3	Grm3	-1.47463	0.00402991	-1.43575	0.00138164
1449158_at	potassium channel, subfamily K, member 2	Kcnk2	-1.47383	0.000122795	-1.39719	4.57e-05
1445255_at	Rap guanine nucleotide exchange factor (GEF) 5	Rapgef5	-1.47186	0.00295604	0.0497609	0.415632
1447100_s_at	RIKEN cDNA 5730508B09 gene	5730508B09Rik	-1.46939	0.0030416	-3.49418	1.47e-06
1445049_at	expressed sequence C80893	C80893	-1.46438	0.00556674	0.682478	0.0500159
1432072_at	kinesin family member 2A	Kif2a	-1.46063	0.0381464	-0.691596	0.118186
1436789_at	cyclin J-like	Ccnjl	-1.44002	0.00855158	-0.143807	0.350956
1446472_at	AT hook containing transcription factor 1	Ahctf1	-1.42515	0.0390405	0.905439	0.0618532
1419672_at	sparc/osteonectin, cwcv and kazal-like domains proteoglycan 1	Spock1	-1.42352	0.0397785	-2.21583	0.00117207
1430317_at	ubiquitin-conjugating enzyme E2, J2 homolog (yeast)	Ube2j2	-1.42009	0.0165307	0.39405	0.197559
1434775_at	par-3 (partitioning defective 3) homolog (C. elegans)	Pard3	-1.41683	0.0176702	-1.39405	0.00585033
1434856_at	ankyrin repeat domain 44	Ankrd44	-1.4142	0.00217831	-0.752677	0.0188765
1454715_at	RALY RNA binding protein-like	Ralyl	-1.41079	0.00100781	-0.902725	0.00470421
1437744_at	SLIT and NTRK-like family, member 4	Slitrk4	-1.40704	0.0063825	-0.756031	0.0346116
1455554_at	RIKEN cDNA A830039N20 gene	A830039N20Rik	-1.40651	0.0091561	-1.434	0.00245163
1454424_at	odd Oz/ten-m homolog 2 (Drosophila)	Odz2	-1.40258	0.0150276	0.0498796	0.423771
1439904_at	follistatin-like 5	Fstl5	-1.40049	0.000854062	-0.921141	0.00354058
1456609_at	calcium/calmodulin-dependent protein kinase II inhibitor 1	Camk2n1	-1.39958	0.0199042	-0.904062	0.0375284
1425790_a_at	glutamate receptor, ionotropic, kainate 2 (beta 2)	Grik2	-1.39495	0.00102873	-1.25023	0.000622618
1439304_at	RIKEN cDNA B230216N24 gene	B230216N24Rik	-1.38874	0.00201675	-0.259508	0.207002
1445178_at	SH3 domain containing ring finger 1	Sh3rf1	-1.37494	0.00862768	-0.43379	0.140857
1424843_a_at	growth arrest specific 5	Gas5	-1.37201	0.0136622	0.0615197	0.41475
1438698_at	transmembrane protein 132C	Tmem132c	-1.36896	0.000826837	-0.812351	0.00601427
1452327_at	IQ motif and Sec7 domain 1	Iqsec1	-1.36627	0.0206434	-1.27684	0.00887183
1420679_a_at	androgen-induced 1	Aig1	-1.36136	0.00869423	-1.66867	0.000717386
1418072_at	histone cluster 1, H2bc	Hist1h2bc	-1.35166	0.00134019	-0.172892	0.272511
1445234_at	RIKEN cDNA C130030K03 gene	C130030K03Rik	-1.35031	0.00115882	-2.02588	1.64e-05
1428808_at	prickle homolog 2 (Drosophila)	Prickle2	-1.34683	0.00313272	-1.56007	0.000334131
1434348_at	fasciculation and elongation protein zeta 2 (zygin II)	Fez2	-1.34546	0.0337857	-2.00953	0.00118353
1442445_at	RIKEN cDNA 2610027H17 gene	2610027H17Rik	-1.34138	0.0492246	0.238176	0.325547
1423341_at	chondroitin sulfate proteoglycan 4	Cspg4	-1.33807	0.00701042	-5.47009	6.77e-08
1436173_at	deleted in liver cancer 1	Dlc1	-1.33697	0.00554963	-3.29388	2.26e-06
1442661_at	dehydrogenase/reductase (SDR family) member 7B	Dhrs7b	-1.32643	0.0210792	-1.47408	0.00369403
1417111_at	mannosidase 1, alpha	Man1a	-1.32275	0.0137838	-1.61054	0.00130787
1436193_at	mannosidase, alpha, class 1C, member 1	Man1c1	-1.32194	0.00208055	-1.4726	0.000280648
1453456_at	RIKEN cDNA 2900084O13 gene	2900084O13Rik	-1.32136	0.00907108	-0.659292	0.0521819
1435396_at	syntaxin binding protein 6 (amisyn)	Stxbp6	-1.3197	0.00531751	-1.07778	0.00497737
1444455_at	calcium channel, voltage-dependent, P/Q type, alpha 1A subunit	Cacna1a	-1.31967	0.00133863	-0.724212	0.0122063
1440801_s_at	adrenergic receptor kinase, beta 2	Adrbk2	-1.31834	0.0158871	-0.818889	0.0368327
1430043_at	tetratricopeptide repeat domain 19	Ttc19	-1.31826	0.0307551	0.437939	0.187169
1424942_a_at	myelocytomatosis oncogene	Myc	-1.31671	0.000188879	-0.206643	0.167714
1417568_at	neurocalcin delta	Ncald	-1.3133	0.0207756	-4.99985	4.92e-07
1446144_at	peroxisomal biogenesis factor 5-like	Pex5l	-1.30213	0.0449035	0.349636	0.252836
1455373_at	piccolo (presynaptic cytomatrix protein)	Pclo	-1.30064	0.00201675	-0.37447	0.108887
1440623_at	G protein-coupled receptor 26	Gpr26	-1.30023	0.00578943	0.228924	0.254645
1457812_at	transformation related protein 53 binding protein 1	Trp53bp1	-1.30012	0.0198022	-0.219617	0.302035
1454849_x_at	clusterin /// similar to clusterin	Clu /// LOC100046120	-1.298	0.0312915	-2.57006	0.000149444
1429718_at	SLIT and NTRK-like family, member 5	Slitrk5	-1.28986	0.00958506	-1.39201	0.0018222
1436293_x_at	immunoglobulin-like domain containing receptor 2	Ildr2	-1.28754	0.010896	-3.688	1.8e-06
1424852_at	myocyte enhancer factor 2C	Mef2c	-1.28527	0.00158257	-2.16891	9.45e-06
1433413_at	neurexin I	Nrxn1	-1.28518	0.00371515	-2.06809	3.56e-05
1457936_at	mitogen-activated protein kinase 8	Mapk8	-1.28515	0.00106956	-0.974588	0.00189293
1448845_at	ribonuclease P 25 subunit (human)	Rpp25	-1.28467	0.0165226	-1.7711	0.00072583
1446147_at	RNA binding motif protein 39	Rbm39	-1.28318	0.0141068	0.572351	0.0861495
1427602_at	diabetic embryopathy 1	Dep1	-1.28236	0.000983253	0.296682	0.133823
1445445_s_at	prostaglandin E receptor 1 (subtype EP1)	Ptger1	-1.27641	0.0337299	0.216599	0.318975
1448012_at	RIKEN cDNA 3110053B16 gene	3110053B16Rik	-1.26965	0.00903383	0.274415	0.228087
1448659_at	caspase 7	Casp7	-1.26399	0.00444134	-2.05777	4.07e-05
1435092_at	ADP-ribosylation factor-like 4A	Arl4a	-1.26085	0.000444392	-1.0775	0.000361413
1454156_at	spermatogenesis associated, serine-rich 2-like	Spats2l	-1.26032	0.0366452	-1.32723	0.00929449
1418030_at	solute carrier organic anion transporter family, member 3a1	Slco3a1	-1.25969	0.00390319	-0.688788	0.0241147
1434693_at	predicted gene 10699	Gm10699	-1.2554	0.032807	-0.306918	0.256216
1446268_at	Cytohesin 3	Cyth3	-1.25065	0.0312915	-0.472801	0.15836
1422187_at	gamma-aminobutyric acid (GABA) A receptor, subunit gamma 3	Gabrg3	-1.24829	0.0489664	-1.26038	0.0154079
1420563_at	glutamate receptor, ionotropic, AMPA3 (alpha 3)	Gria3	-1.24824	0.00217831	-4.44521	4.88e-08
1436002_at	signal peptide, CUB domain, EGF-like 3	Scube3	-1.24257	0.00302626	-0.471659	0.0673818
1420973_at	AT rich interactive domain 5B (MRF1-like) /// similar to modulator recognition factor 2	Arid5b /// LOC100044968	-1.23953	0.0120556	-1.52901	0.00101837
1437231_at	SLIT and NTRK-like family, member 6	Slitrk6	-1.23539	0.0215838	-0.804474	0.03849
1435880_at	ankyrin repeat domain 50	Ankrd50	-1.23484	0.00262674	-1.64581	9.93e-05
1445929_at	Predicted gene 3837	Gm3837	-1.22539	0.000506456	-0.0440177	0.39996
1432982_at	RIKEN cDNA 4930456J16 gene	4930456J16Rik	-1.2223	0.00444134	0.263945	0.201888
1416983_s_at	forkhead box O1	Foxo1	-1.21949	0.0452456	-1.32086	0.0103782
1430979_a_at	peroxiredoxin 2	Prdx2	-1.21884	0.0102701	-0.125831	0.35073
1456542_s_at	glutaminyl-tRNA synthase (glutamine-hydrolyzing)-like 1	Qrsl1	-1.2182	0.0444287	-0.325293	0.253445
1457043_at	beta 1,3-galactosyltransferase-like	B3galtl	-1.21689	0.00518715	-1.71351	0.000147332
1419489_at	family with sequence similarity 19, member A5	Fam19a5	-1.21316	0.00202533	-2.1006	1.03e-05
1417196_s_at	WW, C2 and coiled-coil domain containing 2	Wwc2	-1.21112	0.00556614	-2.30755	1.69e-05
1459383_at	CDNA sequence BC049807	BC049807	-1.21094	0.0116814	0.730061	0.0334137
1428826_at	nuclear receptor subfamily 6, group A, member 1	Nr6a1	-1.21038	0.00617469	0.198437	0.270791
1440629_at	eukaryotic translation termination factor 1	Etf1	-1.20856	0.0309608	0.649195	0.0818867
1450644_at	zinc finger protein 36, C3H type-like 1	Zfp36l1	-1.19386	0.0400673	-4.12169	3.45e-06
1432125_at	adaptor-related protein complex 3, mu 2 subunit	Ap3m2	-1.19292	0.0131176	0.57437	0.0693501
1457806_at	Family with sequence similarity 196, member A	Fam196a	-1.18948	0.00397507	-1.83436	5.28e-05
1434919_at	alkylglycerone phosphate synthase	Agps	-1.18946	0.0191086	-0.848047	0.0257969
1434819_at	beta galactoside alpha 2,6 sialyltransferase 2	St6gal2	-1.18897	0.00484048	-2.04832	2.94e-05
1425600_a_at	phospholipase C, beta 1	Plcb1	-1.18421	0.00954583	-0.0915368	0.378114
1438294_at	ataxin 1	Atxn1	-1.18294	0.00511112	-1.27522	0.000921202
1438344_at	RIKEN cDNA 4833424O15 gene	4833424O15Rik	-1.18285	0.0423584	-3.1974	2.54e-05
1456402_at	RIKEN cDNA A330076H08 gene	A330076H08Rik	-1.17858	0.0372918	-0.70834	0.0696012
1437963_at	RIKEN cDNA C530045E16 gene	C530045E16Rik	-1.17535	0.0173382	0.496181	0.105422
1451972_at	glucocorticoid induced transcript 1 /// predicted pseudogene 5815 /// similar to glucocorticoid induced transcript 1	Glcci1 /// Gm5815 /// LOC100046012	-1.17479	0.00100491	-0.0914388	0.34092
1437800_at	EDAR (ectodysplasin-A receptor)-associated death domain	Edaradd	-1.17336	0.0489517	-1.88262	0.00135181
1420417_at	predicted gene 2521 /// sema domain, immunoglobulin domain (Ig), short basic domain, secreted, (semaphorin) 3A	Gm2521 /// Sema3a	-1.17168	0.0204509	0.113599	0.371064
1438127_at	hypothetical LOC552906	LOC552906	-1.17107	0.0475132	0.200253	0.329451
1449765_at	expressed sequence C76628	C76628	-1.17001	0.0330363	0.324334	0.230971
1445383_at	transmembrane protein 44	Tmem44	-1.16946	0.00133863	-0.101663	0.332161
1435332_at	5-hydroxytryptamine (serotonin) receptor 7	Htr7	-1.16926	0.0180714	0.348681	0.185708
1437797_at	ATPase, Ca++ transporting, cardiac muscle, slow twitch 2	Atp2a2	-1.16883	0.0443486	0.491173	0.153792
1435551_at	formin homology 2 domain containing 3	Fhod3	-1.16848	0.00594501	-1.78542	9.49e-05
1444152_at	CUGBP, Elav-like family member 2	Celf2	-1.16595	0.0252684	0.381354	0.180841
1436544_at	ATPase, class V, type 10D	Atp10d	-1.16499	0.0488166	0.558248	0.129022
1435351_at	BEN domain containing 5	Bend5	-1.16498	0.00949828	-0.987668	0.00687239
1455870_at	A kinase (PRKA) anchor protein 2	Akap2	-1.1639	0.00890989	-1.69072	0.00022527
1434283_at	similar to modulator recognition factor 2	LOC100044968	-1.16087	0.00104075	-1.23439	0.000189504
1454213_at	armadillo repeat containing 9	Armc9	-1.15833	0.0464961	-0.281382	0.274063
1434881_s_at	potassium channel tetramerisation domain containing 12	Kctd12	-1.15766	0.0119121	-2.90767	5.46e-06
1436484_at	RIKEN cDNA C030019I05 gene	C030019I05Rik	-1.15695	0.0488028	-0.630267	0.101687
1419176_at	vacuolar protein sorting 37A (yeast)	Vps37a	-1.14917	0.00221551	-0.970502	0.00188784
1428637_at	dual-specificity tyrosine-(Y)-phosphorylation regulated kinase 2 /// similar to Dual-specificity tyrosine-(Y)-phosphorylation regulated kinase 2	Dyrk2 /// LOC100044376	-1.1454	0.0219769	-0.346608	0.191439
1433945_at	family with sequence similarity 189, member A1	Fam189a1	-1.14162	0.0139194	-2.06733	8.29e-05
1449381_a_at	protein kinase C and casein kinase substrate in neurons 1	Pacsin1	-1.141	0.0251339	-0.577877	0.0845416
1453668_at	RIKEN cDNA 3110052M02 gene	3110052M02Rik	-1.14066	0.0169158	0.920616	0.0142052
1422831_at	fibrillin 2	Fbn2	-1.13994	0.0112111	-2.71973	7.51e-06
1441956_s_at	Cut-like homeobox 1	Cux1	-1.13987	0.000644812	-0.41797	0.0380915
1455635_at	RIKEN cDNA 4732460I02 gene	4732460I02Rik	-1.13796	0.0281009	0.833251	0.0315909
1428599_at	kinase non-catalytic C-lobe domain (KIND) containing 1	Kndc1	-1.13627	0.00787319	-0.99359	0.00494329
1429185_at	RIKEN cDNA 4631416L12 gene	4631416L12Rik	-1.13474	0.0023748	-1.81832	2.2e-05
1452358_at	retinoic acid induced 2	Rai2	-1.12856	0.000216334	-0.388833	0.0272738
1451310_a_at	cathepsin L	Ctsl	-1.12712	0.00020728	-1.11129	5.73e-05
1433615_at	transmembrane protein 117	Tmem117	-1.12674	0.0187752	-1.66611	0.000540732
1440802_at	CLIP associating protein 2	Clasp2	-1.12622	0.0485628	0.244015	0.295463
1433551_at	vesicle amine transport protein 1 homolog-like (T. californica)	Vat1l	-1.12454	0.0403197	-2.30586	0.000182668
1433566_at	RAS-like, family 10, member B	Rasl10b	-1.12229	0.0031383	-1.11631	0.000941031
1423287_at	cerebellin 1 precursor protein	Cbln1	-1.11774	0.0324138	0.602768	0.0832526
1442215_at	smoothened homolog (Drosophila)	Smo	-1.11651	0.00361623	0.116099	0.3285
1442456_at	spermatogenesis associated 5	Spata5	-1.11532	0.00633162	0.64327	0.0268676
1417133_at	peripheral myelin protein 22	Pmp22	-1.1137	0.0187752	-3.82154	9.66e-07
1457336_at	R3H domain 1 (binds single-stranded nucleic acids)	R3hdm1	-1.10804	0.0203789	0.749323	0.0327118
1425251_at	prostaglandin E receptor 3 (subtype EP3)	Ptger3	-1.1072	0.00287322	0.231174	0.193824
1426218_at	glucocorticoid induced transcript 1	Glcci1	-1.10475	0.00958506	-0.217995	0.248988
1425581_s_at	UDP-N-acetyl-alpha-D-galactosamine: polypeptide N-acetylgalactosaminyltransferase 7	Galnt7	-1.10443	0.0374822	-0.839122	0.0350937
1418250_at	ADP-ribosylation factor-like 4D	Arl4d	-1.10282	0.00209604	-0.464654	0.0425518
1453766_a_at	EF-hand calcium binding domain 6	Efcab6	-1.10125	0.0340733	-2.47606	6.74e-05
1438407_at	dermatan sulfate epimerase-like	Dsel	-1.10037	0.000332218	-1.09581	8.89e-05
1416232_at	oligodendrocyte transcription factor 2	Olig2	-1.09987	0.00664788	-4.38993	7.64e-08
1449545_at	fibroblast growth factor 18	Fgf18	-1.0994	0.00402885	0.196331	0.239477
1446610_at	engulfment and cell motility 1, ced-12 homolog (C. elegans)	Elmo1	-1.09787	0.00580379	-0.890646	0.00560409
1460540_at	predicted gene 10308	Gm10308	-1.09252	0.00740144	-2.17987	1.71e-05
1422052_at	cadherin 8	Cdh8	-1.0881	0.0307437	-0.644886	0.0637657
1429175_at	transmembrane protein 178	Tmem178	-1.08803	0.0114538	-0.396384	0.120029
1424848_at	potassium large conductance calcium-activated channel, subfamily M, alpha member 1	Kcnma1	-1.08774	0.046158	-1.62884	0.00189293
1443619_at	transmembrane protein 30A	Tmem30a	-1.08699	0.0329767	0.443111	0.144004
1444738_at	RIKEN cDNA 5730419I09 gene	5730419I09Rik	-1.0849	0.0300896	0.0957942	0.385992
1451674_at	solute carrier family 12, member 5	Slc12a5	-1.08464	0.0422509	0.275933	0.260566
1456795_at	BEN domain containing 4	Bend4	-1.08403	0.00658025	-1.30215	0.000608386
1450187_a_at	galactose-1-phosphate uridyl transferase	Galt	-1.08386	0.0299865	-0.423251	0.148557
1442388_at	RIKEN cDNA 2410137F16 gene	2410137F16Rik	-1.08386	0.00543637	0.0625276	0.392811
1457027_at	dehydrogenase E1 and transketolase domain containing 1	Dhtkd1	-1.08385	0.0308378	-0.441411	0.140537
1452902_at	dehydrogenase/reductase (SDR family) member 13	Dhrs13	-1.07719	0.0181926	-0.545017	0.0719829
1434993_at	family with sequence similarity 5, member C	Fam5c	-1.07602	0.0421667	-3.22572	1.17e-05
1447926_at	ADP-ribosylation factor-like 5A	Arl5a	-1.07235	8.65e-05	-1.10042	1.79e-05
1435850_at	X Kell blood group precursor related family member 4	Xkr4	-1.06949	0.025406	-1.55656	0.000922414
1460474_at	RIKEN cDNA 2610028L16 gene	2610028L16Rik	-1.06915	0.0130244	0.810086	0.015001
1436492_x_at	RIKEN cDNA 6430514M23 gene	6430514M23Rik	-1.06758	0.0125623	-0.575698	0.0493554
1443461_at	expressed sequence C79130	C79130	-1.06545	0.026467	0.03214	0.431556
1415698_at	golgi membrane protein 1	Golm1	-1.06453	0.00453217	-0.674422	0.0146412
1437568_at	matrix metallopeptidase 16	Mmp16	-1.06095	0.000684615	-2.54096	2.35e-07
1425697_at	serologically defined colon cancer antigen 1	Sdccag1	-1.05752	0.0196446	0.514157	0.0819245
1438801_at	dynamin 3	Dnm3	-1.05647	0.0356819	-0.972402	0.0164193
1441546_at	Membrane protein, palmitoylated 6 (MAGUK p55 subfamily member 6)	Mpp6	-1.0502	0.0484519	-0.172271	0.335557
1418599_at	collagen, type XI, alpha 1	Col11a1	-1.04983	0.0197551	-1.60137	0.000469028
1449987_at	anaplastic lymphoma kinase	Alk	-1.04855	0.0181926	-0.705813	0.0307629
1426973_at	G protein-coupled receptor 153	Gpr153	-1.04851	0.0069839	-1.36655	0.000368385
1443133_at	RIKEN cDNA A230070E04 gene	A230070E04Rik	-1.04614	0.00484048	-0.682446	0.0135678
1416702_at	serine (or cysteine) peptidase inhibitor, clade I, member 1	Serpini1	-1.04603	0.000372802	-0.400614	0.0248124
1447301_at	A kinase (PRKA) anchor protein 5	Akap5	-1.04545	0.0243779	-0.489541	0.0990471
1430070_at	RIKEN cDNA 1500035N22 gene	1500035N22Rik	-1.04393	0.0215109	-0.110013	0.363915
1439090_at	TBC1 domain family, member 23	Tbc1d23	-1.04274	0.0226939	0.10943	0.365465
1456647_a_at	eyes absent 4 homolog (Drosophila)	Eya4	-1.04049	0.0289558	-1.00465	0.0106665
1454880_s_at	BCL2 modifying factor	Bmf	-1.03214	0.00789238	-0.354227	0.118835
1439582_at	Microtubule-actin crosslinking factor 1	Macf1	-1.03206	0.0137209	0.0953511	0.367966
1436317_at	post-GPI attachment to proteins 1	Pgap1	-1.0318	0.00228628	-0.951106	0.00112543
1437142_a_at	phosphatidylinositol glycan anchor biosynthesis, class O	Pigo	-1.03114	0.00373297	-0.293338	0.132371
1429345_at	tubulin, gamma complex associated protein 4	Tubgcp4	-1.02776	0.0347243	0.845507	0.0248678
1435612_at	opioid binding protein/cell adhesion molecule-like	Opcml	-1.0184	0.0151119	-4.34676	1.34e-07
1416630_at	inhibitor of DNA binding 3	Id3	-1.01593	0.0109148	-2.46374	6.29e-06
1436071_at	ankyrin repeat domain 26	Ankrd26	-1.01482	0.0102847	-1.03188	0.00280435
1434451_at	predicted gene 10786	Gm10786	-1.01473	0.0241321	-1.30968	0.00185359
1454729_at	hypothetical protein LOC100045503 /// transmembrane protein 108	LOC100045503 /// Tmem108	-1.01383	0.00873937	-0.387149	0.0998559
1428327_at	trafficking protein, kinesin binding 1	Trak1	-1.0136	0.00148584	-0.652863	0.00610254
1450779_at	fatty acid binding protein 7, brain	Fabp7	-1.01052	0.00117608	-1.88156	3.14e-06
1433050_at	RIKEN cDNA 5730478J17 gene	5730478J17Rik	-1.00957	0.0496309	-0.254368	0.270294
1453424_at	FYVE and coiled-coil domain containing 1	Fyco1	-1.00849	0.0220184	0.369133	0.148099
1437292_at	clavesin 2	Clvs2	-1.0072	0.0143227	-0.341721	0.145868
1433379_at	RIKEN cDNA 9430019H13 gene	9430019H13Rik	-1.00547	0.0191281	0.149544	0.32003
1433907_at	Pbx/knotted 1 homeobox 2	Pknox2	-1.00453	0.0059726	-1.07454	0.00115166
1451490_at	lysophospholipase-like 1	Lyplal1	-1.00306	0.0119885	-0.713895	0.0183116
1440974_at	RIKEN cDNA 9030203C11 gene	9030203C11Rik	-1.00267	0.0120076	0.73225	0.0165585
1455015_at	TBC1 domain family, member 9	Tbc1d9	-1.00158	0.000725597	-1.38109	1.86e-05
1451446_at	anthrax toxin receptor 1	Antxr1	-0.997607	0.0048852	-2.25673	3.68e-06
1433691_at	protein phosphatase 1, regulatory (inhibitor) subunit 3C	Ppp1r3c	-0.997083	0.0104275	-0.5572	0.0398721
1451827_a_at	NADPH oxidase 4	Nox4	-0.995692	0.000929412	-0.40993	0.0309779
1440751_at	E1A binding protein p400	Ep400	-0.994023	0.025573	1.17558	0.00331201
1421705_at	sodium channel, voltage-gated, type III, alpha	Scn3a	-0.990106	0.0331544	-0.842858	0.0207669
1450027_at	syndecan 3	Sdc3	-0.990002	0.027217	-2.80044	8.11e-06
1431045_at	family with sequence similarity 49, member A	Fam49a	-0.986978	0.0133466	-2.0481	2.78e-05
1417901_a_at	islet cell autoantigen 1	Ica1	-0.985643	0.00907108	-0.888839	0.00477243
1447930_at	bromodomain adjacent to zinc finger domain 1A	Baz1a	-0.985132	0.0100481	0.749959	0.0119299
1427754_a_at	dynamin 1	Dnm1	-0.983677	0.00484048	-0.10427	0.331959
1430240_a_at	calmegin	Clgn	-0.980277	0.00473236	-1.76532	2.05e-05
1447334_at	B-cell CLL/lymphoma 11A (zinc finger protein)	Bcl11a	-0.979349	0.0314708	0.31175	0.197805
1455258_at	potassium voltage gated channel, Shaw-related subfamily, member 2	Kcnc2	-0.977743	0.016087	-1.42778	0.000477849
1449167_at	erythrocyte protein band 4.1-like 4a	Epb4.1l4a	-0.975347	0.0194039	-1.85869	9.2e-05
1432626_at	RIKEN cDNA 5730507A11 gene	5730507A11Rik	-0.973614	0.0284675	0.289302	0.208435
1425565_at	RE1-silencing transcription factor	Rest	-0.972982	0.0143815	-1.4304	0.000393596
1449249_at	protocadherin 7	Pcdh7	-0.97067	0.0228049	-0.65403	0.0359873
1421569_at	glutamate receptor, ionotropic, delta 1	Grid1	-0.970251	0.0351236	-1.89003	0.000205692
1421962_at	DnaJ (Hsp40) homolog, subfamily B, member 5	Dnajb5	-0.970014	0.00507843	-0.373369	0.0796499
1456064_at	expressed sequence AI504432	AI504432	-0.963281	0.00874494	-1.19439	0.00067429
1447250_a_at	coiled-coil domain containing 141	Ccdc141	-0.961913	0.0236916	-0.556991	0.0581752
1428469_a_at	DAZ interacting protein 1	Dzip1	-0.960845	0.0384382	-0.363492	0.169516
1439580_at	RIKEN cDNA B930053N05 gene	B930053N05Rik	-0.958859	0.0234721	-0.298363	0.188686
1459578_at	expressed sequence AA407175	AA407175	-0.95393	0.0338546	0.505065	0.0888704
1437708_x_at	vesicle-associated membrane protein 3	Vamp3	-0.953429	0.032807	-0.85432	0.0168428
1456811_at	CXXC finger 4	Cxxc4	-0.953185	0.00639244	-0.980029	0.00160456
1442502_at	leucine-rich repeats and calponin homology (CH) domain containing 1	Lrch1	-0.952324	0.0285369	-0.174808	0.301301
1426373_at	ski sarcoma viral oncogene homolog (avian)	Ski	-0.950475	0.00133863	-1.15792	9.06e-05
1446224_at	HECT domain containing 2	Hectd2	-0.949582	0.0366033	-0.504848	0.0917677
1455558_at	polo-like kinase 1 substrate 1	Plk1s1	-0.949151	0.00115294	-0.0331407	0.407755
1441610_at	expressed sequence N28178	N28178	-0.94465	0.0422479	-0.274588	0.233512
1434564_at	E2F transcription factor 3	E2f3	-0.942972	0.0400673	-0.201235	0.290158
1436912_at	calcium channel, voltage-dependent, beta 4 subunit	Cacnb4	-0.935731	0.00261607	-1.11286	0.00022474
1429134_at	human immunodeficiency virus type I enhancer binding protein 3	Hivep3	-0.93455	0.0321414	-1.13249	0.00382731
1424784_at	predicted gene 13139	Gm13139	-0.933359	0.013483	0.123547	0.326448
1457354_at	keratin 222	Krt222	-0.933098	0.0105031	-0.223453	0.211647
1456985_at	deoxynucleotidyltransferase, terminal, interacting protein 1	Dnttip1	-0.930717	0.0324958	0.704772	0.0316381
1418263_at	DEAD (Asp-Glu-Ala-Asp) box polypeptide 25	Ddx25	-0.928182	0.00441849	-0.352318	0.0776204
1440037_at	pre B-cell leukemia transcription factor 1	Pbx1	-0.926763	0.033952	1.1608	0.0034502
1444218_at	DNA segment, Chr 19, ERATO Doi 737, expressed	D19Ertd737e	-0.925435	0.0135788	-0.212002	0.231476
1425597_a_at	quaking	Qk	-0.921352	0.0444748	-2.71706	1.49e-05
1442643_at	KDM1 lysine (K)-specific demethylase 6B	Kdm6b	-0.921182	0.0123016	1.01987	0.002059
1419188_s_at	chemokine (C-C motif) ligand 27A /// predicted gene 13306	Ccl27a /// Gm13306	-0.920532	0.0059726	0.0935352	0.341857
1434956_at	ring finger protein 170	Rnf170	-0.910924	0.0114538	0.0646474	0.387646
1442585_at	RIKEN cDNA B230220N19 gene	B230220N19Rik	-0.909876	0.0313741	-0.554399	0.0599564
1423825_at	wntless homolog (Drosophila)	Wls	-0.90816	0.038462	-0.109213	0.363917
1442176_at	AT rich interactive domain 5B (MRF1-like)	Arid5b	-0.90553	0.0195098	-0.878795	0.00695781
1423109_s_at	solute carrier family 25 (mitochondrial carnitine/acylcarnitine translocase), member 20	Slc25a20	-0.905179	0.0106394	-0.556605	0.0293782
1434028_at	aryl hydrocarbon receptor nuclear translocator 2	Arnt2	-0.905131	0.000725597	-0.861087	0.00028813
1442046_at	shroom family member 2	Shroom2	-0.903926	0.0393364	-1.19332	0.00314657
1428718_at	secernin 1	Scrn1	-0.897689	0.00931797	-0.514176	0.0345878
1427005_at	polo-like kinase 2 (Drosophila)	Plk2	-0.897597	0.017959	-0.614497	0.0286494
1417779_at	RIKEN cDNA 2310079N02 gene	2310079N02Rik	-0.896691	0.0325213	-0.361881	0.145751
1451021_a_at	Kruppel-like factor 5	Klf5	-0.893117	0.0303112	-0.423054	0.106209
1416344_at	lysosomal-associated membrane protein 2	Lamp2	-0.892043	0.0226809	-0.775027	0.0134529
1436868_at	reticulon 4 receptor-like 1	Rtn4rl1	-0.89047	0.0432856	0.140679	0.336782
1424289_at	oxidative stress induced growth inhibitor family member 2	Osgin2	-0.88998	0.00255312	-0.718487	0.00282388
1420859_at	protein kinase inhibitor, alpha	Pkia	-0.886034	0.0135148	-0.22923	0.205243
1417702_a_at	histamine N-methyltransferase	Hnmt	-0.883504	0.0471587	-1.5812	0.000620716
1440721_at	RIKEN cDNA 5930433N17 gene	5930433N17Rik	-0.876093	0.0344539	-0.625862	0.0401962
1428284_at	RIKEN cDNA 8430427H17 gene	8430427H17Rik	-0.872849	0.0132033	-0.529989	0.0351842
1449106_at	glutathione peroxidase 3	Gpx3	-0.872273	0.0330063	-4.08805	2.26e-07
1442196_at	RIKEN cDNA A930006K02 gene	A930006K02Rik	-0.871795	0.02437	-0.47045	0.0715873
1423489_at	similar to monocyte to macrophage differentiation-associated /// monocyte to macrophage differentiation-associated	LOC100047565 /// Mmd	-0.871188	0.00548277	-0.649985	0.0081546
1450897_at	Rho GTPase activating protein 5	Arhgap5	-0.870949	0.00484983	-0.443168	0.0354351
1434962_x_at	chemokine (C-C motif) ligand 27A	Ccl27a	-0.86915	0.0311952	0.166014	0.298113
1448746_at	nibrin	Nbn	-0.868975	0.0299764	-1.27277	0.00111107
1427932_s_at	RIKEN cDNA 1200003I10 gene /// RIKEN cDNA 1200015M12 gene /// RIKEN cDNA A130040M12 gene /// RIKEN cDNA E430024C06 gene	1200003I10Rik /// 1200015M12Rik /// A130040M12Rik /// E430024C06Rik	-0.868525	0.0400603	0.372718	0.143024
1457459_at	expressed sequence AU014973	AU014973	-0.867887	0.0406351	0.314996	0.182589
1434606_at	v-erb-b2 erythroblastic leukemia viral oncogene homolog 3 (avian)	Erbb3	-0.867618	0.0197551	-3.78642	1.66e-07
1457682_at	RIKEN cDNA 9030420J04 gene	9030420J04Rik	-0.866685	0.00250872	0.117784	0.278196
1415790_at	ubiquitin-like domain containing CTD phosphatase 1	Ublcp1	-0.86604	0.0360538	-0.0699546	0.39494
1440883_at	USP6 N-terminal like	Usp6nl	-0.863141	0.0109845	-0.231467	0.188008
1416666_at	serine (or cysteine) peptidase inhibitor, clade E, member 2	Serpine2	-0.862557	0.00220786	-4.73799	5.58e-09
1453210_at	RIKEN cDNA 5730507C01 gene	5730507C01Rik	-0.862459	0.0441229	0.326567	0.177278
1440246_at	LAG1 homolog, ceramide synthase 6	Lass6	-0.86145	0.00656631	-0.716938	0.00551619
1439531_at	RIKEN cDNA E130311K13 gene	E130311K13Rik	-0.861308	0.0233326	-0.381647	0.108436
1451983_at	Iroquois related homeobox 1 (Drosophila)	Irx1	-0.860049	0.0104144	-1.36471	0.000146784
1417505_s_at	predicted gene 13305 /// predicted gene 2002 /// interleukin 11 receptor, alpha chain 1 /// interleukin 11 receptor, alpha chain 2	Gm13305 /// Gm2002 /// Il11ra1 /// Il11ra2	-0.859326	0.0305465	-0.44185	0.0896852
1432379_at	RIKEN cDNA 4930590A17 gene	4930590A17Rik	-0.858177	0.00242345	0.0217573	0.424692
1449956_at	protein kinase C, epsilon	Prkce	-0.857739	0.0322828	-0.117792	0.345024
1454593_at	FYVE, RhoGEF and PH domain containing 3	Fgd3	-0.857458	0.00624753	0.507752	0.0241147
1447510_at	RIKEN cDNA C530014P21 gene	C530014P21Rik	-0.856985	0.0486775	-0.185176	0.295939
1446294_at	Transcription factor 12	Tcf12	-0.856941	0.0156712	-0.404839	0.0788531
1431262_at	predicted gene, 100041874 /// predicted gene 3194 /// predicted gene 8108	100041874 /// Gm3194 /// Gm8108	-0.854167	0.0459721	-0.0961712	0.374257
1420980_at	p21 protein (Cdc42/Rac)-activated kinase 1	Pak1	-0.85319	0.0034383	-0.324817	0.0702472
1439328_at	nuclear factor of activated T-cells 5	Nfat5	-0.852203	0.0202835	0.361407	0.110988
1439166_at	nucleolar protein 11	Nol11	-0.848309	0.0159468	0.49342	0.0452462
1430388_a_at	sulfatase 2	Sulf2	-0.847773	0.0429628	-3.84235	4.84e-07
1435805_at	lin-7 homolog A (C. elegans)	Lin7a	-0.846772	0.0385738	-1.47577	0.000530761
1449372_at	DnaJ (Hsp40) homolog, subfamily C, member 3	Dnajc3	-0.846412	0.015577	-0.584491	0.0250021
1419417_at	vascular endothelial growth factor C	Vegfc	-0.845855	0.0389997	-1.50395	0.000470997
1448865_at	hydroxysteroid (17-beta) dehydrogenase 7	Hsd17b7	-0.845648	0.0270589	0.685001	0.0210694
1428525_at	RIKEN cDNA 4930488B01 gene	4930488B01Rik	-0.843787	0.0286965	-1.48633	0.000299579
1436136_at	nucleolar complex associated 2 homolog (S. cerevisiae)	Noc2l	-0.841654	0.0433205	0.634507	0.0405306
1452811_at	5-aminoimidazole-4-carboxamide ribonucleotide formyltransferase/IMP cyclohydrolase	Atic	-0.840657	0.00955613	-0.840533	0.00286876
1426517_at	guanine nucleotide binding protein, alpha z subunit	Gnaz	-0.839744	0.00563218	-0.863123	0.00140231
1439493_at	zinc finger protein 827	Zfp827	-0.835532	0.015591	-0.85751	0.00409891
1427182_s_at	DNA segment, Chr 18, ERATO Doi 653, expressed	D18Ertd653e	-0.834178	0.0430043	-0.7731	0.0191614
1456735_x_at	acid phosphatase-like 2	Acpl2	-0.832298	0.00655191	-0.861533	0.00158215
1428748_at	zinc finger protein 826	Zfp826	-0.832182	0.0162965	0.591787	0.0231348
1454400_at	RIKEN cDNA 4632432E15 gene	4632432E15Rik	-0.831005	0.0197948	0.292335	0.152035
1455297_at	spindlin family, member 2	Spin2	-0.828294	0.0209202	-0.796359	0.0078526
1451171_at	RIKEN cDNA 2310008H04 gene	2310008H04Rik	-0.825727	0.0137131	-0.151616	0.275734
1444394_at	acyl-Coenzyme A dehydrogenase family, member 9	Acad9	-0.824483	0.0308121	-0.403089	0.100684
1423569_at	glycine amidinotransferase (L-arginine:glycine amidinotransferase)	Gatm	-0.823208	0.0170626	-5.2445	1.48e-08
1423488_at	monocyte to macrophage differentiation-associated	Mmd	-0.820431	0.0384313	-0.777156	0.015617
1426621_a_at	protein phosphatase 2 (formerly 2A), regulatory subunit B (PR 52), beta isoform	Ppp2r2b	-0.81397	0.049815	-3.32388	1.51e-06
1435359_at	similar to CDNA sequence BC060632 /// metastasis suppressor 1-like	LOC100047284 /// Mtss1l	-0.813752	0.0177216	-1.57215	7.11e-05
1426316_at	RIKEN cDNA 6330416G13 gene	6330416G13Rik	-0.812042	0.033475	0.390099	0.108449
1453427_at	casein kinase 2, alpha 1 polypeptide	Csnk2a1	-0.809836	0.0303566	0.665187	0.0219999
1458954_at	Predicted gene 13308	Gm13308	-0.809244	0.031367	-0.951993	0.00436168
1450509_at	carbohydrate sulfotransferase 11	Chst11	-0.809098	0.0203303	-2.57142	2.03e-06
1430000_at	RIKEN cDNA B230117O15 gene	B230117O15Rik	-0.808179	0.0446926	0.235466	0.236195
1452161_at	TCDD-inducible poly(ADP-ribose) polymerase	Tiparp	-0.80685	0.00631953	-0.780292	0.00230758
1435137_s_at	RIKEN cDNA 1200015M12 gene /// RIKEN cDNA A130040M12 gene /// RIKEN cDNA E430024C06 gene	1200015M12Rik /// A130040M12Rik /// E430024C06Rik	-0.798951	0.0292897	0.396929	0.0947557
1438677_at	plakophilin 4	Pkp4	-0.798801	0.0127111	-1.54056	4.56e-05
1454877_at	SERTA domain containing 4	Sertad4	-0.797899	0.00955613	-0.472762	0.0313312
1426591_at	G elongation factor, mitochondrial 2	Gfm2	-0.797602	0.0114969	0.220388	0.183281
1424882_a_at	5'-nucleotidase domain containing 2	Nt5dc2	-0.797283	0.00580379	-0.534053	0.0138526
1443847_x_at	AF4/FMR2 family, member 2	Aff2	-0.795876	0.0202225	-1.25746	0.000376952
1452731_x_at	predicted gene, 100041874 /// predicted gene, ENSMUSG00000063277 /// predicted gene, ENSMUSG00000068790 /// predicted gene 10409 /// predicted gene 2897 /// alpha-takusan pseudogene /// predicted gene 3194 /// predicted gene 3696 /// predicted gene 3703 /// predicted gene 8108 /// predicted gene 8206 /// predicted gene 8348 /// hypothetical LOC100036568 /// alpha14-takusan /// hypothetical protei…	100041874 /// ENSMUSG00000063277 /// ENSMUSG00000068790 /// Gm10409 /// Gm2897 /// Gm3002 /// Gm3194 /// Gm3696 /// Gm3703 /// Gm8108 /// Gm8206 /// Gm8348 /// LOC100036568 /// LOC100041151 /// LOC671957	-0.795492	0.0237316	-0.266217	0.172631
1433602_at	gamma-aminobutyric acid (GABA) A receptor, subunit alpha 5	Gabra5	-0.795004	0.0378555	-1.19438	0.00136475
1455967_at	sorbin and SH3 domain containing 1	Sorbs1	-0.794877	0.0360392	0.140725	0.315261
1453853_a_at	Rho guanine nucleotide exchange factor (GEF) 12	Arhgef12	-0.792189	0.0328545	-1.25911	0.000759007
1438702_at	fibronectin leucine rich transmembrane protein 2	Flrt2	-0.790802	0.0443885	0.227981	0.237869
1431896_at	Six6 opposite strand transcript 1	Six6os1	-0.790036	0.0400673	0.253727	0.209521
1426410_at	pyruvate dehydrogenase kinase, isoenzyme 3	Pdk3	-0.789921	0.0191418	-0.0982391	0.343005
1436518_at	ubiquitin specific peptidase 46	Usp46	-0.787994	0.0321838	-0.278132	0.175712
1422320_x_at	per-hexamer repeat gene 5	Phxr5	-0.785922	0.035924	0.26791	0.189796
1430951_at	RIKEN cDNA 2810011L19 gene	2810011L19Rik	-0.784728	0.0487994	-0.422793	0.103788
1455612_at	solute carrier family 38, member 9	Slc38a9	-0.782866	0.0169888	-0.336349	0.101036
1451257_at	acyl-CoA synthetase long-chain family member 6	Acsl6	-0.78276	0.0143587	-0.296533	0.12096
1453616_at	RIKEN cDNA 3830408C21 gene	3830408C21Rik	-0.781586	0.0472533	-0.236607	0.230859
1438222_at	DNA segment, Chr 2, ERATO Doi 612, expressed	D2Ertd612e	-0.779619	0.0427859	0.968413	0.00487897
1435394_s_at	ras homolog gene family, member C	Rhoc	-0.778224	0.0267658	-2.78733	1.29e-06
1426866_at	carbohydrate (N-acetylgalactosamine 4-0) sulfotransferase 14	Chst14	-0.777331	0.0337299	-0.817838	0.00850265
1457754_at	RIKEN cDNA 4930430F08 gene	4930430F08Rik	-0.77371	0.00369567	-0.05483	0.37172
1459567_at	expressed sequence C77905	C77905	-0.773695	0.032132	0.253694	0.192454
1453283_at	phosphoglucomutase 1	Pgm1	-0.772832	0.00871107	-1.41735	3.95e-05
1436918_at	similar to Dual-specificity tyrosine-(Y)-phosphorylation regulated kinase 2	LOC100044376	-0.772262	0.0173281	-0.298054	0.124661
1422967_a_at	transferrin receptor	Tfrc	-0.77205	0.0236009	0.312731	0.12842
1436584_at	sprouty homolog 2 (Drosophila)	Spry2	-0.771985	0.0470056	-1.25466	0.00115953
1415874_at	similar to sprouty 1 /// sprouty homolog 1 (Drosophila)	LOC100046643 /// Spry1	-0.771773	0.0267757	-4.00323	7.64e-08
1420847_a_at	fibroblast growth factor receptor 2	Fgfr2	-0.769051	0.0477734	-0.12916	0.331894
1455378_at	ribosomal modification protein rimK-like family member A	Rimkla	-0.767373	0.0109112	-0.523199	0.0201337
1431414_at	RIKEN cDNA 1700003G18 gene	1700003G18Rik	-0.764364	0.00552102	0.243022	0.122221
1441542_at	dystrophin related protein 2	Drp2	-0.764198	0.0204519	-1.04389	0.00102444
1435326_at	lysophosphatidylglycerol acyltransferase 1	Lpgat1	-0.763961	0.0118058	-0.426737	0.0428892
1428172_at	PRP39 pre-mRNA processing factor 39 homolog (yeast)	Prpf39	-0.762963	0.011361	0.093809	0.331894
1451624_a_at	phosphatase, orphan 2	Phospho2	-0.762364	0.0299764	0.048696	0.405582
1460426_at	phosphodiesterase 4D interacting protein (myomegalin)	Pde4dip	-0.761923	0.0225025	-0.693515	0.0109092
1447360_at	TSC22 domain family, member 1	Tsc22d1	-0.761581	0.00444134	0.388872	0.0332197
1457393_at	HEAT repeat containing 6	Heatr6	-0.760886	0.0229416	0.681418	0.0119299
1424504_at	RAB22A, member RAS oncogene family	Rab22a	-0.757716	0.0308106	-0.654284	0.0183578
1442555_at	potassium voltage-gated channel, Shal-related family, member 3	Kcnd3	-0.757443	0.0448235	0.0368563	0.421302
1454587_at	RIKEN cDNA 9330199C07 gene	9330199C07Rik	-0.753787	0.0469119	-0.0905426	0.368914
1430841_at	RIKEN cDNA 3300002P13 gene	3300002P13Rik	-0.75259	0.0466743	-0.521653	0.0547236
1431450_at	RIKEN cDNA 4930444P10 gene	4930444P10Rik	-0.752194	0.011042	0.224636	0.16328
1431046_at	protein tyrosine phosphatase, receptor type, f polypeptide (PTPRF), interacting protein (liprin), alpha 3	Ppfia3	-0.751957	0.0322828	-0.152986	0.289162
1459895_at	protein phosphatase 4, regulatory subunit 1-like	Ppp4r1l	-0.749485	0.015577	0.00640083	0.447251
1420993_at	UDP-GlcNAc:betaGal beta-1,3-N-acetylglucosaminyltransferase 5	B3gnt5	-0.748681	0.00298605	-0.157969	0.192913
1422018_at	human immunodeficiency virus type I enhancer binding protein 2	Hivep2	-0.747953	0.0159703	-0.659424	0.00915841
1419111_at	inhibitor of growth family, member 2	Ing2	-0.746313	0.030295	-0.507665	0.0423771
1419058_at	polymerase (RNA) I polypeptide E	Polr1e	-0.746305	0.0399939	-0.48638	0.0584884
1442849_at	low density lipoprotein receptor-related protein 1	Lrp1	-0.745893	0.0478	0.311473	0.159312
1420576_at	lysophosphatidic acid receptor 2	Lpar2	-0.745832	0.0165752	-0.389544	0.0628981
1452864_at	mediator of RNA polymerase II transcription, subunit 12 homolog (yeast)-like	Med12l	-0.745789	0.0222772	-1.1669	0.000471745
1431916_at	hydroxy-delta-5-steroid dehydrogenase, 3 beta- and steroid delta-isomerase 3	Hsd3b3	-0.742977	0.035924	-0.072788	0.381291
1425239_at	SET domain containing 4	Setd4	-0.742541	0.0371509	-0.142771	0.303795
1435479_at	bone morphogenetic protein 7	Bmp7	-0.741091	0.0363271	-4.79983	3.03e-08
1436758_at	histone deacetylase 4	Hdac4	-0.740858	0.00889844	-0.762714	0.0022369
1426925_at	ring finger and CCCH-type zinc finger domains 2	Rc3h2	-0.737732	0.00891529	-0.0484259	0.389936
1418349_at	heparin-binding EGF-like growth factor	Hbegf	-0.735414	0.0302841	-1.16593	0.000673783
1439548_at	RAP2B, member of RAS oncogene family	Rap2b	-0.73532	0.0496309	-0.356295	0.127616
1419446_at	TBC1 domain family, member 1	Tbc1d1	-0.73212	0.0241321	-0.350219	0.0942422
1418873_at	sideroflexin 4	Sfxn4	-0.731191	0.0234126	-0.324244	0.108474
1418008_at	GC-rich sequence DNA-binding factor 1	Gcfc1	-0.728562	0.00470134	0.282883	0.0753792
1456121_at	centrosomal protein 97	Cep97	-0.727476	0.0252684	-0.312591	0.118801
1442148_at	PC4 and SFRS1 interacting protein 1	Psip1	-0.726733	0.0136303	-0.424579	0.0405935
1418929_at	intraflagellar transport 57 homolog (Chlamydomonas)	Ift57	-0.726588	0.042046	-0.705408	0.0155005
1426291_at	DIM1 dimethyladenosine transferase 1-like (S. cerevisiae)	Dimt1	-0.723512	0.00380723	-0.849423	0.000371683
1431091_at	pygopus 1	Pygo1	-0.722006	0.0423228	-0.83361	0.00707761
1450742_at	bystin-like	Bysl	-0.721353	0.0200316	-0.431339	0.0477184
1435640_x_at	RIKEN cDNA A130040M12 gene	A130040M12Rik	-0.720768	0.0343036	0.337596	0.115027
1427364_a_at	ornithine decarboxylase, structural 1	Odc1	-0.720723	0.0456943	0.205696	0.24134
1425660_at	BTB (POZ) domain containing 3	Btbd3	-0.720294	0.0124882	-0.937418	0.000747149
1428301_at	predicted gene, 100041874 /// predicted gene, ENSMUSG00000063277 /// predicted gene, ENSMUSG00000068790 /// predicted gene 10406 /// predicted gene 2897 /// predicted gene 3194 /// predicted gene 3696 /// predicted gene 8108 /// predicted gene 8206 /// hypothetical LOC100036568 /// alpha14-takusan /// hypothetical protein LOC671957	100041874 /// ENSMUSG00000063277 /// ENSMUSG00000068790 /// Gm10406 /// Gm2897 /// Gm3194 /// Gm3696 /// Gm8108 /// Gm8206 /// LOC100036568 /// LOC100041151 /// LOC671957	-0.7196	0.0355795	-0.294563	0.147467
1431849_at	RIKEN cDNA 4933432B09 gene	4933432B09Rik	-0.719351	0.0242492	0.100739	0.335103
1437256_at	DCN1, defective in cullin neddylation 1, domain containing 5 (S. cerevisiae)	Dcun1d5	-0.718699	0.0226945	0.415852	0.0566144
1450885_at	DNA fragmentation factor, alpha subunit	Dffa	-0.717765	0.00830649	0.586675	0.00737896
1449948_at	ERO1-like beta (S. cerevisiae)	Ero1lb	-0.717031	0.0120556	0.196211	0.187526
1429625_at	RIKEN cDNA 2900054C01 gene	2900054C01Rik	-0.708312	0.0206434	-0.434371	0.0451139
1435353_a_at	phosphatidylserine decarboxylase, pseudogene 1 /// phosphatidylserine decarboxylase, pseudogene 3	Pisd-ps1 /// Pisd-ps3	-0.706648	0.0402255	-0.134668	0.30832
1451608_a_at	tetraspanin 33	Tspan33	-0.702023	0.019202	-0.926937	0.001174
1444842_at	lysine (K)-specific demethylase 5A	Kdm5a	-0.700338	0.0371669	1.26281	0.000392488
1422772_at	core 1 synthase, glycoprotein-N-acetylgalactosamine 3-beta-galactosyltransferase, 1	C1galt1	-0.698391	0.0333139	-1.53508	7.63e-05
1436243_at	FERM domain containing 5	Frmd5	-0.697529	0.00784322	-0.947203	0.000318011
1416176_at	high mobility group box 1	Hmgb1	-0.691042	0.00134861	-0.218934	0.0778849
1455204_at	phosphatidylinositol transfer protein, cytoplasmic 1	Pitpnc1	-0.689302	0.00935713	-0.581065	0.00700999
1454740_at	mindbomb homolog 1 (Drosophila)	Mib1	-0.687424	0.00507843	-0.667902	0.001774
1420530_at	D4, zinc and double PHD fingers family 1	Dpf1	-0.68539	0.0301683	-0.839623	0.00331137
1456709_at	oligophrenin 1	Ophn1	-0.68442	0.0349618	0.627548	0.0163935
1441414_at	Sfi1 homolog, spindle assembly associated (yeast)	Sfi1	-0.684147	0.0194074	0.232671	0.158896
1438473_at	ADP-ribosylation factor-like 15	Arl15	-0.684002	0.0343036	-0.733122	0.00796075
1442808_at	thioredoxin-like 4A	Txnl4a	-0.683422	0.0163123	-0.156549	0.239025
1445875_at	RIKEN cDNA A230057D06 gene	A230057D06Rik	-0.682671	0.0029467	-0.0603977	0.344677
1448847_at	serine incorporator 3	Serinc3	-0.680873	0.013866	0.0832132	0.337349
1424579_at	solute carrier family 35 (UDP-N-acetylglucosamine (UDP-GlcNAc) transporter), member 3	Slc35a3	-0.6779	0.0478208	-0.60591	0.0244214
1427100_at	meteorin, glial cell differentiation regulator	Metrn	-0.677283	0.0315808	-3.06074	2.69e-07
1428098_a_at	transmembrane 7 superfamily member 3	Tm7sf3	-0.675929	0.0474342	-1.66843	6.16e-05
1426782_at	G protein-coupled receptor 125	Gpr125	-0.675103	0.0302886	-0.172596	0.243043
1428466_at	chromodomain helicase DNA binding protein 3	Chd3	-0.673293	0.0403197	0.352182	0.100319
1416041_at	serum/glucocorticoid regulated kinase 1	Sgk1	-0.673132	0.0478154	-1.07525	0.00133483
1456509_at	RIKEN cDNA 1110032F04 gene	1110032F04Rik	-0.672369	0.00357949	-0.62321	0.0016627
1459644_at	C2 calcium-dependent domain containing 3	C2cd3	-0.668513	0.0431005	0.106324	0.33585
1433587_at	RGM domain family, member B	Rgmb	-0.664674	0.0245552	-0.318282	0.0947839
1434384_at	nuclear receptor interacting protein 1	Nrip1	-0.662355	0.0299764	-0.702827	0.00704673
1427640_a_at	runt-related transcription factor 1; translocated to, 1 (cyclin D-related)	Runx1t1	-0.661621	0.0309608	-0.827089	0.00308675
1454454_at	ELAV (embryonic lethal, abnormal vision, Drosophila)-like 2 (Hu antigen B)	Elavl2	-0.658645	0.00201372	-0.191175	0.10711
1429216_at	progestin and adipoQ receptor family member III	Paqr3	-0.658492	0.0077915	-0.287576	0.0702472
1456756_at	zinc finger CCCH-type, antiviral 1-like	Zc3hav1l	-0.658315	0.00481802	-0.0855378	0.302775
1440620_at	RAB8A, member RAS oncogene family	Rab8a	-0.657117	0.0411178	0.182493	0.241655
1433730_at	ELMO domain containing 2	Elmod2	-0.657013	0.0371147	-0.240194	0.175363
1431751_a_at	metallophosphoesterase domain containing 2	Mpped2	-0.656432	0.023309	0.523121	0.0197776
1455565_at	B-cell CLL/lymphoma 9	Bcl9	-0.655725	0.0366749	0.111992	0.320844
1428424_at	polycomb group ring finger 3	Pcgf3	-0.655494	0.0328351	0.365468	0.0775138
1452966_at	B-cell leukemia/lymphoma 11B	Bcl11b	-0.65358	0.0070693	-0.802709	0.000569407
1427379_at	Patatin-like phospholipase domain containing 6	Pnpla6	-0.653469	0.0383477	-0.0247574	0.427774
1444513_at	connector enhancer of kinase suppressor of Ras 2	Cnksr2	-0.649912	0.0190943	0.239662	0.139413
1425509_at	MAP/microtubule affinity-regulating kinase 1	Mark1	-0.647441	0.0431005	-0.722836	0.00859265
1438123_at	Predicted gene 10033	Gm10033	-0.646402	0.0200316	-0.237264	0.142685
1430064_at	tubulin tyrosine ligase-like family, member 11	Ttll11	-0.645968	0.0381047	-0.569957	0.0205859
1431235_at	matrin 3	Matr3	-0.644134	0.0376831	0.56934	0.0202426
1456097_a_at	integrin beta 3 binding protein (beta3-endonexin)	Itgb3bp	-0.640838	0.0334195	-0.465877	0.0372127
1452759_s_at	PTPRF interacting protein, binding protein 1 (liprin beta 1)	Ppfibp1	-0.640118	0.0305446	-4.0024	2.99e-08
1460155_at	family with sequence similarity 82, member B	Fam82b	-0.63907	0.0413445	-0.0681803	0.376773
1432789_at	RIKEN cDNA 8030476L19 gene	8030476L19Rik	-0.636781	0.0169439	-0.115715	0.284788
1435047_at	RAB3C, member RAS oncogene family	Rab3c	-0.634624	0.0245238	-0.428309	0.0377316
1431172_at	origin recognition complex, subunit 4-like (S. cerevisiae)	Orc4l	-0.634244	0.0348611	0.31564	0.103156
1440261_at	adaptor-related protein complex AP-4, epsilon 1	Ap4e1	-0.633766	0.0174031	-0.377761	0.0441994
1438670_at	protein tyrosine phosphatase, non-receptor type 1	Ptpn1	-0.633063	0.0438541	-0.179959	0.240355
1428873_a_at	similar to RIKEN cDNA 4121402D02 gene /// male-specific lethal 1 homolog (Drosophila)	LOC100047441 /// Msl1	-0.632948	0.0290907	-0.221273	0.172432
1448574_at	non-metastatic cells 6, protein expressed in (nucleoside-diphosphate kinase)	Nme6	-0.632696	0.021651	-0.411241	0.038843
1420614_at	dynein light chain Tctex-type 3	Dynlt3	-0.632323	0.00931425	-0.999347	0.000130048
1436205_at	neurofascin	Nfasc	-0.631963	0.0231441	-0.382337	0.0504886
1452898_at	vacuolar protein sorting 36 (yeast)	Vps36	-0.629733	0.0231571	0.233507	0.147717
1460698_a_at	SEC11 homolog C (S. cerevisiae)	Sec11c	-0.629523	0.0371669	-1.37538	9.8e-05
1448153_at	cytochrome c oxidase, subunit Va	Cox5a	-0.629413	0.0197948	-0.460361	0.0241145
1456512_at	PDZ domain containing RING finger 4	Pdzrn4	-0.628258	0.0456943	-0.271572	0.149022
1436986_at	syntrophin, basic 2	Sntb2	-0.627294	0.0481421	-0.984553	0.00149852
1451439_at	cDNA sequence BC027231	BC027231	-0.625852	0.018667	0.614844	0.00621857
1451554_a_at	anterior pharynx defective 1a homolog (C. elegans)	Aph1a	-0.625112	0.0166027	-0.444402	0.0235093
1417116_at	solute carrier family 6 (neurotransmitter transporter, creatine), member 8	Slc6a8	-0.624942	0.0213602	-0.31636	0.0776576
1419664_at	serine racemase	Srr	-0.623594	0.0227269	-0.551483	0.0125238
1430999_a_at	short coiled-coil protein	Scoc	-0.623131	0.0340733	-0.0369096	0.410903
1455303_at	regulatory factor X-associated protein	Rfxap	-0.620814	0.0215447	-0.462684	0.0240276
1434575_at	erythrocyte protein band 4.1-like 1	Epb4.1l1	-0.620671	0.0198065	-0.67931	0.00374209
1419024_at	protein tyrosine phosphatase 4a1	Ptp4a1	-0.617581	0.0126639	-0.432251	0.0202734
1427243_at	RELT-like 1	Rell1	-0.61713	0.0458104	-1.0935	0.000634304
1445259_at	sodium channel, voltage-gated, type II, alpha 1	Scn2a1	-0.613012	0.00821006	-0.521306	0.00598205
1427097_at	WW domain containing E3 ubiquitin protein ligase 1	Wwp1	-0.61214	0.0235701	-0.628435	0.00643926
1419249_at	cyclin-dependent kinase 14	Cdk14	-0.610444	0.0157576	-0.75753	0.00136404
1457061_at	predicted gene 16039	Gm16039	-0.609778	0.00815431	-0.388574	0.0215991
1453743_x_at	PHD finger protein 14	Phf14	-0.609187	0.0488166	0.24643	0.167948
1434755_at	coronin, actin binding protein, 2B	Coro2b	-0.605741	0.0403626	-0.542244	0.020664
1443655_s_at	phosphatidylinositol 3-kinase, C2 domain containing, alpha polypeptide	Pik3c2a	-0.605625	0.0431005	-0.192234	0.216215
1438828_at	Rap guanine nucleotide exchange factor (GEF) 6	Rapgef6	-0.603004	0.0220184	0.23237	0.136116
1452960_at	SCY1-like 3 (S. cerevisiae)	Scyl3	-0.602924	0.0334005	0.149603	0.25414
1424828_a_at	fumarate hydratase 1	Fh1	-0.602728	0.0398659	-0.487625	0.0299252
1442069_at	ethanolaminephosphotransferase 1 (CDP-ethanolamine-specific)	Ept1	-0.59972	0.0330661	0.155022	0.245319
1416308_at	UDP-glucose dehydrogenase	Ugdh	-0.599568	0.0137081	-1.26536	2.54e-05
1418045_at	inositol polyphosphate-1-phosphatase	Inpp1	-0.598576	0.0334005	-0.456435	0.0316324
1421978_at	glutamic acid decarboxylase 2	Gad2	-0.595808	0.0278615	0.40656	0.0396071
1435637_at	integrin alpha FG-GAP repeat containing 1	Itfg1	-0.594808	0.0349553	-0.862941	0.00150947
1449148_a_at	putative homeodomain transcription factor 1	Phtf1	-0.594536	0.0181824	-0.259455	0.100646
1452078_a_at	solute carrier family 11 (proton-coupled divalent metal ion transporters), member 2	Slc11a2	-0.594457	0.0313213	0.281344	0.108073
1446337_at	huntingtin	Htt	-0.5863	0.0337288	0.105929	0.309942
1417120_at	migration and invasion inhibitory protein	Miip	-0.583763	0.0445623	0.70744	0.00590894
1440874_at	solute carrier organic anion transporter family, member 5A1	Slco5a1	-0.583568	0.0321838	0.268092	0.115782
1425801_x_at	coactosin-like 1 (Dictyostelium)	Cotl1	-0.582175	0.0461747	-0.809163	0.00294318
1444317_at	protocadherin 15	Pcdh15	-0.581223	0.0286965	-3.90244	1.5e-08
1433927_at	ubiquitin specific peptidase like 1	Uspl1	-0.580058	0.0179539	0.0356792	0.402056
1437965_at	HEAT repeat containing 1	Heatr1	-0.578607	0.0272588	0.427688	0.0300239
1417567_at	catenin beta interacting protein 1	Ctnnbip1	-0.576792	0.0480086	0.190513	0.212832
1434035_at	DnaJ (Hsp40) homolog, subfamily B, member 6 /// similar to DnaJ (Hsp40) homolog, subfamily B, member 6	Dnajb6 /// LOC100048324	-0.575954	0.0176374	0.207538	0.140844
1437648_at	phosphate cytidylyltransferase 1, choline, beta isoform	Pcyt1b	-0.574312	0.00986917	-0.735824	0.00062117
1454299_at	RIKEN cDNA 4833422B07 gene	4833422B07Rik	-0.573086	0.0390001	0.353655	0.0669549
1435866_s_at	histone cluster 3, H2a	Hist3h2a	-0.572716	0.0431005	-0.254578	0.139504
1460329_at	UDP-Gal:betaGlcNAc beta 1,4-galactosyltransferase, polypeptide 6	B4galt6	-0.571537	0.031425	-1.21844	8.79e-05
1455621_at	zinc finger protein 870	Zfp870	-0.569765	0.0413795	0.210076	0.179993
1425518_at	Rap guanine nucleotide exchange factor (GEF) 4	Rapgef4	-0.569415	0.0449069	-0.149503	0.257333
1454662_at	family with sequence similarity 109, member A	Fam109a	-0.568757	0.0403197	0.109059	0.307548
1432646_a_at	RIKEN cDNA 2900097C17 gene	2900097C17Rik	-0.568023	0.0406116	-0.580711	0.0119379
1423516_a_at	nidogen 2	Nid2	-0.567211	0.0293554	-0.946198	0.00045483
1451222_at	basic transcription factor 3-like 4	Btf3l4	-0.561064	0.0307551	0.0670987	0.359261
1439020_at	expressed sequence AW146020	AW146020	-0.558422	0.0250179	-0.0845655	0.325371
1426040_a_at	similar to outer dense fiber of sperm tails 2 /// outer dense fiber of sperm tails 2	LOC100047199 /// Odf2	-0.558261	0.0307736	0.361254	0.0497874
1428773_s_at	BCL6 interacting corepressor	Bcor	-0.555183	0.0137131	-0.0792358	0.316519
1443286_at	expressed sequence AU019754	AU019754	-0.55285	0.0141359	0.461023	0.0106558
1455613_at	RIKEN cDNA E130308A19 gene	E130308A19Rik	-0.551285	0.0448424	-0.258009	0.129593
1459208_at	expressed sequence AU021889	AU021889	-0.549878	0.0346854	0.0923132	0.321424
1417410_s_at	protein kinase C, iota	Prkci	-0.549109	0.031151	-0.567704	0.00844544
1434705_at	C-terminal binding protein 2	Ctbp2	-0.547432	0.0431422	-0.0246908	0.423659
1456407_a_at	similar to tousled-like kinase 1 /// tousled-like kinase 1	LOC100046241 /// Tlk1	-0.546952	0.0220246	-0.301336	0.0638265
1436128_at	pleckstrin homology domain containing, family A (phosphoinositide binding specific) member 8	Plekha8	-0.54417	0.0400603	0.07203	0.355345
1416625_at	serine (or cysteine) peptidase inhibitor, clade G, member 1	Serping1	-0.543601	0.0277106	0.0323831	0.408308
1426529_a_at	transgelin 2	Tagln2	-0.541625	0.0445029	-2.85028	1.66e-07
1434221_at	microtubule associated monoxygenase, calponin and LIM domain containing 3	Mical3	-0.540714	0.0225024	-0.343748	0.0427999
1436462_at	predicted gene 14326 /// predicted gene 14399	Gm14326 /// Gm14399	-0.540104	0.0487963	-0.0534746	0.386266
1450675_at	stromal membrane-associated GTPase-activating protein 2	Smap2	-0.53743	0.0253453	-0.428204	0.0212506
1456482_at	phosphatidylinositol 3 kinase, regulatory subunit, polypeptide 3 (p55)	Pik3r3	-0.535404	0.0411178	0.0833285	0.336839
1457327_at	SNF2 histone linker PHD RING helicase	Shprh	-0.533559	0.0313741	0.620584	0.00463311
1422611_s_at	insulin-like growth factor 2 mRNA binding protein 3	Igf2bp3	-0.532755	0.0468392	-0.156455	0.236756
1429114_at	SEC14 and spectrin domains 1	Sestd1	-0.531957	0.0114538	-0.211119	0.101832
1444137_at	RIKEN cDNA A430108G06 gene	A430108G06Rik	-0.531456	0.0472891	0.194377	0.189119
1440160_x_at	RIKEN cDNA 2010321M09 gene	2010321M09Rik	-0.529627	0.0260879	0.0274002	0.414209
1447977_x_at	predicted gene 14430 /// predicted gene 14434 /// predicted gene, OTTMUSG00000016609	Gm14430 /// Gm14434 /// OTTMUSG00000016609	-0.526987	0.0349267	0.363608	0.0452462
1423066_at	DNA methyltransferase 3A	Dnmt3a	-0.526285	0.0481446	0.254302	0.126373
1457789_at	ceroid lipofuscinosis, neuronal 3, juvenile (Batten, Spielmeyer-Vogt disease)	Cln3	-0.521001	0.0126977	-0.0111936	0.435576
1455146_at	spermatid perinuclear RNA binding protein	Strbp	-0.520736	0.0482348	-0.54318	0.0131419
1433669_at	A kinase (PRKA) anchor protein 8	Akap8	-0.519566	0.0200429	0.137901	0.216715
1423566_a_at	heat shock 105kDa/110kDa protein 1	Hsph1	-0.518079	0.0374822	-0.425318	0.02679
1460677_at	spermatogenesis associated, serine-rich 2	Spats2	-0.516499	0.0205217	-0.0923538	0.293952
1439463_x_at	predicted gene 10075 /// predicted gene 2710 /// predicted gene 3879 /// predicted gene 5853 /// predicted gene 5937 /// predicted gene 7468 /// high-mobility group (nonhistone chromosomal) protein 1-like 1 /// high mobility group box 1 /// similar to high-mobility group box 1 /// similar to High mobility group protein 1 (HMG-1) (High mobility group protein B1) (Amphoterin) (Heparin-binding prote…	Gm10075 /// Gm2710 /// Gm3879 /// Gm5853 /// Gm5937 /// Gm7468 /// Hmg1l1 /// Hmgb1 /// LOC100046019 /// LOC637733	-0.513368	0.015591	-0.202094	0.11572
1460213_at	golgi autoantigen, golgin subfamily a, 4	Golga4	-0.512668	0.033475	0.177081	0.183008
1436051_at	myosin VA	Myo5a	-0.510206	0.0390405	-0.517493	0.0118205
1440349_at	RIKEN cDNA 4930420K17 gene	4930420K17Rik	-0.508801	0.0262637	0.152235	0.203251
1438912_at	hepatoma-derived growth factor, related protein 2	Hdgfrp2	-0.508402	0.0292897	1.12528	5.76e-05
1426609_at	DIS3 mitotic control homolog (S. cerevisiae)	Dis3	-0.506321	0.0410545	0.186427	0.179698
1419533_at	nescient helix loop helix 1	Nhlh1	-0.505813	0.0228289	-0.0529122	0.365935
1439115_at	microcephaly, primary autosomal recessive 1	Mcph1	-0.499668	0.0225024	-0.0771911	0.319506
1430542_a_at	solute carrier family 25 (mitochondrial carrier, adenine nucleotide translocator), member 5	Slc25a5	-0.498821	0.0426711	-0.344843	0.0519205
1433519_at	nuclear casein kinase and cyclin-dependent kinase substrate 1	Nucks1	-0.494528	0.0451254	-0.279348	0.0900207
1436391_s_at	chloride channel CLIC-like 1	Clcc1	-0.49436	0.0483088	0.0471174	0.388778
1432968_at	RIKEN cDNA 4930456A14 gene	4930456A14Rik	-0.493134	0.0237316	0.53787	0.00470666
1456519_at	Solute carrier family 4 (anion exchanger), member 8	Slc4a8	-0.492736	0.0241321	-0.374872	0.0245131
1418514_at	metal response element binding transcription factor 2	Mtf2	-0.492355	0.0477734	0.407649	0.0321174
1450042_at	aristaless related homeobox /// similar to Arx homeoprotein	Arx /// LOC100044440	-0.491202	0.0387543	0.343002	0.0468038
1416035_at	hypoxia inducible factor 1, alpha subunit	Hif1a	-0.490084	0.0251909	0.00504667	0.446601
1426370_at	fatty acyl CoA reductase 1	Far1	-0.489325	0.0495447	-0.0236448	0.42236
1424291_at	nucleoporin 93	Nup93	-0.485724	0.0393364	0.315656	0.0583158
1448235_s_at	RIKEN cDNA 4932431P20 gene /// predicted gene 12587 /// predicted gene 13932 /// predicted gene 2509 /// high mobility group protein 1 pseudogene /// predicted gene 3307 /// predicted gene 3462 /// predicted gene 3899 /// predicted gene 4587 /// high mobility group box 1 pseudogene /// predicted gene 5842 /// predicted gene 5853 /// predicted gene 5937 /// predicted gene 7890 /// high-mobility gr…	4932431P20Rik /// Gm12587 /// Gm13932 /// Gm2509 /// Gm2676 /// Gm3307 /// Gm3462 /// Gm3899 /// Gm4587 /// Gm5473 /// Gm5842 /// Gm5853 /// Gm5937 /// Gm7890 /// Hmg1l1 /// Hmgb1 /// Hmgb1l /// LOC100045876 /// LOC637733 /// LOC674543	-0.485077	0.0255878	-0.162264	0.176294
1451192_a_at	tetratricopeptide repeat domain 4	Ttc4	-0.48287	0.0371218	-0.00519488	0.446945
1420477_at	nucleosome assembly protein 1-like 1	Nap1l1	-0.482165	0.0221912	-0.206499	0.113162
1432394_a_at	apoptosis antagonizing transcription factor	Aatf	-0.480904	0.0177146	-0.390664	0.0143648
1417016_at	MAP kinase-activated protein kinase 5	Mapkapk5	-0.479971	0.0249418	0.023715	0.415895
1434710_at	DEAH (Asp-Glu-Ala-His) box polypeptide 29	Dhx29	-0.47612	0.0200229	-0.290591	0.0449357
1416840_at	Mid1 interacting protein 1 (gastrulation specific G12-like (zebrafish))	Mid1ip1	-0.473706	0.0248756	-1.42901	4.08e-06
1454920_at	ubiquitin-like, containing PHD and RING finger domains 2	Uhrf2	-0.473624	0.036829	0.373882	0.0304058
1417350_at	pallidin	Pldn	-0.473526	0.0492411	0.815853	0.00086203
1443597_at	mediator complex subunit 14	Med14	-0.472565	0.0240235	-0.0584989	0.349588
1418332_a_at	ATP/GTP binding protein 1	Agtpbp1	-0.471887	0.0233078	-0.381381	0.0187592
1421269_at	UDP-glucose ceramide glucosyltransferase	Ugcg	-0.471556	0.0208962	-0.161649	0.160435
1460551_at	RAN, member RAS oncogene family	Ran	-0.469592	0.0371218	0.0790219	0.323208
1434190_at	spermine synthase	Sms	-0.467395	0.0356819	-0.179547	0.16195
1434109_at	SH3 domain binding glutamic acid-rich protein like 2	Sh3bgrl2	-0.466992	0.0403197	0.226528	0.116077
1433987_at	hippocalcin-like 4	Hpcal4	-0.466538	0.0398247	-0.344081	0.0405022
1425082_s_at	PDS5, regulator of cohesion maintenance, homolog A (S. cerevisiae)	Pds5a	-0.464938	0.0458104	0.0870575	0.315829
1457182_at	mitogen-activated protein kinase kinase 7	Map2k7	-0.463069	0.0329954	0.26174	0.0752624
1448543_at	slowmo homolog 2 (Drosophila)	Slmo2	-0.460835	0.0256982	0.327528	0.0328582
1460571_at	Dicer1, Dcr-1 homolog (Drosophila)	Dicer1	-0.46025	0.0377397	0.148143	0.205719
1449261_at	pre B-cell leukemia transcription factor 2	Pbx2	-0.454588	0.0456578	0.18118	0.167534
1433550_at	checkpoint with forkhead and ring finger domains	Chfr	-0.452197	0.0484519	0.235359	0.11047
1420630_at	RIKEN cDNA 8430419L09 gene	8430419L09Rik	-0.452174	0.0176517	-0.84435	9.21e-05
1428652_at	RIKEN cDNA 0610010F05 gene	0610010F05Rik	-0.452133	0.0450039	-0.0463312	0.382007
1426850_a_at	mitogen-activated protein kinase kinase 6	Map2k6	-0.451691	0.0356299	0.460474	0.0104711
1415826_at	ATPase, H+ transporting, lysosomal V1 subunit H	Atp6v1h	-0.450876	0.0429945	0.197249	0.14274
1426759_at	mitogen-activated protein kinase kinase kinase kinase 3	Map4k3	-0.443708	0.0307437	-0.27747	0.0547659
1437770_at	expressed sequence AW557046	AW557046	-0.439528	0.0244719	0.156866	0.159321
1427413_a_at	CUGBP, Elav-like family member 1	Celf1	-0.437565	0.0474174	-0.202218	0.135518
1432526_a_at	SNF8, ESCRT-II complex subunit, homolog (S. cerevisiae)	Snf8	-0.435325	0.047176	-0.348666	0.0356429
1450729_at	heparan sulfate 2-O-sulfotransferase 1	Hs2st1	-0.43424	0.0450039	-0.708253	0.00105725
1419650_at	zinc finger RNA binding protein	Zfr	-0.43295	0.0187834	-0.552738	0.00141651
1423563_at	proline-rich transmembrane protein 1	Prrt1	-0.427493	0.0491735	-0.137236	0.220674
1424611_x_at	TruB pseudouridine (psi) synthase homolog 2 (E. coli)	Trub2	-0.425124	0.0392161	-0.113623	0.246939
1416796_at	similar to SH2/SH3 adaptor protein /// non-catalytic region of tyrosine kinase adaptor protein 2	LOC100044475 /// Nck2	-0.414117	0.0288891	-0.170235	0.134768
1428461_at	protein phosphatase 2, regulatory subunit B (B56), epsilon isoform	Ppp2r5e	-0.407618	0.0393185	-0.073545	0.315626
1424873_at	ring finger protein 2	Rnf2	-0.396521	0.0443486	-0.16911	0.150475
1439158_at	tousled-like kinase 1	Tlk1	-0.390791	0.0422651	-0.262245	0.055993
1424388_at	clusterin associated protein 1	Cluap1	-0.390725	0.0430043	-0.136032	0.195193
1452142_at	solute carrier family 6 (neurotransmitter transporter, GABA), member 1	Slc6a1	-0.385899	0.0427951	-0.600538	0.00133026
1433592_at	calmodulin 1	Calm1	-0.382645	0.0426919	-0.0695676	0.317423

## Sheet: Enriched in CGE
Probe ID	Gene Name	Gene Symbol	Early FC (log2)	Early FDR	Late FC (log2)	Late FDR
1440519_at	trans-acting transcription factor 8	Sp8	7.60758	5.56e-11	7.47683	4.44e-11
1437894_at	prospero-related homeobox 1	Prox1	7.29772	2.89e-09	2.55107	2.06e-06
1458670_at	adenosine deaminase, RNA-specific, B2	Adarb2	6.5908	1.37e-08	5.58221	1.5e-08
1423640_at	synaptoporin	Synpr	6.22101	6.15e-08	6.1363	2.12e-08
1447640_s_at	pre B-cell leukemia transcription factor 3	Pbx3	5.53679	1.72e-06	2.9646	4.47e-05
1418457_at	chemokine (C-X-C motif) ligand 14	Cxcl14	4.97708	8.23e-05	-0.733758	0.157084
1436791_at	wingless-related MMTV integration site 5A	Wnt5a	4.68259	1.76e-06	3.55855	3.15e-06
1451809_s_at	RWD domain containing 3	Rwdd3	4.67868	1.09e-05	3.99177	7.21e-06
1435991_at	nuclear receptor subfamily 3, group C, member 2	Nr3c2	4.62309	1.91e-06	3.49847	3.59e-06
1437983_at	sal-like 1 (Drosophila)	Sall1	4.61328	4.5e-06	2.47388	0.000104656
1434172_at	cannabinoid receptor 1 (brain)	Cnr1	4.42958	1.14e-05	3.90128	5.88e-06
1436475_at	nuclear receptor subfamily 2, group F, member 2	Nr2f2	4.35907	9.2e-09	2.56022	1.12e-07
1443713_at	cell adhesion molecule with homology to L1CAM	Chl1	4.34104	7.59e-07	3.54456	7.44e-07
1452526_a_at	paired box gene 6	Pax6	4.27347	1.09e-05	5.25263	4.16e-07
1457632_s_at	Meis homeobox 2	Meis2	4.2124	8.88e-05	3.63133	6.74e-05
1453267_at	zinc finger homeobox 3	Zfhx3	4.16093	0.00261607	2.58315	0.0110364
1425111_at	sortilin-related VPS10 domain containing receptor 3	Sorcs3	3.96906	2.49e-05	1.80238	0.00170074
1418649_at	EGL nine homolog 3 (C. elegans)	Egln3	3.95685	2.69e-06	2.3116	3.54e-05
1424470_a_at	Rap guanine nucleotide exchange factor (GEF) 3	Rapgef3	3.95623	2.17e-07	0.480534	0.0395431
1418268_at	5-hydroxytryptamine (serotonin) receptor 3A	Htr3a	3.93239	2.69e-06	3.91717	5.71e-07
1423725_at	plastin 3 (T-isoform)	Pls3	3.90494	9.37e-07	2.4428	7.63e-06
1459909_at	nuclear factor I/X	Nfix	3.84096	1.2e-06	1.62315	0.00018285
1442328_at	glutamate receptor, ionotropic, NMDA2D (epsilon 4)	Grin2d	3.6899	4.18e-05	1.47793	0.00533121
1416846_a_at	PDZ domain containing RING finger 3	Pdzrn3	3.68101	5.51e-07	2.47921	2.47e-06
1455123_at	suppression of tumorigenicity 18	St18	3.65324	4.23e-07	1.0128	0.00130582
1434779_at	cerebellin 2 precursor protein	Cbln2	3.57601	4.78e-06	2.97787	3.83e-06
1450928_at	similar to Id4	LOC100045546	3.4427	1.14e-06	2.41178	3.67e-06
1459838_s_at	BTB (POZ) domain containing 11	Btbd11	3.38912	2.45e-05	1.52483	0.00175962
1434447_at	met proto-oncogene	Met	3.38602	1.91e-05	3.14507	7.63e-06
1452239_at	gene trap ROSA 26, Philippe Soriano	Gt(ROSA)26Sor	3.35508	3.28e-05	4.04701	1.88e-06
1429284_at	MOB1, Mps One Binder kinase activator-like 2B (yeast)	Mobkl2b	3.33842	3.72e-07	0.832791	0.00219002
1423259_at	inhibitor of DNA binding 4 /// similar to Id4	Id4 /// LOC100045546	3.33488	1.2e-06	2.88991	7.78e-07
1441330_at	crumbs homolog 1 (Drosophila)	Crb1	3.32409	8.65e-07	0.848614	0.00369128
1447140_at	hypothetical protein C130078N14	C130078N14	3.29111	0.00100039	3.7667	0.000105274
1455265_a_at	regulator of G-protein signaling 16	Rgs16	3.27644	5.6e-05	1.87597	0.000788993
1434101_at	nuclear factor I/B	Nfib	3.20089	1.67e-06	1.36386	0.000228951
1438441_at	Inhibitor of DNA binding 4	Id4	3.15236	1.21e-06	2.65303	1.01e-06
1449422_at	cadherin 4	Cdh4	3.14831	0.000353777	-0.758471	0.09283
1436030_at	cache domain containing 1	Cachd1	3.13147	2.52e-05	0.73556	0.0373899
1431581_at	RIKEN cDNA 4922502B01 gene	4922502B01Rik	3.04402	0.000938034	0.900853	0.0806964
1456364_at	RIKEN cDNA C230057M02 gene	C230057M02Rik	2.99855	2.39e-07	-0.00588534	0.446398
1448954_at	nuclear receptor interacting protein 3	Nrip3	2.95865	5.42e-05	2.49609	4.65e-05
1427733_a_at	nuclear factor I/A	Nfia	2.94403	0.000324468	0.719878	0.0871019
1425892_a_at	prepronociceptin	Pnoc	2.90778	0.000295215	1.50199	0.00559599
1449939_s_at	delta-like 1 homolog (Drosophila)	Dlk1	2.88882	1.49e-05	0.793212	0.0157871
1419225_at	calcium channel, voltage-dependent, alpha2/delta subunit 3	Cacna2d3	2.88257	5e-05	2.74637	1.73e-05
1456863_at	Eph receptor A4	Epha4	2.85672	0.000199136	0.93477	0.0313754
1449070_x_at	adenomatosis polyposis coli down-regulated 1	Apcdd1	2.82355	5e-05	1.29666	0.0028285
1436223_at	integrin beta 8	Itgb8	2.80771	8.17e-06	-1.80624	4.59e-05
1451342_at	spondin 1, (f-spondin) extracellular matrix protein	Spon1	2.80268	0.000360984	-0.0397245	0.432665
1440108_at	forkhead box P2	Foxp2	2.79281	0.00628226	3.06492	0.00103571
1441693_at	a disintegrin-like and metallopeptidase (reprolysin type) with thrombospondin type 1 motif, 3	Adamts3	2.7563	2.28e-05	0.410033	0.113687
1440374_at	phosphodiesterase 1C	Pde1c	2.75245	6.01e-05	1.0991	0.00685084
1434624_x_at	ribosomal protein S9	Rps9	2.73921	0.0150398	0.388472	0.320087
1423186_at	T-cell lymphoma invasion and metastasis 2	Tiam2	2.70671	0.000201284	2.45853	0.000102996
1456642_x_at	S100 calcium binding protein A10 (calpactin)	S100a10	2.69503	0.00117608	1.80408	0.00419474
1434083_a_at	ELMO domain containing 1	Elmod1	2.68882	0.000121643	0.730358	0.0459405
1457133_at	transcription elongation regulator 1-like	Tcerg1l	2.64195	0.000684708	1.87913	0.0018766
1433977_at	heparan sulfate (glucosamine) 3-O-sulfotransferase 3B1	Hs3st3b1	2.60858	1.3e-05	1.90017	2.86e-05
1421735_a_at	ST8 alpha-N-acetyl-neuraminide alpha-2,8-sialyltransferase 5	St8sia5	2.60222	6.01e-05	1.51266	0.000760867
1422818_at	neural precursor cell expressed, developmentally down-regulated gene 9	Nedd9	2.58435	0.00208074	2.53624	0.000677054
1439066_at	angiopoietin 1	Angpt1	2.58032	0.000155408	1.29206	0.00409891
1447870_x_at	RIKEN cDNA 1110002E22 gene	1110002E22Rik	2.57359	0.00014213	2.68391	2.54e-05
1455515_at	RIKEN cDNA 1810041L15 gene	1810041L15Rik	2.53698	2.41e-06	-0.893084	0.0011798
1452892_at	serine/threonine kinase 33	Stk33	2.5336	0.000165664	0.970863	0.0156417
1440462_at	RIKEN cDNA B930068K11 gene	B930068K11Rik	2.52299	0.0004801	2.94453	3.98e-05
1418310_a_at	retinaldehyde binding protein 1	Rlbp1	2.51888	0.000151634	-0.552571	0.0875202
1457156_at	TRH-degrading enzyme	Trhde	2.51621	0.000648889	1.11365	0.0192958
1459749_s_at	FAT tumor suppressor homolog 4 (Drosophila)	Fat4	2.48065	3.05e-05	0.433962	0.088772
1440681_at	cholinergic receptor, nicotinic, alpha polypeptide 7	Chrna7	2.47879	3.28e-05	0.0687927	0.392356
1416342_at	tenascin C	Tnc	2.47803	0.0051629	1.05891	0.0615653
1422465_a_at	nucleoredoxin	Nxn	2.45356	6.9e-05	0.484163	0.0875202
1438672_at	parvin, beta	Parvb	2.45233	0.00141869	0.819315	0.069664
1421306_a_at	histone deacetylase 9	Hdac9	2.43763	1.91e-06	2.28638	6.8e-07
1435146_s_at	cell adhesion molecule 2	Cadm2	2.4054	0.000115605	-0.691334	0.0378614
1431339_a_at	EF hand domain containing 2	Efhd2	2.40208	0.000378623	1.29515	0.0054948
1422889_at	protocadherin 18	Pcdh18	2.39697	0.000165664	1.77019	0.000379063
1447669_s_at	guanine nucleotide binding protein (G protein), gamma 4	Gng4	2.28029	0.00128272	3.23108	2.79e-05
1426622_a_at	glutaminyl-peptide cyclotransferase (glutaminyl cyclase)	Qpct	2.26306	0.00100255	-1.2229	0.0108682
1418664_at	multiple PDZ domain protein	Mpdz	2.25263	0.000289075	1.38152	0.00209689
1455925_at	PR domain containing 8	Prdm8	2.24485	0.00219948	1.39455	0.00977368
1453630_at	UDP-N-acetyl-alpha-D-galactosamine:polypeptide N-acetylgalactosaminyltransferase 14	Galnt14	2.22857	0.000188879	1.20693	0.00308854
1457333_at	sidekick homolog 2 (chicken)	Sdk2	2.22349	0.000140648	3.29691	1.73e-06
1428384_at	DNA segment, Chr 4, Brigham & Women's Genetics 0951 expressed	D4Bwg0951e	2.21784	0.000121643	1.54818	0.000418238
1423183_at	predicted gene 3888 /// leucine-rich repeat LGI family, member 1	Gm3888 /// Lgi1	2.21728	0.000349278	0.330233	0.199357
1429024_at	RNA binding motif protein 20	Rbm20	2.21206	0.000408231	1.26852	0.00415572
1437695_at	prokineticin receptor 2	Prokr2	2.2011	4.18e-05	0.210465	0.233304
1441894_s_at	GRP1 (general receptor for phosphoinositides 1)-associated scaffold protein	Grasp	2.19325	0.0193319	0.434235	0.274505
1424759_at	arrestin domain containing 4	Arrdc4	2.19266	0.000293064	1.96775	0.000164711
1425301_at	neural cell adhesion molecule 2	Ncam2	2.18353	6.46e-05	-1.29272	0.000719592
1426951_at	cysteine rich transmembrane BMP regulator 1 (chordin like)	Crim1	2.18228	0.0212231	0.336964	0.317652
1448960_at	CXXC finger 5	Cxxc5	2.17589	0.000392825	0.384583	0.164854
1445761_at	DNA segment, Chr 4, ERATO Doi 628, expressed	D4Ertd628e	2.125	0.000883434	0.765755	0.0462616
1428492_at	GLI pathogenesis-related 2	Glipr2	2.10085	0.00686369	4.0083	2.17e-05
1427417_at	sex comb on midleg-like 4 (Drosophila)	Scml4	2.09034	2.49e-05	1.05781	0.000848856
1419519_at	insulin-like growth factor 1	Igf1	2.08413	0.000664749	1.04997	0.0113609
1454086_a_at	LIM domain only 2	Lmo2	2.07886	0.0001399	1.38303	0.000651799
1429273_at	BMP-binding endothelial regulator	Bmper	2.07093	7.37e-05	0.642668	0.0234512
1418926_at	zinc finger E-box binding homeobox 1	Zeb1	2.07	0.000640102	-0.283986	0.236706
1452603_at	deleted in primary ciliary dyskinesia	Dpcd	2.0695	1.63e-05	0.10558	0.320298
1429653_at	genetic suppressor element 1	Gse1	2.06299	6.14e-05	1.75003	5.14e-05
1424303_at	DEP domain containing 7	Depdc7	2.06148	1.54e-05	0.342192	0.0808285
1451733_at	glucosaminyl (N-acetyl) transferase 2, I-branching enzyme	Gcnt2	2.05179	0.00484048	1.83153	0.0028149
1431708_a_at	cytotoxic granule-associated RNA binding protein 1	Tia1	2.04878	0.00340631	2.6407	0.000168202
1430073_at	kelch repeat and BTB (POZ) domain containing 11	Kbtbd11	2.04389	7.81e-06	-0.669556	0.00409782
1455965_at	a disintegrin-like and metallopeptidase (reprolysin type) with thrombospondin type 1 motif, 4	Adamts4	2.02642	0.00118437	0.434942	0.157748
1450799_at	adenylate cyclase activating polypeptide 1 receptor 1	Adcyap1r1	1.99419	0.000612218	-0.160466	0.327146
1429861_at	protocadherin 9	Pcdh9	1.99222	5.48e-05	0.383344	0.0861097
1422165_at	POU domain, class 3, transcription factor 4	Pou3f4	1.99017	0.00154882	2.3716	0.000124387
1431821_a_at	EPS8-like 1	Eps8l1	1.96702	0.0144922	1.11953	0.045719
1427550_at	paternally expressed 10	Peg10	1.94741	0.000750081	1.34296	0.00247803
1430127_a_at	cyclin D2	Ccnd2	1.93985	0.0185729	3.37972	0.000165838
1421342_at	K+ voltage-gated channel, subfamily S, 2	Kcns2	1.93734	0.00194839	-0.756008	0.0516747
1436658_at	RIKEN cDNA B130024G19 gene	B130024G19Rik	1.93632	8.15e-05	0.55522	0.032742
1424981_at	neurolysin (metallopeptidase M3 family)	Nln	1.93424	3.28e-05	1.38441	9.77e-05
1433434_at	expressed sequence AW551984	AW551984	1.93095	0.000253504	0.0990049	0.364195
1434150_a_at	HIG1 domain family, member 1C /// methyltransferase like 7A1 /// methyltransferase like 7A2	Higd1c /// Mettl7a1 /// Mettl7a2	1.92399	0.00165125	0.188007	0.320607
1439843_at	calcium/calmodulin-dependent protein kinase IV	Camk4	1.91579	0.00468986	1.23877	0.0136651
1423407_a_at	fibulin 2	Fbln2	1.91128	0.00398101	2.07918	0.00066197
1450930_at	hippocalcin	Hpca	1.90774	0.00202533	1.41456	0.00369099
1436491_at	X-linked lymphocyte-regulated 5 pseudogene	Gm11346	1.90419	0.000650749	1.81867	0.000245418
1442800_x_at	family with sequence similarity 181, member B	Fam181b	1.9025	9.02e-05	0.461415	0.057374
1416818_at	parvin, alpha	Parva	1.8973	0.000262132	1.70246	0.000145407
1421546_a_at	Rac GTPase-activating protein 1	Racgap1	1.88732	0.00610008	1.17677	0.0193759
1421471_at	neuropeptide Y receptor Y1	Npy1r	1.88363	0.00589107	1.31211	0.0118229
1451306_at	cell division cycle associated 7 like	Cdca7l	1.87728	0.0150324	2.32556	0.00130164
1451440_at	chondrolectin	Chodl	1.87091	0.0318197	3.07867	0.000570515
1435110_at	unc-5 homolog B (C. elegans)	Unc5b	1.8677	0.00113827	2.14445	0.000118627
1419420_at	ST6 (alpha-N-acetyl-neuraminyl-2,3-beta-galactosyl-1,3)-N-acetylgalactosaminide alpha-2,6-sialyltransferase 5	St6galnac5	1.86757	0.0160425	1.03855	0.0518695
1435851_at	leucine-rich repeat LGI family, member 1	Lgi1	1.85403	5.48e-05	0.185103	0.230971
1460041_at	fibronectin leucine rich transmembrane protein 1	Flrt1	1.85157	0.000366266	0.457205	0.0890267
1457840_at	plexin A4	Plxna4	1.84599	0.000452293	-0.180198	0.29144
1448321_at	SPARC related modular calcium binding 1	Smoc1	1.84141	0.00128032	-0.371073	0.174382
1435050_at	DNA segment, Chr 10, Brigham & Women's Genetics 1379 expressed	D10Bwg1379e	1.83985	0.0128832	0.527475	0.179348
1455882_x_at	von Willebrand factor C domain containing 2	Vwc2	1.83547	0.0327764	-2.73001	0.00115988
1457423_at	similar to voltage gated channel like 1 /// sodium leak channel, non-selective	LOC675405 /// Nalcn	1.82592	0.00548277	-1.53412	0.00441644
1436578_at	ermin, ERM-like protein	Ermn	1.82293	0.000149374	1.3259	0.000379626
1441374_at	expressed sequence C79798	C79798	1.81922	0.00234789	1.88396	0.000535441
1436731_at	zinc finger protein 385B	Zfp385b	1.80986	0.0134236	2.36506	0.000795615
1424214_at	prostate androgen-regulated mucin-like protein 1	Parm1	1.7937	0.0120556	3.03567	0.000111652
1455556_at	Notch gene homolog 2 (Drosophila)	Notch2	1.79337	0.000229601	0.797733	0.00978483
1457289_at	nuclear receptor subfamily 2, group E, member 1	Nr2e1	1.78232	0.00261448	1.44648	0.00280008
1455865_at	insulinoma-associated 1	Insm1	1.78141	0.00876416	2.50632	0.00028084
1431569_a_at	Ly6/Plaur domain containing 1	Lypd1	1.78086	0.0459674	-0.483232	0.251803
1452779_at	ubiquitin-conjugating enzyme E2Q family-like 1	Ube2ql1	1.78086	1.08e-05	1.92651	1.11e-06
1422836_at	muscleblind-like 3 (Drosophila)	Mbnl3	1.77883	6.89e-05	0.583665	0.0180543
1457030_at	miRNA containing gene	Mirg	1.77837	5.46e-05	2.38362	1.39e-06
1434369_a_at	crystallin, alpha B	Cryab	1.77254	0.00369567	2.87561	3.29e-05
1457396_at	similar to ventral anterior homeobox-containing protein 1	LOC100045013	1.76754	0.000212713	-0.210137	0.233257
1441165_s_at	calsyntenin 2	Clstn2	1.76316	0.00173217	0.549485	0.0882597
1425277_at	slit homolog 1 (Drosophila)	Slit1	1.75641	3.11e-05	1.58932	1.59e-05
1449286_at	netrin G1	Ntng1	1.75245	0.00671397	1.25427	0.0116657
1427308_at	disabled homolog 1 (Drosophila)	Dab1	1.73601	0.000724424	-0.994198	0.00652936
1443036_at	zinc finger protein 804A	Zfp804a	1.73021	0.0351236	1.86432	0.00798626
1424831_at	copine II	Cpne2	1.72305	0.00261607	-0.809001	0.0335388
1450455_s_at	aldo-keto reductase family 1, member C12 /// aldo-keto reductase family 1, member C13	Akr1c12 /// Akr1c13	1.72022	0.000261212	0.655141	0.0202598
1422603_at	ribonuclease, RNase A family 4	Rnase4	1.71702	0.0004801	1.3606	0.000660714
1423104_at	insulin receptor substrate 1	Irs1	1.71318	0.000180003	0.675013	0.0144958
1417010_at	zinc finger protein 238	Zfp238	1.71175	0.000484686	0.570459	0.044943
1426528_at	neuropilin 2	Nrp2	1.71051	0.00485562	-0.287112	0.258196
1436376_s_at	S1 RNA binding domain 1	Srbd1	1.70833	0.00405354	1.92615	0.000531852
1421225_a_at	solute carrier family 4 (anion exchanger), member 4	Slc4a4	1.70643	0.00239839	2.44533	5.13e-05
1422256_at	somatostatin receptor 2	Sstr2	1.69524	0.0221277	1.14044	0.0353666
1434170_at	DDB1 and CUL4 associated factor 12-like 1	Dcaf12l1	1.69268	0.00206841	-1.54812	0.00106122
1437393_at	protein kinase C, alpha	Prkca	1.69241	0.000283408	-1.26796	0.000569407
1433685_a_at	RIKEN cDNA 6430706D22 gene /// Holliday junction recognition protein	6430706D22Rik /// Hjurp	1.68644	0.0109548	1.94249	0.00140184
1458842_at	odd Oz/ten-m homolog 1 (Drosophila)	Odz1	1.67832	0.00553787	-1.57663	0.00239441
1450992_a_at	Meis homeobox 1	Meis1	1.66419	0.0191605	1.93604	0.00256918
1448383_at	matrix metallopeptidase 14 (membrane-inserted)	Mmp14	1.66328	0.00171383	1.33381	0.00205083
1422474_at	phosphodiesterase 4B, cAMP specific	Pde4b	1.65785	0.0045249	-1.05021	0.0146335
1453448_at	RIKEN cDNA 2310067E19 gene	2310067E19Rik	1.646	0.00729424	2.0924	0.000463728
1442434_at	DNA segment, Chr 8, ERATO Doi 82, expressed	D8Ertd82e	1.64552	0.00871107	1.48187	0.00463063
1422733_at	four jointed box 1 (Drosophila)	Fjx1	1.63185	0.000369904	1.23531	0.000702332
1427019_at	protein tyrosine phosphatase, receptor type Z, polypeptide 1	Ptprz1	1.62691	0.00421475	-1.70436	0.000897681
1422445_at	integrin alpha 6	Itga6	1.62296	0.000629404	1.73837	0.000102689
1427231_at	roundabout homolog 1 (Drosophila)	Robo1	1.61802	0.000644812	0.588115	0.0391272
1449536_at	potassium intermediate/small conductance calcium-activated channel, subfamily N, member 1	Kcnn1	1.61582	0.00517274	2.10999	0.000247706
1452936_at	cartilage acidic protein 1	Crtac1	1.6139	0.00689619	1.0574	0.0174108
1436485_s_at	whirlin	Whrn	1.61327	0.0321169	0.926957	0.0712599
1434421_at	immunoglobulin superfamily containing leucine-rich repeat 2	Islr2	1.60771	0.00454012	2.91755	1.85e-05
1451888_a_at	odd Oz/ten-m homolog 4 (Drosophila)	Odz4	1.60295	0.000380614	0.617847	0.0246376
1437201_at	leucine rich repeat containing 4C	Lrrc4c	1.60151	0.0199297	-2.16294	0.00106328
1434070_at	jagged 1	Jag1	1.58976	0.000132581	0.710574	0.00659579
1460675_at	immunoglobulin superfamily, member 8	Igsf8	1.5893	0.000505844	0.352315	0.121503
1455970_at	phosphodiesterase 5A, cGMP-specific	Pde5a	1.58728	0.00190638	-0.42393	0.123563
1430392_at	RIKEN cDNA 9530086O07 gene	9530086O07Rik	1.5865	0.000482234	0.907344	0.00476211
1451991_at	Eph receptor A7	Epha7	1.58516	0.00998619	0.172692	0.343983
1423614_at	leucine rich repeat containing 8 family, member C	Lrrc8c	1.56583	0.00728259	1.27649	0.00670442
1434783_at	transmembrane protein 106C	Tmem106c	1.56161	0.00517473	0.0690502	0.407461
1424996_at	CASP8 and FADD-like apoptosis regulator	Cflar	1.54994	0.0096888	0.406413	0.188064
1445723_at	phospholipase C-like 1	Plcl1	1.54519	0.000200932	2.17981	3.55e-06
1417460_at	interferon induced transmembrane protein 2	Ifitm2	1.54243	0.000156595	1.58213	3.19e-05
1437081_at	Tissue inhibitor of metalloproteinase 2	Timp2	1.54049	0.00282399	-0.0422013	0.422863
1437217_at	ankyrin repeat domain 6	Ankrd6	1.53707	0.00441849	1.6262	0.000879386
1417090_at	reticulocalbin 1	Rcn1	1.53492	0.000644812	-1.11546	0.00153881
1452263_at	solute carrier family 35, member F4	Slc35f4	1.53256	0.00444134	1.85954	0.000351071
1447583_x_at	G protein-coupled estrogen receptor 1	Gper	1.53199	0.045615	1.20446	0.036901
1427325_s_at	AT-hook transcription factor	Akna	1.5237	0.00683709	2.69504	3.83e-05
1418701_at	catechol-O-methyltransferase 1	Comt1	1.51914	0.00344473	1.49932	0.00107503
1453749_at	RIKEN cDNA 2610507I01 gene	2610507I01Rik	1.51495	0.0105693	1.10553	0.0149104
1440973_at	hypothetical LOC552874	LOC552874	1.51464	0.0131232	1.01448	0.0247992
1456392_at	neuronal growth regulator 1	Negr1	1.51402	2.97e-05	0.132195	0.240927
1442918_at	neuron navigator 3	Nav3	1.50996	0.00698224	0.947615	0.0206807
1450389_s_at	phosphatidylinositol-4-phosphate 5-kinase, type 1 beta	Pip5k1b	1.50907	0.00225974	0.849549	0.0153371
1453317_a_at	KH domain containing, RNA binding, signal transduction associated 3	Khdrbs3	1.50551	0.000644812	1.37515	0.000336241
1448269_a_at	kelch-like 13 (Drosophila)	Klhl13	1.50483	0.000310407	-0.102335	0.336058
1455328_at	amiloride-sensitive cation channel 2, neuronal	Accn2	1.49987	0.00181026	0.714725	0.0260134
1440288_at	patched domain containing 2	Ptchd2	1.49122	0.00122899	0.396414	0.110533
1450724_at	family with sequence similarity 126, member A	Fam126a	1.48018	7.5e-05	0.541644	0.0119878
1433474_at	EGF-like repeats and discoidin I-like domains 3	Edil3	1.47398	0.00577308	0.471472	0.122413
1418478_at	LIM domain only 1	Lmo1	1.46819	0.0118928	0.56509	0.109519
1421544_at	dynein, axonemal, heavy chain 11	Dnahc11	1.46648	0.0231156	2.21744	0.000625452
1454965_at	family with sequence similarity 171, member B	Fam171b	1.45696	0.000340209	0.111111	0.322686
1437433_at	UDP-Gal:betaGlcNAc beta 1,3-galactosyltransferase, polypeptide 2	B3galt2	1.45666	0.000331643	0.832474	0.00355201
1423213_at	plexin C1	Plxnc1	1.45253	6.05e-05	-0.278771	0.0897108
1424764_at	seizure related 6 homolog like	Sez6l	1.45186	0.0102957	-0.991871	0.0191726
1460036_at	adaptor-related protein complex 1, sigma 2 subunit	Ap1s2	1.44381	0.000280622	1.5132	4.89e-05
1425580_a_at	phosphoinositide-3-kinase, class 3	Pik3c3	1.43462	0.00166949	1.19367	0.00158673
1427057_at	5'-nucleotidase domain containing 3	Nt5dc3	1.43374	0.00855158	0.453446	0.140003
1434703_at	exostoses (multiple)-like 3	Extl3	1.4331	0.000166737	-0.182031	0.212185
1425690_at	beta-1,3-glucuronyltransferase 1 (glucuronosyltransferase P)	B3gat1	1.4316	0.0116302	-1.06175	0.015057
1418471_at	placental growth factor	Pgf	1.42285	0.000522459	0.467648	0.0485291
1460627_at	thrombospondin, type I, domain containing 7B	Thsd7b	1.42239	0.00517473	0.192904	0.297995
1420801_at	neuronal PAS domain protein 1	Npas1	1.42176	0.00737209	0.825959	0.028796
1429239_a_at	StAR-related lipid transfer (START) domain containing 4	Stard4	1.42112	0.0190006	0.435698	0.181602
1453414_at	yippee-like 2 (Drosophila)	Ypel2	1.41757	0.00113827	0.931475	0.00449431
1442024_at	Protein phosphatase 1, regulatory (inhibitor) subunit 3E	Ppp1r3e	1.40862	0.0176698	1.05522	0.0199977
1416824_at	RIKEN cDNA B230118H07 gene	B230118H07Rik	1.4075	0.00227231	-1.10155	0.00303855
1456130_at	thrombospondin, type I, domain containing 7A	Thsd7a	1.40407	0.0054849	-1.18934	0.00423384
1458485_at	F-box and leucine-rich repeat protein 7	Fbxl7	1.40211	0.000844223	0.479991	0.0527913
1450629_at	LIM domain and actin binding 1	Lima1	1.39824	0.000725597	-0.0887963	0.358929
1450906_at	similar to plexin C1 /// plexin C1	LOC100044106 /// Plxnc1	1.3802	0.000276113	-0.131708	0.282594
1449374_at	pipecolic acid oxidase	Pipox	1.37443	0.0260046	2.5676	0.000168749
1419006_s_at	pellino 2	Peli2	1.37274	0.00164328	-0.0124881	0.443445
1439755_at	signal-induced proliferation-associated 1 like 1	Sipa1l1	1.3714	0.0130159	0.468991	0.139403
1433950_at	immunoglobin superfamily, member 21	Igsf21	1.36241	0.000938975	-0.731385	0.0107248
1416204_at	glycerol-3-phosphate dehydrogenase 1 (soluble)	Gpd1	1.3593	0.000698375	2.11561	6.96e-06
1438666_at	low density lipoprotein receptor class A domain containing 3	Ldlrad3	1.3455	3.64e-05	0.77816	0.000509226
1451411_at	G protein-coupled receptor, family C, group 5, member B	Gprc5b	1.34486	0.0101289	-0.17819	0.318975
1453102_at	fibronectin leucine rich transmembrane protein 3	Flrt3	1.34459	0.000829006	0.0843639	0.361872
1434438_at	SAM domain and HD domain, 1	Samhd1	1.34388	0.000437837	0.369442	0.0735309
1418136_at	transforming growth factor beta 1 induced transcript 1	Tgfb1i1	1.34253	0.000954028	0.708366	0.0116889
1443865_at	gamma-aminobutyric acid (GABA) A receptor, subunit alpha 2	Gabra2	1.3401	0.0229416	-0.308141	0.25245
1452249_at	prickle homolog 1 (Drosophila)	Prickle1	1.31352	0.0029096	-0.0568827	0.403838
1437745_at	chromodomain helicase DNA binding protein 7	Chd7	1.3123	0.00205547	0.385338	0.105482
1425074_at	Werner syndrome homolog (human)	Wrn	1.31155	0.0016232	0.0318464	0.424054
1439250_at	SLIT and NTRK-like family, member 3	Slitrk3	1.30857	0.000969452	0.36281	0.0946685
1438286_at	OTU domain containing 7A	Otud7a	1.30651	0.0105693	-0.649152	0.0568273
1423141_at	lysosomal acid lipase A	Lipa	1.30612	0.000351608	-0.772077	0.00308854
1418633_at	Notch gene homolog 1 (Drosophila)	Notch1	1.29964	0.00655744	-0.899312	0.0132801
1455084_x_at	serine hydroxymethyltransferase 2 (mitochondrial)	Shmt2	1.29555	0.00227231	0.281489	0.176834
1447368_at	HEAT repeat containing 7B1	Heatr7b1	1.28991	0.0119121	1.65506	0.000776846
1455462_at	adenylate cyclase 2	Adcy2	1.28931	0.00531103	-0.0767471	0.390593
1437726_x_at	complement component 1, q subcomponent, beta polypeptide	C1qb	1.28412	0.0378817	-0.192703	0.338744
1453856_at	zinc finger and BTB domain containing 46	Zbtb46	1.28389	0.00726012	1.14674	0.00412154
1417484_at	integrin binding sialoprotein	Ibsp	1.28276	0.000994307	0.344368	0.102005
1430634_a_at	phosphofructokinase, platelet	Pfkp	1.28186	0.000886597	0.540222	0.0277581
1440864_at	expressed sequence AI836737	AI836737	1.27341	0.0255878	0.366292	0.21069
1451526_at	Rho GTPase activating protein 12	Arhgap12	1.26301	0.00601387	1.20019	0.00243297
1437086_at	achaete-scute complex homolog 1 (Drosophila)	Ascl1	1.25888	0.00227231	0.972869	0.00323942
1455557_at	hypothetical LOC553095	LOC553095	1.25556	0.00137995	1.45704	0.00013416
1439860_at	eukaryotic elongation factor-2 kinase	Eef2k	1.2517	0.00196401	0.527024	0.0412116
1433578_at	predicted gene 5868 /// solute carrier family 10 (sodium/bile acid cotransporter family), member 4	Gm5868 /// Slc10a4	1.25114	0.0340733	1.72176	0.00200955
1435879_at	thymoma viral proto-oncogene 3	Akt3	1.24409	0.000145441	0.37421	0.0362845
1457587_at	potassium voltage-gated channel, subfamily Q, member 5	Kcnq5	1.24261	0.00148376	0.485824	0.0454611
1437284_at	frizzled homolog 1 (Drosophila)	Fzd1	1.24226	0.00519769	0.646086	0.0342893
1436381_at	discs, large (Drosophila) homolog-associated protein 3	Dlgap3	1.23826	0.00127716	0.528959	0.032029
1419247_at	regulator of G-protein signaling 2	Rgs2	1.23326	0.00105674	1.10318	0.00065127
1437927_at	discs, large homolog 2 (Drosophila)	Dlg2	1.22977	0.0212834	0.0455076	0.4247
1422128_at	ribosomal protein L14	Rpl14	1.22619	0.000394601	0.873876	0.00111763
1453348_at	RIKEN cDNA 1700085D22 gene	1700085D22Rik	1.21931	0.00642624	0.37451	0.13574
1441082_at	Down syndrome cell adhesion molecule	Dscam	1.21827	0.0348553	-2.68112	8.31e-05
1438572_at	CUB and Sushi multiple domains 3	Csmd3	1.21726	0.0396979	-1.82438	0.00148629
1418672_at	aldo-keto reductase family 1, member C13	Akr1c13	1.21405	0.000415188	0.402832	0.0425645
1456783_at	zinc finger, DBF-type containing 2	Zdbf2	1.21019	0.0106412	-0.52859	0.0797681
1438799_at	Dlx6 opposite strand transcript 1	Dlx6os1	1.20626	0.00107188	1.55529	4.72e-05
1434930_at	two pore channel 1	Tpcn1	1.20321	0.00376685	0.194881	0.257044
1439794_at	netrin 4	Ntn4	1.20316	0.000936734	-0.128902	0.293952
1433943_at	inositol 1,4,5-triphosphate receptor interacting protein	Itprip	1.19529	0.0269836	1.50863	0.00245374
1455395_at	3-oxoacyl-ACP synthase, mitochondrial	Oxsm	1.18992	0.0165854	-0.181205	0.312494
1431424_at	RIKEN cDNA 2810055G20 gene	2810055G20Rik	1.18945	0.0114665	0.869034	0.0159312
1452511_at	SRY-box containing gene 5	Sox5	1.18575	0.0410545	-0.239091	0.300458
1455208_at	peroxisomal biogenesis factor 19	Pex19	1.18266	0.0251117	0.191263	0.316409
1449420_at	phosphodiesterase 1B, Ca2+-calmodulin dependent	Pde1b	1.18002	0.00279792	1.28708	0.000447603
1420402_at	ATPase, Ca++ transporting, plasma membrane 2	Atp2b2	1.17516	0.00219581	0.230466	0.198623
1426575_at	sphingomyelin synthase 1	Sgms1	1.17415	0.0138675	-1.36283	0.001774
1456093_at	zinc finger protein 536	Zfp536	1.17378	0.00215675	-0.61254	0.0202437
1430652_at	RIKEN cDNA 9030612E09 gene	9030612E09Rik	1.17203	0.0208345	0.987496	0.0142052
1443466_s_at	polymerase (RNA) III (DNA directed) polypeptide B	Polr3b	1.17179	0.0201515	0.858119	0.0243396
1423434_at	TEA domain family member 1	Tead1	1.17017	0.00048794	1.05291	0.000279376
1458656_at	predicted gene 2643 /// hypothetical protein LOC100047186	Gm2643 /// LOC100047186	1.16809	0.0269836	0.224663	0.29191
1437974_a_at	hexokinase 1	Hk1	1.16739	0.00508042	0.446329	0.0809027
1434045_at	cyclin-dependent kinase inhibitor 1B	Cdkn1b	1.16694	0.00963372	0.33356	0.168014
1446116_at	RIKEN cDNA B230378P21 gene	B230378P21Rik	1.16312	0.0154291	0.298091	0.212775
1419411_at	tachykinin 2	Tac2	1.16226	0.0197407	0.973161	0.0138526
1425177_at	serine hydroxymethyltransferase 1 (soluble)	Shmt1	1.16197	0.00484048	1.55143	0.000195575
1417011_at	syndecan 2	Sdc2	1.15946	0.0395876	-2.1136	0.000405668
1416996_at	TBC1 domain family, member 8	Tbc1d8	1.1531	0.0223709	0.44049	0.139084
1439707_at	RIKEN cDNA C230034O21 gene	C230034O21Rik	1.15273	0.00470513	0.111016	0.343116
1445412_at	coiled-coil domain containing 73	Ccdc73	1.15199	0.0063825	0.709098	0.0209942
1434249_s_at	tripartite motif-containing 9	Trim9	1.14589	0.00188579	-1.44745	0.000101215
1460565_at	solute carrier family 41, member 1	Slc41a1	1.14386	0.0221277	-0.284657	0.234844
1456570_at	erythrocyte protein band 4.1-like 4b	Epb4.1l4b	1.14212	0.00831897	-1.50986	0.000410083
1452650_at	tripartite motif-containing 62	Trim62	1.14187	0.0103907	-0.279736	0.206393
1450177_at	nerve growth factor receptor (TNFR superfamily, member 16)	Ngfr	1.13902	0.0181827	0.00585144	0.450465
1438982_s_at	FLYWCH family member 2	Flywch2	1.13677	0.0156938	0.27916	0.222843
1422730_at	LIM domains containing 1	Limd1	1.13555	0.0050483	0.707293	0.0170709
1456403_at	phosphoprotein associated with glycosphingolipid microdomains 1	Pag1	1.13496	0.0150177	-1.13408	0.00454436
1421317_x_at	myeloblastosis oncogene	Myb	1.13309	0.0241412	1.14339	0.00723407
1422857_at	thyroid hormone receptor interactor 4	Trip4	1.13141	0.00355639	-0.144495	0.297668
1418713_at	pterin 4 alpha carbinolamine dehydratase/dimerization cofactor of hepatocyte nuclear factor 1 alpha (TCF1) 1	Pcbd1	1.12404	0.0043641	-0.416121	0.0819999
1460091_at	protein phosphatase 1, regulatory (inhibitor) subunit 12B	Ppp1r12b	1.12046	0.00543002	0.872388	0.00651538
1437414_at	zinc finger protein 217	Zfp217	1.11919	0.0267606	1.8885	0.000364193
1423579_a_at	transient receptor potential cation channel, subfamily C, member 4	Trpc4	1.11836	0.000881534	0.963812	0.000686639
1416787_at	activin A receptor, type 1	Acvr1	1.11582	0.00139057	0.587175	0.0150258
1429201_at	cylindromatosis (turban tumor syndrome)	Cyld	1.11224	0.00910434	-0.932587	0.00702569
1439074_a_at	Son DNA binding protein	Son	1.10765	0.00020728	0.179213	0.163462
1456195_x_at	integrin beta 5	Itgb5	1.10591	0.0102213	0.283833	0.194814
1418890_a_at	RAB3D, member RAS oncogene family	Rab3d	1.10485	0.0392061	1.24138	0.00736206
1456878_at	expressed sequence AI646023	AI646023	1.10307	0.0349267	0.58063	0.0917123
1453060_at	regulator of G-protein signaling 8	Rgs8	1.09908	0.00167807	2.16784	3.01e-06
1425985_s_at	mannan-binding lectin serine peptidase 1	Masp1	1.0979	0.0133466	-1.9751	8.11e-05
1450484_a_at	cytidine monophosphate (UMP-CMP) kinase 2, mitochondrial	Cmpk2	1.09661	0.00174766	-0.2015	0.206393
1423377_at	insulin-like growth factor binding protein-like 1	Igfbpl1	1.09341	0.00271089	1.73363	2.78e-05
1440201_at	solute carrier family 8 (sodium/calcium exchanger), member 1	Slc8a1	1.09276	0.00444134	0.200479	0.237011
1427971_at	cell division cycle 73, Paf1/RNA polymerase II complex component, homolog (S. cerevisiae)	Cdc73	1.09263	0.000444422	0.335538	0.0547015
1421963_a_at	cell division cycle 25 homolog B (S. pombe)	Cdc25b	1.08839	0.0456366	1.33151	0.00577407
1455215_at	RIKEN cDNA C530028O21 gene	C530028O21Rik	1.08179	0.0371509	-0.237722	0.281697
1442236_at	zinc finger, AN1-type domain 6	Zfand6	1.08078	0.00773527	1.09205	0.00217639
1425927_a_at	activating transcription factor 5	Atf5	1.07813	0.00155343	1.25238	0.000151485
1428143_a_at	patatin-like phospholipase domain containing 2	Pnpla2	1.07437	0.00637884	0.703286	0.0164885
1424732_s_at	transmembrane protein 192	Tmem192	1.07331	0.011361	-0.0810577	0.38258
1415754_at	polymerase (RNA) II (DNA directed) polypeptide F	Polr2f	1.06912	0.000373622	0.162647	0.197421
1456202_at	leucine rich repeat and fibronectin type III, extracellular 2	Elfn2	1.06875	0.00538969	-0.729842	0.0120425
1434151_at	methyltransferase like 7A1	Mettl7a1	1.06671	0.0078574	0.617653	0.0302525
1423672_at	tetratricopeptide repeat domain 30B	Ttc30b	1.06641	0.0118223	0.297819	0.181898
1441947_x_at	SIK family kinase 3	Sik3	1.06166	0.0320317	-0.506581	0.107545
1440598_at	syntrophin, gamma 1	Sntg1	1.05927	0.0197551	0.0920469	0.379969
1460566_at	microtubule-associated protein 1 A	Mtap1a	1.05284	0.0281312	0.266226	0.241951
1428230_at	protein kinase D3	Prkd3	1.05122	0.000289075	0.205914	0.13021
1425573_a_at	ArfGAP with SH# domain, ankyrin repeat and PH domain1	Asap1	1.05017	0.000638905	0.687017	0.00287008
1420967_at	solute carrier family 25 (mitochondrial carrier ornithine transporter), member 15	Slc25a15	1.04917	0.0429663	-0.370293	0.192005
1421233_at	Pbx/knotted 1 homeobox	Pknox1	1.04191	0.000498095	0.46488	0.0159146
1436324_at	START domain containing 9	Stard9	1.03979	0.00744843	-0.375952	0.105593
1417379_at	IQ motif containing GTPase activating protein 1	Iqgap1	1.03876	0.0137838	0.913812	0.00808399
1436322_a_at	RIKEN cDNA 2810001A02 gene	2810001A02Rik	1.03772	0.00322337	0.32628	0.105711
1434153_at	src homology 2 domain-containing transforming protein B	Shb	1.03664	0.000724424	1.65725	5.8e-06
1417400_at	retinoic acid induced 14	Rai14	1.035	0.0228957	1.26733	0.00236792
1435929_at	RIKEN cDNA 9630033F20 gene	9630033F20Rik	1.03321	0.0184895	1.27518	0.00170804
1429783_at	PDZ and LIM domain 5	Pdlim5	1.03038	0.0480086	-0.253623	0.27291
1436642_x_at	expressed sequence AW047730	AW047730	1.02925	0.00386593	-0.273191	0.149618
1452183_a_at	maternally expressed 3	Meg3	1.0269	0.0332134	2.12052	0.000122126
1435730_at	RIKEN cDNA D930026N18 gene	D930026N18Rik	1.02346	0.000731649	1.00165	0.000237836
1435554_at	transmembrane and coiled coil domains 3	Tmcc3	1.02007	0.0366033	-3.68239	2.08e-06
1452289_a_at	ring finger protein 135	Rnf135	1.0199	0.0219863	-0.050978	0.414045
1417177_at	galactokinase 1	Galk1	1.0185	0.0150437	-0.878889	0.00961195
1428732_at	RIKEN cDNA 1700008J07 gene	1700008J07Rik	1.01286	0.011005	0.648957	0.0258081
1435652_a_at	guanine nucleotide binding protein (G protein), alpha inhibiting 2	Gnai2	1.01216	0.00294855	0.0511638	0.394929
1447933_at	kinesin family member 26A	Kif26a	1.01134	0.00172205	1.51913	2.5e-05
1418060_a_at	mitogen-activated protein kinase 7	Mapk7	1.01021	0.000365777	0.256714	0.0833445
1424586_at	EH domain binding protein 1	Ehbp1	1.00525	0.00115603	0.0752783	0.347821
1415877_at	dihydropyrimidinase-like 3	Dpysl3	1.00343	0.000293064	0.132333	0.220931
1448856_a_at	methionine sulfoxide reductase A	Msra	1.00153	0.00484334	0.561229	0.0251694
1453486_a_at	signal peptide, CUB domain, EGF-like 2	Scube2	1.00122	0.030295	1.52071	0.000891946
1426756_at	UDP-N-acetyl-alpha-D-galactosamine:polypeptide N-acetylgalactosaminyltransferase 2	Galnt2	0.998924	0.00578943	0.472072	0.0488679
1451119_a_at	fibulin 1	Fbln1	0.998139	0.0180126	1.09883	0.00324892
1422616_s_at	WD repeat domain 54	Wdr54	0.997039	0.0175617	0.896729	0.00907
1416138_at	annexin A7	Anxa7	0.994965	0.0265849	0.218146	0.26808
1422625_at	similar to Lymphocyte antigen 6H precursor (Ly-6H) /// lymphocyte antigen 6 complex, locus H	LOC100046207 /// Ly6h	0.993159	0.0253655	0.792937	0.0210996
1452728_at	kin of IRRE like 3 (Drosophila)	Kirrel3	0.98954	0.0079899	0.871903	0.00481187
1420964_at	ectodermal-neural cortex 1	Enc1	0.989156	0.0126977	-0.252307	0.205709
1420813_at	histone deacetylase 7	Hdac7	0.989129	0.000618948	1.08552	8.45e-05
1426873_s_at	junction plakoglobin	Jup	0.985506	0.0284572	0.569491	0.0649778
1436805_at	ubiquitin associated and SH3 domain containing, B	Ubash3b	0.983973	0.0203396	-0.080473	0.385289
1416992_at	similar to manic fringe /// MFNG O-fucosylpeptide 3-beta-N-acetylglucosaminyltransferase	LOC100046464 /// Mfng	0.983327	0.0004801	1.61994	2.87e-06
1441198_at	zinc finger protein 39	Zfp39	0.982052	0.0221309	0.654179	0.036682
1453409_at	cell growth regulator with ring finger domain 1	Cgrrf1	0.980817	0.0392161	0.575734	0.0760239
1434868_at	RIKEN cDNA 4933431E20 gene	4933431E20Rik	0.980287	0.0379414	0.257209	0.248978
1417343_at	FXYD domain-containing ion transport regulator 6	Fxyd6	0.979911	0.00560556	0.252491	0.170804
1447184_at	expressed sequence AU021760	AU021760	0.976503	0.0308506	0.496359	0.092686
1422028_a_at	E26 avian leukemia oncogene 1, 5' domain	Ets1	0.974139	0.0240189	-0.389044	0.132474
1420799_at	neurotensin receptor 1	Ntsr1	0.971687	0.00602373	0.701733	0.0102706
1452693_at	DEAH (Asp-Glu-Ala-His) box polypeptide 35	Dhx35	0.969462	0.0148994	0.516633	0.0560459
1447296_at	F-box protein 27	Fbxo27	0.968982	0.017458	0.477145	0.075077
1454773_at	retinoid X receptor alpha	Rxra	0.967724	0.00302069	-0.0604654	0.379988
1448870_at	latent transforming growth factor beta binding protein 1	Ltbp1	0.966668	0.00486206	-0.0923372	0.345116
1455992_at	vestigial like 4 (Drosophila)	Vgll4	0.962945	0.00113827	-0.0453616	0.390349
1426594_at	FERM domain containing 4B	Frmd4b	0.96179	0.00052664	1.1126	4.83e-05
1428055_at	RNA imprinted and accumulated in nucleus	Rian	0.960815	0.0403197	1.81194	0.000333156
1424414_at	opioid growth factor receptor-like 1	Ogfrl1	0.960714	0.0005419	0.774011	0.000677433
1420885_a_at	seizure related gene 6	Sez6	0.959995	0.00552102	0.659129	0.0119955
1418534_at	frizzled homolog 2 (Drosophila)	Fzd2	0.957695	0.0232008	1.82284	0.000122814
1431613_a_at	potassium channel, subfamily K, member 10	Kcnk10	0.950096	0.00527894	0.439004	0.0498577
1439842_at	zinc finger protein 287	Zfp287	0.948009	0.0492106	1.08359	0.00893841
1455148_at	transmembrane protein 130	Tmem130	0.947249	0.0249026	0.577017	0.0519474
1448259_at	follistatin-like 1	Fstl1	0.944107	0.0103279	0.83	0.006143
1436703_x_at	small nuclear RNA activating complex, polypeptide 2	Snapc2	0.943659	0.0118223	0.496238	0.0515049
1451290_at	microtubule-associated protein 1 light chain 3 alpha	Map1lc3a	0.943227	0.0158871	0.128748	0.326637
1421679_a_at	cyclin-dependent kinase inhibitor 1A (P21)	Cdkn1a	0.942627	0.0192684	0.587345	0.041121
1453446_at	RIKEN cDNA 6430411K18 gen	6430411K18Rik	0.940271	0.0265849	1.17083	0.00260572
1440666_at	RIKEN cDNA 4933430I17 gene	4933430I17Rik	0.938065	0.0479466	0.165688	0.325282
1420720_at	hypothetical protein LOC100044234 /// neuronal pentraxin 2	LOC100044234 /// Nptx2	0.934037	0.0139951	0.208204	0.23861
1451280_at	cyclic AMP-regulated phosphoprotein, 21	Arpp21	0.933191	0.0387591	1.68224	0.000421616
1421396_at	proprotein convertase subtilisin/kexin type 1	Pcsk1	0.927719	0.0487994	1.81278	0.000357768
1434095_at	unc-5 homolog A (C. elegans)	Unc5a	0.924109	0.01105	0.144123	0.296582
1436213_a_at	RIKEN cDNA 1110028C15 gene	1110028C15Rik	0.924081	0.000546193	0.229139	0.100607
1424117_at	cDNA sequence BC056474	BC056474	0.923968	0.00413585	0.0713991	0.365005
1456387_at	nucleolar protein 4	Nol4	0.922811	0.0029096	1.60377	1.55e-05
1423598_at	ATPase, aminophospholipid transporter (APLT), class I, type 8A, member 1	Atp8a1	0.921198	0.0285369	-0.0852677	0.381373
1429488_at	zinc finger, DHHC domain containing 21	Zdhhc21	0.921028	0.00551025	-0.34554	0.0873281
1435026_at	sparc/osteonectin, cwcv and kazal-like domains proteoglycan 2	Spock2	0.91932	0.0114454	-1.64181	6.84e-05
1450162_at	D4, zinc and double PHD fingers, family 3	Dpf3	0.918953	0.00533043	0.725938	0.00598205
1423939_a_at	Yip1 interacting factor homolog A (S. cerevisiae)	Yif1a	0.918742	0.00986917	-0.0134181	0.441157
1428696_at	raftlin lipid raft linker 1	Rftn1	0.918246	0.0304737	0.24342	0.236222
1451577_at	zinc finger and BTB domain containing 20	Zbtb20	0.917988	0.00601387	-0.0636703	0.380704
1423559_at	potassium voltage gated channel, Shaw-related subfamily, member 1	Kcnc1	0.913529	0.0122007	0.414359	0.0775801
1430189_at	hypothetical protein LOC100044699 /// nucleolar protein 4	LOC100044699 /// Nol4	0.910246	0.0186651	1.44687	0.000323852
1440711_at	RIKEN cDNA C630001G18 gene	C630001G18Rik	0.908368	0.01517	0.350909	0.118999
1429475_at	similar to RIKEN cDNA 2810457I06 /// ubiquitin associated and SH3 domain containing, B	LOC677224 /// Ubash3b	0.908091	0.0444748	-0.210694	0.280087
1452129_at	parathyroid hormone 2 receptor	Pth2r	0.907111	0.00645075	-0.35676	0.0836364
1452088_at	zinc finger, BED domain containing 3	Zbed3	0.906709	0.0325213	0.220241	0.257068
1430401_at	RIKEN cDNA 3110045C21 gene	3110045C21Rik	0.906186	0.00658702	0.526891	0.0268435
1452914_at	RIKEN cDNA 2410024N18 gene	2410024N18Rik	0.905742	0.0252285	-0.151396	0.311844
1426607_at	predicted gene 7120	Gm7120	0.9052	0.0337288	0.192379	0.283534
1422924_at	tumor necrosis factor (ligand) superfamily, member 9	Tnfsf9	0.904445	0.0286965	0.208294	0.26145
1418186_at	glutathione S-transferase, theta 1	Gstt1	0.902903	0.0248643	0.999125	0.00459924
1456401_at	calcium channel, voltage-dependent, beta 2 subunit	Cacnb2	0.896942	0.00478228	0.576396	0.014309
1418384_at	apolipoprotein O-like	Apool	0.896304	0.0248397	0.616386	0.0357793
1456158_at	RIKEN cDNA 2610109H07 gene	2610109H07Rik	0.893915	0.0244602	1.19095	0.00154717
1434601_at	adhesion molecule with Ig like domain 2	Amigo2	0.892569	0.0452575	1.11617	0.00508405
1433500_at	DENN/MADD domain containing 2A	Dennd2a	0.891248	0.0166883	-0.599833	0.0289002
1440242_at	family with sequence similarity 78, member B	Fam78b	0.889261	0.0141518	1.31594	0.000366403
1422216_at	midline 2	Mid2	0.886049	0.0266797	0.686267	0.0248124
1417923_at	p21 protein (Cdc42/Rac)-activated kinase 3	Pak3	0.884862	0.0030416	0.498595	0.0184933
1437569_at	transmembrane protein 132E	Tmem132e	0.884664	0.0143939	-0.182789	0.255137
1446618_at	RIKEN cDNA A130088B03 gene	A130088B03Rik	0.883615	0.0316495	0.596408	0.0449538
1422279_at	Friend virus susceptibility 1	Fv1	0.882901	0.0376612	0.37544	0.141534
1432836_at	RIKEN cDNA 4833410I11 gene	4833410I11Rik	0.88168	0.0398875	0.977597	0.00804027
1434961_at	ankyrin repeat and SOCS box-containing 1	Asb1	0.88132	0.0348814	0.4874	0.0819097
1418698_a_at	ferrochelatase	Fech	0.880183	0.00351768	-0.178525	0.207683
1443790_x_at	RIKEN cDNA 4930414L22 gene	4930414L22Rik	0.879289	0.0299764	-0.231146	0.236967
1455392_at	proline rich region 18	Prr18	0.878883	0.0244602	-0.850392	0.00899721
1431055_a_at	sorting nexin 10	Snx10	0.878308	0.0041588	0.296012	0.0994483
1443925_at	GATS protein-like 2	Gatsl2	0.875058	0.0293843	-0.56763	0.0478389
1422670_at	Rho family GTPase 2	Rnd2	0.868353	0.0134236	-0.292638	0.144241
1429841_at	multiple EGF-like-domains 10	Megf10	0.868249	0.0135148	0.206907	0.222971
1435848_at	RIKEN cDNA D430041D05 gene	D430041D05Rik	0.863837	0.0173281	0.0701823	0.383216
1459223_at	RIKEN cDNA B930095G15 gene	B930095G15Rik	0.863814	0.0145352	-0.476012	0.0503743
1434812_s_at	docking protein 7	Dok7	0.862488	0.0141187	0.337641	0.112964
1428963_at	RWD domain containing 2A	Rwdd2a	0.861674	0.0469708	-0.411147	0.127742
1418710_at	CD59a antigen	Cd59a	0.861554	0.0110083	0.402846	0.0687558
1429138_at	neuronal PAS domain protein 3	Npas3	0.860421	0.0150398	-0.151393	0.286516
1443969_at	insulin receptor substrate 2	Irs2	0.857169	0.00470513	-0.139945	0.261953
1448798_at	EPS8-like 3	Eps8l3	0.856947	0.00308858	0.111382	0.291715
1423254_x_at	ribosomal protein S27-like	Rps27l	0.854347	0.016188	0.0178482	0.437186
1438972_x_at	RIKEN cDNA 2810410L24 gene	2810410L24Rik	0.852485	0.0337725	0.126533	0.336823
1425850_a_at	NIMA (never in mitosis gene a)-related expressed kinase 6	Nek6	0.849099	0.0220246	-0.395035	0.0957074
1426446_at	RIKEN cDNA 6430548M08 gene	6430548M08Rik	0.845811	0.00227231	-0.157395	0.212018
1424229_at	dual-specificity tyrosine-(Y)-phosphorylation regulated kinase 3	Dyrk3	0.845439	0.0374822	0.473302	0.0826489
1427151_at	glutamine and serine rich 1	Qser1	0.844277	0.0111537	0.535195	0.0271007
1451121_a_at	glioma tumor suppressor candidate region gene 2	Gltscr2	0.843514	0.0023821	0.625471	0.0042439
1434043_a_at	replication initiator 1	Repin1	0.841852	0.00451491	-0.213629	0.165293
1455686_at	ligand dependent nuclear receptor corepressor-like	Lcorl	0.838718	0.0120076	-0.192151	0.226762
1416367_at	formation of mitochondrial complexes 1 homolog (S. cerevisiae)	Fmc1	0.837435	0.0016466	0.28997	0.0672767
1420731_a_at	cysteine and glycine-rich protein 2	Csrp2	0.836358	0.016188	1.92389	1.71e-05
1426807_at	Leukotriene A4 hydrolase	Lta4h	0.836001	0.00275625	0.651844	0.00362181
1449933_a_at	tRNA splicing endonuclease 15 homolog (S. cerevisiae)	Tsen15	0.835349	0.0315876	-0.076458	0.384134
1436122_at	zinc finger protein 667	Zfp667	0.835187	0.00601387	0.136279	0.270855
1422185_a_at	cytochrome b5 reductase 3	Cyb5r3	0.832429	0.0220184	-0.247174	0.195733
1428600_at	ninein	Nin	0.831598	0.0157086	0.802587	0.00573684
1454788_at	ADP-ribosylation factor-like 4C /// similar to ADP-ribosylation factor-like protein 7	Arl4c /// LOC632433	0.830477	0.00170045	0.0305973	0.407902
1451483_s_at	RIKEN cDNA 1700054N08 gene	1700054N08Rik	0.828961	0.0137209	1.09695	0.000756238
1437670_x_at	CD151 antigen	Cd151	0.828815	0.0448631	0.90133	0.0101074
1451550_at	Eph receptor B3	Ephb3	0.828296	0.0487036	-0.120364	0.350121
1435677_at	expressed sequence C85492	C85492	0.820366	0.00836534	0.36845	0.0673956
1438391_x_at	hydroxysteroid (17-beta) dehydrogenase 10	Hsd17b10	0.819781	0.0242098	0.34598	0.12074
1438431_at	ATP-binding cassette, sub-family D (ALD), member 2	Abcd2	0.819164	0.0271131	0.544046	0.0424516
1424970_at	purine-rich element binding protein G	Purg	0.818627	0.00753219	0.106491	0.314595
1431777_a_at	high mobility group nucleosomal binding domain 3	Hmgn3	0.818358	0.0208459	-0.4161	0.0759655
1434553_at	transmembrane protein 56	Tmem56	0.81757	0.0334005	-0.280865	0.18418
1422060_at	similar to parvin, beta /// parvin, beta	LOC676024 /// Parvb	0.817272	0.0212834	0.434971	0.0687346
1428552_at	RIKEN cDNA 2610001J05 gene	2610001J05Rik	0.816302	0.0329664	-0.192732	0.262975
1459890_s_at	RIKEN cDNA 1110008P14 gene	1110008P14Rik	0.815095	0.0141068	0.806905	0.00449251
1421926_at	mitogen-activated protein kinase 11	Mapk11	0.814114	0.00706355	1.9627	3.68e-06
1450236_at	forkhead box O3	Foxo3	0.813485	0.012628	-0.0646543	0.380063
1419737_a_at	lactate dehydrogenase A	Ldha	0.809952	0.0321169	-0.516042	0.053604
1435244_at	vav 2 oncogene	Vav2	0.80788	0.00485562	0.600785	0.00750495
1417230_at	Ral GEF with PH domain and SH3 binding motif 2	Ralgps2	0.807329	0.00484048	0.220699	0.151211
1422286_a_at	TGFB-induced factor homeobox 1	Tgif1	0.806187	0.0183948	1.61693	5.73e-05
1459351_at	Adrenergic receptor, alpha 1a	Adra1a	0.804847	0.0349953	0.927382	0.00564537
1421493_a_at	regulator of G-protein signaling 20	Rgs20	0.804661	0.0221277	-1.00151	0.00205492
1415948_at	cellular repressor of E1A-stimulated genes 1	Creg1	0.801037	0.00335988	0.164786	0.202979
1417312_at	dickkopf homolog 3 (Xenopus laevis)	Dkk3	0.798724	0.0229416	0.269049	0.169202
1449688_at	DNA segment, Chr 10, ERATO Doi 610, expressed	D10Ertd610e	0.798066	0.0219921	0.42704	0.0689947
1448154_at	N-myc downstream regulated gene 2	Ndrg2	0.797369	0.0334005	-0.311637	0.154428
1416429_a_at	catalase	Cat	0.787952	0.00484048	0.457193	0.0218922
1431057_a_at	protease, serine, 23	Prss23	0.787155	0.0229287	-0.2977	0.142453
1456573_x_at	nicotinamide nucleotide transhydrogenase	Nnt	0.786746	0.04232	0.576362	0.0434075
1417849_at	zinc finger protein 704	Zfp704	0.786453	0.0215854	-0.127796	0.310954
1416701_at	Rho family GTPase 3	Rnd3	0.784924	0.0127111	0.994772	0.00090501
1438453_at	RAD51 homolog c (S. cerevisiae)	Rad51c	0.781953	0.0192684	0.51676	0.0341052
1430170_at	Bardet-Biedl syndrome 10 (human)	Bbs10	0.780945	0.0350251	0.12602	0.327381
1424698_s_at	grancalcin	Gca	0.779998	0.0330661	-0.186951	0.260475
1428972_at	Tctex1 domain containing 2	Tctex1d2	0.775243	0.0343036	0.460655	0.0682295
1437325_x_at	aldehyde dehydrogenase 18 family, member A1	Aldh18a1	0.774954	0.00901808	-0.120242	0.29169
1428279_a_at	ataxin 7-like 1	Atxn7l1	0.774465	0.0393364	-0.247883	0.209172
1419742_at	RIKEN cDNA 1700037H04 gene	1700037H04Rik	0.77224	0.0207756	0.490562	0.0405821
1417900_a_at	very low density lipoprotein receptor	Vldlr	0.772074	0.0030416	0.0471538	0.381992
1440112_at	leucine rich repeat transmembrane neuronal 3	Lrrtm3	0.771842	0.0374822	-1.00901	0.00310097
1455170_at	RIKEN cDNA 2810001G20 gene	2810001G20Rik	0.770959	0.00863837	0.382682	0.0517388
1448724_at	cytokine inducible SH2-containing protein	Cish	0.770322	0.0132033	0.303281	0.108888
1434655_at	forkhead box K1	Foxk1	0.766372	0.010067	-0.572845	0.0129688
1424956_at	AT hook, DNA binding motif, containing 1	Ahdc1	0.763881	0.0131319	0.272363	0.13028
1427122_at	coatomer protein complex, subunit gamma 2, antisense 2	Copg2as2	0.76366	0.0355083	0.667428	0.0200132
1455672_s_at	complexin 2	Cplx2	0.762131	0.0177454	-0.214914	0.197178
1438963_s_at	TCF3 (E2A) fusion partner	Tfpt	0.757191	0.0139951	0.387011	0.0611029
1455786_at	zinc finger protein 820	Zfp820	0.750649	0.0181186	0.842978	0.00293425
1424072_at	RIKEN cDNA 2010107G23 gene	2010107G23Rik	0.750628	0.0340733	1.17839	0.000870368
1423889_at	predicted gene 5617	Gm5617	0.748787	0.0417415	0.206147	0.244237
1417603_at	period homolog 2 (Drosophila)	Per2	0.748203	0.0431005	0.274803	0.183284
1439570_at	family with sequence similarity 59, member B	Fam59b	0.747735	0.0114046	-0.259077	0.130676
1454667_at	sorting nexin 8	Snx8	0.743522	0.0304765	-0.185965	0.247855
1433571_at	serine incorporator 5	Serinc5	0.743268	0.0249364	-0.772346	0.00643412
1458410_at	Ral GTPase activating protein, alpha subunit 1	Ralgapa1	0.742974	0.00471104	-0.228798	0.122986
1418587_at	TNF receptor-associated factor 3	Traf3	0.742444	0.0485628	-0.155828	0.300524
1429479_at	melanoma antigen family F, 1	Magef1	0.741679	0.020878	0.918563	0.00195899
1436955_at	tumor suppressing subtransferable candidate 1	Tssc1	0.741478	0.00255312	0.105464	0.270708
1428097_at	RIKEN cDNA 2510009E07 gene	2510009E07Rik	0.738772	0.00526105	-0.0786185	0.333571
1437394_at	ArfGAP with GTPase domain, ankyrin repeat and PH domain 1	Agap1	0.73859	0.0398247	-0.683079	0.0178594
1427542_at	sine oculis-binding protein homolog (Drosophila)	Sobp	0.736714	0.032132	0.416169	0.0741565
1427233_at	teashirt zinc finger family member 1	Tshz1	0.736153	0.0310358	-0.0583935	0.393686
1434278_at	X-linked myotubular myopathy gene 1	Mtm1	0.734667	0.0359073	0.650219	0.0192692
1429053_at	RIKEN cDNA 1110012J17 gene	1110012J17Rik	0.73348	0.00602373	0.242256	0.117038
1453837_at	family with sequence similarity 65, member B	Fam65b	0.732985	0.0301677	0.228806	0.199953
1437091_at	amiloride-sensitive cation channel 4, pituitary	Accn4	0.732684	0.00597606	0.216636	0.141407
1455752_a_at	transmembrane protein 134	Tmem134	0.732599	0.00405354	0.13643	0.230928
1433939_at	AF4/FMR2 family, member 3	Aff3	0.732196	0.014405	1.09376	0.000352712
1436818_a_at	Musashi homolog 2 (Drosophila)	Msi2	0.731584	0.0267951	0.735792	0.0082051
1453851_a_at	growth arrest and DNA-damage-inducible 45 gamma	Gadd45g	0.727489	0.0426919	1.24613	0.000704801
1434581_at	RIKEN cDNA 2410066E13 gene	2410066E13Rik	0.727449	0.0202635	0.568252	0.018966
1460442_at	ribosomal protein S19 pseudogene /// ribosomal protein S19	Gm13143 /// Rps19	0.727183	0.0194091	0.472143	0.0363922
1427688_a_at	protein tyrosine phosphatase, receptor type, S	Ptprs	0.726921	0.00768578	0.966573	0.000357544
1430083_at	RIKEN cDNA 2610307P16 gene	2610307P16Rik	0.723963	0.0333616	1.38231	0.000215816
1450028_a_at	LanC (bacterial lantibiotic synthetase component C)-like 2	Lancl2	0.722974	0.0163622	1.18774	0.000210404
1437249_at	src family associated phosphoprotein 1	Skap1	0.722373	0.0212199	-0.114022	0.314638
1452035_at	collagen, type IV, alpha 1	Col4a1	0.722325	0.0481965	-0.686822	0.0192979
1434495_at	POZ (BTB) and AT hook containing zinc finger 1	Patz1	0.721661	0.0192169	0.571144	0.0172943
1434388_at	MOB1, Mps One Binder kinase activator-like 2A (yeast)	Mobkl2a	0.720747	0.0048852	0.404716	0.0251895
1430088_at	zinc finger protein 619	Zfp619	0.718832	0.0228076	0.175828	0.239827
1427288_at	amyloid beta (A4) precursor protein-binding, family A, member 2	Apba2	0.718611	0.0118058	0.332202	0.0732273
1443985_at	zinc finger protein 719	Zfp719	0.717866	0.0305344	-0.250129	0.175607
1423310_at	trophoblast glycoprotein	Tpbg	0.717517	0.0189288	0.650913	0.00939225
1425405_a_at	adenosine deaminase, RNA-specific	Adar	0.717163	0.00369567	-0.172791	0.170011
1415691_at	discs, large homolog 1 (Drosophila) /// similar to Discs, large homolog 1 (Drosophila)	Dlg1 /// LOC100047603	0.716046	0.0229862	0.058939	0.386844
1434669_at	Ral GEF with PH domain and SH3 binding motif 1	Ralgps1	0.713797	0.00358979	0.322146	0.0443499
1428516_a_at	alkB, alkylation repair homolog 7 (E. coli)	Alkbh7	0.713751	0.0400271	0.575539	0.0303887
1426587_a_at	signal transducer and activator of transcription 3	Stat3	0.713679	0.0178435	-0.646258	0.00893841
1428228_at	phosphoglucomutase 3	Pgm3	0.713619	0.0388381	0.207946	0.228522
1441135_at	Zinc finger protein 672	Zfp672	0.710773	0.0341902	0.862671	0.00412634
1436531_at	methionine aminopeptidase 2	Metap2	0.71073	0.00520225	0.450213	0.0163396
1455774_at	predicted gene 11175	Gm11175	0.710416	0.00298583	-0.0272891	0.409882
1430023_at	spermatogenesis associated 24	Spata24	0.70998	0.0421111	-0.195247	0.244889
1421223_a_at	annexin A4	Anxa4	0.706469	0.027004	0.78584	0.00491175
1428610_at	autophagy-related 7 (yeast)	Atg7	0.706004	0.0139852	-0.102872	0.314233
1450819_at	poliovirus receptor-related 1	Pvrl1	0.704897	0.0240189	0.337888	0.0935043
1449470_at	distal-less homeobox 1	Dlx1	0.70265	0.00330587	0.950786	0.000114207
1419204_at	delta-like 1 (Drosophila)	Dll1	0.70003	0.0232467	0.342949	0.0875107
1451960_a_at	REV3-like, catalytic subunit of DNA polymerase zeta RAD54 like (S. cerevisiae)	Rev3l	0.699588	0.0133987	-0.470736	0.0247384
1438758_at	acireductone dioxygenase 1	Adi1	0.699128	0.00789238	-0.35908	0.0447778
1433687_at	vimentin-type intermediate filament associated coiled-coil protein	Vmac	0.698861	0.0122192	0.0291897	0.416636
1417348_at	RIKEN cDNA 2310039H08 gene	2310039H08Rik	0.698687	0.0114454	0.248611	0.125007
1427033_at	dynamin binding protein	Dnmbp	0.697788	0.00949828	-0.248437	0.117531
1436719_at	solute carrier family 35, member F1	Slc35f1	0.697749	0.0187855	-0.439311	0.0391822
1417359_at	microfibrillar-associated protein 2	Mfap2	0.697152	0.0180941	0.714408	0.00480597
1429069_at	STIP1 homology and U-Box containing protein 1	Stub1	0.696562	0.0320242	0.147127	0.282401
1454926_at	SPHK1 interactor, AKAP domain containing	Sphkap	0.694687	0.00861711	1.00453	0.000223288
1439791_at	predicted gene 527	Gm527	0.694622	0.0184147	-0.0157061	0.43603
1423223_a_at	peroxiredoxin 6	Prdx6	0.693805	0.0164113	0.666505	0.00612091
1424763_at	radial spoke head 9 homolog (Chlamydomonas)	Rsph9	0.692591	0.0281371	-0.524202	0.0281231
1433705_at	zinc finger protein 213	Zfp213	0.69172	0.0225024	-0.0390976	0.408785
1448535_at	elongation protein 4 homolog (S. cerevisiae)	Elp4	0.69092	0.00714617	0.515214	0.0101661
1447738_s_at	ankyrin repeat domain 13 family, member D	Ankrd13d	0.687672	0.006321	0.493398	0.0109534
1416632_at	similar to NADP-dependent malic enzyme (NADP-ME) (Malic enzyme 1) /// malic enzyme 1, NADP(+)-dependent, cytosolic	LOC677317 /// Me1	0.684964	0.0259898	-2.51204	9.96e-07
1456483_at	zinc finger protein 9	Zfp9	0.681733	0.00905315	0.399303	0.0315728
1455376_at	RIKEN cDNA 1300010F03 gene	1300010F03Rik	0.68019	0.0291246	-0.318088	0.106983
1453204_at	RIKEN cDNA 4933431K14 gene	4933431K14Rik	0.679286	0.0209348	0.218559	0.17517
1429759_at	ribosomal protein S6 kinase polypeptide 6	Rps6ka6	0.678485	0.0135898	0.697158	0.0035186
1422774_at	RIKEN cDNA 1700088E04 gene	1700088E04Rik	0.677991	0.0383071	0.110333	0.328894
1456538_at	serologically defined colon cancer antigen 8	Sdccag8	0.676985	0.0067283	-0.0433379	0.38835
1450114_at	kinase suppressor of ras 1	Ksr1	0.676874	0.0378817	0.0396155	0.412628
1435971_at	regulating synaptic membrane exocytosis 3	Rims3	0.673105	0.0453165	0.162981	0.273478
1446622_at	RIKEN cDNA A330068G13 gene	A330068G13Rik	0.672345	0.0127389	-1.18288	9.03e-05
1417431_a_at	sphingosine kinase 2	Sphk2	0.67217	0.032807	-0.114358	0.317606
1435678_at	RIKEN cDNA 2610017I09 gene	2610017I09Rik	0.672014	0.00421475	1.1725	2.26e-05
1418753_at	glutamine fructose-6-phosphate transaminase 2	Gfpt2	0.670426	0.0290015	0.0867997	0.348929
1435437_at	SET domain containing (lysine methyltransferase) 7	Setd7	0.669267	0.0270589	0.56051	0.0185216
1440204_at	RIKEN cDNA 3110039M20 gene	3110039M20Rik	0.668821	0.0346947	1.78148	1.97e-05
1426799_at	RAB8B, member RAS oncogene family	Rab8b	0.666758	0.0184606	0.490444	0.0222895
1419454_x_at	protein inhibitor of activated STAT 2	Pias2	0.664346	0.00554963	0.127298	0.236265
1448461_a_at	similar to Thoc7 protein /// THO complex 7 homolog (Drosophila)	LOC100044980 /// Thoc7	0.664218	0.00773826	0.472606	0.0132413
1439194_at	RIKEN cDNA C030048H21 gene	C030048H21Rik	0.663737	0.0281312	0.265265	0.139999
1420832_at	quiescin Q6 sulfhydryl oxidase 1	Qsox1	0.66295	0.0455631	0.243203	0.18652
1418736_at	UDP-GalNAc:betaGlcNAc beta 1,3-galactosaminyltransferase, polypeptide 1	B3galnt1	0.662649	0.0169055	0.296982	0.0919454
1434926_at	Rho guanine nucleotide exchange factor (GEF) 11	Arhgef11	0.660475	0.0296586	0.187559	0.220228
1418014_a_at	UDP-Gal:betaGlcNAc beta 1,4- galactosyltransferase, polypeptide 1	B4galt1	0.659043	0.041182	1.41903	0.000132128
1455610_at	synemin, intermediate filament protein	Synm	0.658158	0.00601387	0.0812617	0.316463
1415679_at	presenilin enhancer 2 homolog (C. elegans)	Psenen	0.655416	0.0374332	-0.000377141	0.454577
1416211_a_at	pleiotrophin	Ptn	0.654113	0.0233078	-1.38628	5.51e-05
1416361_a_at	dynein cytoplasmic 1 intermediate chain 1	Dync1i1	0.654054	0.014853	0.758892	0.00192261
1424812_at	cDNA sequence BC017158	BC017158	0.653297	0.0458552	0.141853	0.292733
1434771_at	RIKEN cDNA 0610011F06 gene	0610011F06Rik	0.652511	0.011819	-0.215371	0.143358
1449087_at	ring finger protein 141	Rnf141	0.652355	0.0150949	0.11929	0.279828
1448632_at	proteasome (prosome, macropain) subunit, beta type 10	Psmb10	0.651615	0.0373639	0.0303918	0.421177
1424633_at	calcium/calmodulin-dependent protein kinase I gamma	Camk1g	0.651487	0.0435874	-0.0104061	0.443878
1431229_at	imprinted gene in the Prader-Willi syndrome region	Ipw	0.650761	0.0455642	-1.47962	0.000105643
1434701_at	alkB, alkylation repair homolog 5 (E. coli)	Alkbh5	0.648759	0.00372007	-0.225942	0.0891331
1444889_at	Ras association (RalGDS/AF-6) domain family member 2	Rassf2	0.647658	0.0269836	0.785689	0.00307879
1416842_at	glutathione S-transferase, mu 5	Gstm5	0.645294	0.0273447	0.00838986	0.444775
1457826_a_at	RIKEN cDNA 1810043H04 gene	1810043H04Rik	0.643949	0.0374822	-0.0536323	0.393495
1427124_at	RIKEN cDNA 4932416H05 gene	4932416H05Rik	0.642819	0.0112462	0.198667	0.156438
1416407_at	phosphoprotein enriched in astrocytes 15A	Pea15a	0.642694	0.0380851	-1.21381	0.00029537
1429270_a_at	synaptonemal complex central element protein 2	Syce2	0.642297	0.0168757	0.182471	0.193301
1450411_at	family with sequence similarity 122, member A	Fam122a	0.641105	0.0287576	0.769705	0.00349621
1449523_at	B-cell CLL/lymphoma 7C	Bcl7c	0.639104	0.0410545	-0.0255483	0.426696
1426934_at	NHS-like 1	Nhsl1	0.637936	0.0187752	-0.410266	0.0367006
1424456_at	poliovirus receptor-related 2	Pvrl2	0.637088	0.0321169	0.0930578	0.337155
1418299_at	dihydropyrimidinase-like 4	Dpysl4	0.636944	0.0410545	0.519781	0.0298377
1440871_at	membrane associated guanylate kinase, WW and PDZ domain containing 1	Magi1	0.635064	0.0349553	0.464924	0.0376725
1449107_at	nudix (nucleoside diphosphate linked moiety X)-type motif 4	Nudt4	0.634792	0.027217	0.917225	0.00106497
1448111_at	cytidine 5'-triphosphate synthase 2	Ctps2	0.634197	0.0130159	0.678329	0.00269459
1452063_at	zinc finger and BTB domain containing 8a	Zbtb8a	0.633308	0.00980577	0.262006	0.0874155
1453225_at	RIKEN cDNA A930038C07 gene	A930038C07Rik	0.633102	0.0409539	0.0913444	0.345959
1429371_at	zinc finger protein 788	Zfp788	0.63219	0.00903383	0.182563	0.162939
1456684_at	transmembrane protein 74	Tmem74	0.632008	0.0259898	0.378737	0.0557623
1428123_at	family with sequence similarity 125, member B	Fam125b	0.632008	0.00933854	-0.0449745	0.384603
1418702_a_at	RIKEN cDNA 2810428I15 gene	2810428I15Rik	0.631736	0.0229287	0.386898	0.0484182
1460364_at	general transcription factor II I repeat domain-containing 1	Gtf2ird1	0.628494	0.0210103	0.591059	0.00878229
1420841_at	protein tyrosine phosphatase, receptor type, F	Ptprf	0.628459	0.0437538	0.117155	0.314814
1416104_at	mannose-P-dolichol utilization defect 1	Mpdu1	0.628347	0.0403197	-0.0675758	0.375425
1434128_a_at	zinc finger protein 574	Zfp574	0.625633	0.0166284	0.544998	0.0100299
1437508_at	trans-acting transcription factor 4	Sp4	0.621625	0.0349216	0.331652	0.0888864
1416853_at	neurochondrin	Ncdn	0.621588	0.00684878	-0.0936719	0.288629
1418308_at	Hus1 homolog (S. pombe)	Hus1	0.620457	0.0221157	-0.370415	0.0510261
1449290_at	dihydropyrimidinase-like 5	Dpysl5	0.619797	0.0133466	0.488564	0.0129215
1428219_at	RING1 and YY1 binding protein	Rybp	0.619117	0.034834	0.212357	0.1868
1443080_at	Adenylate cyclase 5	Adcy5	0.617115	0.0392161	0.209284	0.195613
1439453_x_at	ribonuclease H2, subunit C	Rnaseh2c	0.612489	0.0337299	0.253045	0.142097
1452615_s_at	tRNA phosphotransferase 1	Trpt1	0.612448	0.0393192	0.424706	0.0483985
1426750_at	filamin, beta	Flnb	0.612316	0.0496309	0.459854	0.0454194
1436601_at	F-box protein 46	Fbxo46	0.612034	0.00655191	0.574719	0.00286065
1455596_a_at	cDNA sequence BC029214	BC029214	0.611734	0.0234798	0.690118	0.00387966
1436608_at	family with sequence similarity 113, member B	Fam113b	0.609474	0.0411178	0.423126	0.0499199
1443857_at	hook homolog 3 (Drosophila)	Hook3	0.60927	0.0251339	-0.0328068	0.412114
1420836_at	solute carrier family 25, member 30	Slc25a30	0.608368	0.0187752	0.864607	0.000702332
1433507_a_at	high mobility group nucleosomal binding domain 2	Hmgn2	0.606949	0.00261607	0.787815	0.000120073
1440226_at	zinc finger protein 760	Zfp760	0.606008	0.00873937	0.655556	0.00161862
1439959_at	fibroblast growth factor 11	Fgf11	0.605967	0.0438519	0.255779	0.152252
1424578_at	arrestin domain containing 1	Arrdc1	0.604947	0.0286218	0.698114	0.00430432
1452524_a_at	ELAV (embryonic lethal, abnormal vision, Drosophila)-like 3 (Hu antigen C)	Elavl3	0.604209	0.0485628	0.376985	0.0744316
1450024_at	suppressor of fused homolog (Drosophila)	Sufu	0.601844	0.0259898	0.498778	0.0186324
1460338_a_at	cytokine receptor-like factor 3	Crlf3	0.601491	0.0283603	0.39386	0.0454434
1460644_at	branched chain ketoacid dehydrogenase kinase	Bckdk	0.601379	0.011466	0.231108	0.108511
1423433_at	TROVE domain family, member 2	Trove2	0.601204	0.0137209	-0.384426	0.0303839
1437223_s_at	X-box binding protein 1	Xbp1	0.599097	0.0234721	0.606392	0.00689236
1451209_at	LAG1 homolog, ceramide synthase 5	Lass5	0.598084	0.0142348	0.557299	0.00624054
1437455_a_at	B-cell translocation gene 1, anti-proliferative /// similar to myocardial vascular inhibition factor	Btg1 /// LOC100047353	0.596913	0.00473236	0.912308	6.98e-05
1430421_a_at	transmembrane protein 205	Tmem205	0.596779	0.0356819	0.0797139	0.350931
1450654_a_at	dehydrodolichyl diphosphate synthase	Dhdds	0.595892	0.0142708	0.28612	0.0730489
1424986_s_at	F-box and WD-40 domain protein 7	Fbxw7	0.594219	0.0111537	0.799913	0.000517257
1434336_s_at	REST corepressor 1	Rcor1	0.590658	0.0429628	0.446674	0.0398385
1421350_a_at	glutamate receptor interacting protein 1	Grip1	0.588734	0.0286965	0.425773	0.0334689
1451496_at	metastasis suppressor 1	Mtss1	0.587647	0.0327537	0.0190428	0.431004
1448473_at	budding uninhibited by benzimidazoles 3 homolog (S. cerevisiae)	Bub3	0.587485	0.0219587	0.565352	0.00819662
1418068_at	NADH dehydrogenase (ubiquinone) 1 alpha subcomplex 10	Ndufa10	0.585556	0.0339764	0.241546	0.142882
1419215_at	aldehyde oxidase 4	Aox4	0.583623	0.0497961	0.987623	0.000982128
1460348_at	MAD2 mitotic arrest deficient-like 2 (yeast)	Mad2l2	0.582557	0.0389081	0.65297	0.00737896
1454959_s_at	guanine nucleotide binding protein (G protein), alpha inhibiting 1	Gnai1	0.582354	0.0146558	0.100408	0.288834
1438416_at	mediator complex subunit 16	Med16	0.580378	0.0142708	0.646559	0.00236314
1427947_at	B9 protein domain 2	B9d2	0.579864	0.0428374	1.02705	0.000569407
1454867_at	meningioma 1	Mn1	0.577871	0.0128986	0.65929	0.0018012
1416754_at	protein kinase, cAMP dependent regulatory, type I beta	Prkar1b	0.57592	0.0296094	0.230356	0.142118
1419583_at	chromobox homolog 4 (Drosophila Pc class)	Cbx4	0.575465	0.0463568	0.540707	0.0195148
1415923_at	necdin	Ndn	0.575178	0.0313741	-0.0594612	0.373576
1439406_x_at	phenylalanine-tRNA synthetase 2 (mitochondrial)	Fars2	0.573846	0.0192284	0.000590944	0.454088
1428464_at	NADH dehydrogenase (ubiquinone) 1 alpha subcomplex, 3	Ndufa3	0.571397	0.0355795	0.0183141	0.431746
1434088_at	zinc finger with KRAB and SCAN domains 17	Zkscan17	0.569863	0.01685	-0.103014	0.28552
1437212_at	zinc finger protein 420	Zfp420	0.569587	0.0294672	-0.292395	0.0882597
1442355_at	predicted gene 5914	Gm5914	0.569013	0.0366033	0.166319	0.224775
1438082_at	transmembrane protein 206	Tmem206	0.567756	0.0317835	-0.198881	0.17671
1454967_at	RIKEN cDNA A930001N09 gene	A930001N09Rik	0.567723	0.0261107	0.104457	0.297847
1422498_at	melanoma antigen, family H, 1	Mageh1	0.565119	0.03176	-0.509664	0.0158762
1422311_a_at	polymerase (RNA) II (DNA directed) polypeptide A	Polr2a	0.562374	0.0379772	0.365641	0.0567222
1418403_at	a disintegrin and metallopeptidase domain 19 (meltrin beta) /// similar to metalloprotease-disintegrin meltrin beta	Adam19 /// LOC100045780	0.56011	0.0216669	0.548572	0.0074325
1432436_a_at	adenylate kinase 3	Ak3	0.559978	0.0359052	-0.121309	0.282891
1423216_a_at	family with sequence similarity 32, member A	Fam32a	0.559449	0.0292052	0.698369	0.00287329
1425659_at	target of myb1-like 2 (chicken)	Tom1l2	0.557392	0.0153343	0.349657	0.0348014
1421116_a_at	reticulon 4	Rtn4	0.556379	0.014811	0.517327	0.00654448
1438195_at	glycerol-3-phosphate dehydrogenase 1-like	Gpd1l	0.554226	0.0424812	-0.21281	0.17206
1448165_at	caspase 2	Casp2	0.551781	0.0398247	0.960396	0.000564067
1435764_a_at	gem (nuclear organelle) associated protein 7	Gemin7	0.550762	0.0392161	0.217822	0.160498
1450941_at	syndecan binding protein	Sdcbp	0.54958	0.0306945	0.0690076	0.353943
1424367_a_at	homer homolog 2 (Drosophila)	Homer2	0.548742	0.0367791	-0.723075	0.0028873
1423088_at	tropomodulin 3	Tmod3	0.548709	0.0431005	0.407336	0.0424246
1421813_a_at	prosaposin	Psap	0.54758	0.0386926	0.0577928	0.376055
1428369_s_at	Rho GTPase activating protein 21	Arhgap21	0.544579	0.0137131	0.572733	0.00313396
1448559_at	flotillin 1	Flot1	0.54387	0.0204519	0.298711	0.0616367
1443915_at	mitochondrial ribosomal protein L47	Mrpl47	0.542144	0.0164289	0.537704	0.00519233
1440446_at	similar to naked cuticle 1 homolog /// naked cuticle 1 homolog (Drosophila)	LOC634379 /// Nkd1	0.541868	0.0426624	0.122704	0.282524
1429120_at	limb and neural patterns	Lnp	0.541683	0.027252	0.779725	0.00109545
1451302_at	RIKEN cDNA 1110012L19 gene	1110012L19Rik	0.538073	0.0306993	0.176738	0.189438
1435042_at	RIKEN cDNA 9130004C02 gene	9130004C02Rik	0.537803	0.0198617	0.175405	0.169459
1438706_at	family with sequence similarity 5, member B	Fam5b	0.537205	0.0328455	-0.204528	0.159402
1421324_a_at	thymoma viral proto-oncogene 2 /// similar to serine/threonine kinase	Akt2 /// LOC100048123	0.536917	0.0150398	0.112776	0.253384
1426744_at	sterol regulatory element binding factor 2	Srebf2	0.535952	0.0379414	0.027964	0.41717
1428303_at	BTB (POZ) domain containing 17	Btbd17	0.535565	0.0198065	0.51497	0.00741324
1425029_a_at	membrane bound O-acyltransferase domain containing 2	Mboat2	0.534263	0.0278889	0.155694	0.211767
1423870_at	axin interactor, dorsalization associated	Aida	0.53226	0.0414223	0.807749	0.00148126
1454898_s_at	isoamyl acetate-hydrolyzing esterase 1 homolog (S. cerevisiae)	Iah1	0.53176	0.0413492	-0.149236	0.240128
1429453_a_at	mitochondrial ribosomal protein L55	Mrpl55	0.53077	0.0384382	-0.00436952	0.448784
1448955_s_at	Ca2+-dependent secretion activator	Cadps	0.530607	0.0495447	0.340174	0.0707996
1431183_at	RIKEN cDNA 1700066M21 gene	1700066M21Rik	0.528284	0.031367	-0.707218	0.0020999
1423184_at	intersectin 2	Itsn2	0.525951	0.0371218	-0.0823762	0.332858
1419239_at	zinc finger protein 54	Zfp54	0.525751	0.0150398	0.034226	0.396731
1435675_at	TBC1D12: TBC1 domain family, member 12	Tbc1d12	0.525567	0.0388381	-0.611156	0.00608549
1451130_at	unconventional SNARE in the ER 1 homolog (S. cerevisiae)	Use1	0.525398	0.038942	0.235591	0.131317
1455042_at	transducin (beta)-like 1 X-linked	Tbl1x	0.525248	0.032132	0.504453	0.0122095
1441125_at	SET domain containing 5	Setd5	0.524553	0.0457939	-0.320845	0.0756057
1422787_at	FK506 binding protein-like	Fkbpl	0.522871	0.0290907	-0.157395	0.206705
1451703_s_at	adenine phosphoribosyl transferase	Aprt	0.522375	0.0430043	0.134879	0.25863
1448260_at	ubiquitin carboxy-terminal hydrolase L1	Uchl1	0.521317	0.0313741	0.713881	0.00183813
1428849_at	ribosomal protein S6 kinase, polypeptide 1	Rps6kb1	0.51984	0.0426711	-0.149196	0.23678
1451974_at	oxysterol binding protein-like 2	Osbpl2	0.516853	0.0358582	0.2959	0.0766153
1456226_x_at	discoidin domain receptor family, member 1	Ddr1	0.516148	0.0463358	0.290029	0.0925587
1450627_at	progressive ankylosis	Ank	0.514353	0.017959	-0.113196	0.250689
1451968_at	X-ray repair complementing defective repair in Chinese hamster cells 5	Xrcc5	0.511173	0.0307821	0.269607	0.0851804
1446476_at	predicted gene 16460	Gm16460	0.509308	0.0359073	0.135224	0.243943
1437680_x_at	glutaredoxin 2 (thioltransferase)	Glrx2	0.508382	0.0343036	0.616421	0.00417911
1418840_at	programmed cell death 4	Pdcd4	0.506448	0.00935713	0.550951	0.00168581
1422480_at	sorting nexin 3	Snx3	0.504451	0.0360538	-0.418435	0.0249511
1424038_a_at	RIKEN cDNA 2310044H10 gene	2310044H10Rik	0.503695	0.023907	-0.169598	0.171536
1439253_x_at	PRELI domain containing 1	Prelid1	0.503547	0.0410545	0.0131635	0.436757
1454826_at	zinc finger and BTB domain containing 11	Zbtb11	0.502448	0.0334005	0.422843	0.0219433
1426400_a_at	calpain, small subunit 1	Capns1	0.501488	0.0491735	-0.295159	0.0861779
1451015_at	transketolase	Tkt	0.497085	0.0487994	0.00651234	0.445939
1431089_at	cleavage and polyadenylation specific factor 2	Cpsf2	0.496593	0.041474	-0.154101	0.218991
1420863_at	dynactin 4	Dctn4	0.495666	0.010078	0.30497	0.0282816
1455029_at	kinesin family member 21A	Kif21a	0.493873	0.0400673	0.561219	0.00717474
1434180_at	fermitin family homolog 2 (Drosophila)	Fermt2	0.493315	0.0334195	-0.374723	0.0320532
1422492_at	coproporphyrinogen oxidase	Cpox	0.492817	0.0370405	-0.505136	0.0106286
1418032_at	integrin alpha FG-GAP repeat containing 2	Itfg2	0.491887	0.0468896	0.660151	0.0036349
1451324_s_at	forty-two-three domain containing 1	Fyttd1	0.491885	0.0256918	0.19347	0.139402
1421292_a_at	cofactor of BRCA1	Cobra1	0.490119	0.031358	0.270876	0.077078
1451327_a_at	transmembrane emp24 domain containing 1	Tmed1	0.49002	0.0495447	0.0743233	0.345707
1430527_a_at	ring finger protein 167	Rnf167	0.488038	0.0492106	0.668266	0.00349355
1434374_at	family with sequence similarity 168, member A	Fam168a	0.487916	0.0383071	-0.411118	0.0248063
1416330_at	CD81 antigen	Cd81	0.487155	0.0316495	-0.219111	0.119784
1450549_s_at	ELK4, member of ETS oncogene family	Elk4	0.486973	0.0283486	-0.0650683	0.344609
1421197_a_at	apoptotic chromatin condensation inducer 1	Acin1	0.485392	0.044257	0.287906	0.0796775
1418167_at	transcription factor AP4	Tcfap4	0.48389	0.0348814	0.1751	0.174524
1437637_at	putative homeodomain transcription factor 2	Phtf2	0.478831	0.0232008	0.495829	0.00604036
1437628_s_at	ras homolog gene family, member A	Rhoa	0.478043	0.0137209	-0.117342	0.217579
1448398_s_at	ribosomal protein L22	Rpl22	0.477668	0.0270006	0.100642	0.276128
1418458_at	anaphase promoting complex subunit 7	Anapc7	0.468192	0.0431005	0.0701053	0.343092
1423221_at	tubulin, beta 4	Tubb4	0.467884	0.0251162	0.0564078	0.353626
1456393_at	non-protein coding RNA 81	Ncrna00081	0.467837	0.0133466	0.408733	0.00808399
1421376_at	TNF receptor-associated factor 6	Traf6	0.466742	0.0262466	0.0684284	0.331148
1416688_at	synaptosomal-associated protein 91	Snap91	0.46392	0.0481421	0.100391	0.295278
1428541_at	family with sequence similarity 115, member A	Fam115a	0.463036	0.0329626	0.353891	0.0310125
1418157_at	similar to COUP-TFI /// nuclear receptor subfamily 2, group F, member 1	LOC100046044 /// Nr2f1	0.46284	0.0343036	1.17131	2.82e-05
1428629_at	zinc finger protein 518	Zfp518	0.461757	0.0403017	-0.0233685	0.418804
1434132_at	RIKEN cDNA E430025E21 gene	E430025E21Rik	0.460573	0.029251	0.338393	0.0321174
1416907_at	translin	Tsn	0.46049	0.0390001	0.251521	0.0894218
1455678_at	sema domain, immunoglobulin domain (Ig), transmembrane domain (TM) and short cytoplasmic domain, (semaphorin) 4B	Sema4b	0.457869	0.0279828	0.685621	0.000873852
1426624_a_at	yippee-like 3 (Drosophila)	Ypel3	0.455529	0.0253027	0.317726	0.0345906
1436495_s_at	zinc finger protein 260	Zfp260	0.455524	0.0267144	0.25174	0.0707881
1448947_at	RIKEN cDNA 2810004N23 gene	2810004N23Rik	0.453004	0.0226809	-0.056489	0.347032
1419355_at	Kruppel-like factor 7 (ubiquitous)	Klf7	0.452594	0.034777	1.14601	2.86e-05
1418470_at	Yamaguchi sarcoma viral (v-yes) oncogene homolog 1	Yes1	0.44616	0.0457939	-0.406359	0.0217897
1460350_at	oxysterol binding protein	Osbp	0.443594	0.0441229	0.176525	0.165917
1418575_at	split hand/foot malformation (ectrodactyly) type 1	Shfm1	0.437121	0.0417415	0.550872	0.00440563
1423074_at	lectin, mannose-binding 2	Lman2	0.435642	0.0397785	-0.0940043	0.287733
1460317_s_at	guanine nucleotide binding protein, alpha 13	Gna13	0.434368	0.041253	0.13682	0.215446
1424720_at	mannoside acetylglucosaminyltransferase 4, isoenzyme B	Mgat4b	0.431055	0.0214665	0.139826	0.174382
1451845_a_at	peptidyl-tRNA hydrolase 2	Ptrh2	0.424909	0.0422054	0.424039	0.013788
1423245_at	COP9 (constitutive photomorphogenic) homolog, subunit 7a (Arabidopsis thaliana)	Cops7a	0.420692	0.0400107	0.147872	0.18887
1438735_at	remodeling and spacing factor 1	Rsf1	0.416695	0.033137	-0.0215669	0.416393
1416922_a_at	BCL2/adenovirus E1B interacting protein 3-like	Bnip3l	0.414164	0.031062	0.362157	0.0176421
1456740_x_at	component of oligomeric golgi complex 1	Cog1	0.414071	0.0338546	0.630465	0.00104988
1428806_at	casein kinase 1, gamma 1	Csnk1g1	0.413595	0.0492411	0.358895	0.0280783
1419927_s_at	RAB interacting factor	Rabif	0.40845	0.0348611	0.240133	0.0707858
1455049_at	immunoglobulin superfamily, member 3	Igsf3	0.408136	0.0388664	1.1845	1.28e-05
1434316_at	chondroitin sulfate synthase 1 /// similar to mKIAA0990 protein	Chsy1 /// LOC100047167	0.406156	0.0486213	0.368326	0.0235119
1447277_s_at	prenylcysteine oxidase 1	Pcyox1	0.394452	0.0447622	-0.0316917	0.39865
1416574_at	TOX high mobility group box family member 4	Tox4	0.38821	0.0456578	0.18192	0.130306
1427505_a_at	CASP2 and RIPK1 domain containing adaptor with death domain	Cradd	0.379905	0.0481421	0.566641	0.002059
1417594_at	G kinase anchoring protein 1	Gkap1	0.370659	0.0487005	0.154214	0.161141
1421812_at	TAP binding protein	Tapbp	0.357861	0.0487994	-0.200939	0.0953302
