# Supplementary material for: MTG8 interacts with LHX6 to specify cortical interneuron subtype identity
Source: Nat Commun. 2022 Sep 5;13:5217. doi: 10.1038/s41467-022-32898-6 (PMC9445035; doi:10.1038/s41467-022-32898-6)
Supplement: Supplementary file 5 — Supplementary Data 2 [file 41467_2022_32898_MOESM5_ESM.xlsx]

## Sheet: Mtg8 DEGs
								CTRL_1	CTRL_2	CTRL_4	MTG8_KO_2	MTG8_KO_3	MTG8_KO_4
Gene ID	Gene name	baseMean	FC (log2)	lfcSE	stat	p-value	p-adj	X26.10.18.6625.2.bam	X26.10.18.6625.4.bam	X683.15.4.bam	X26.10.18.6625.8.bam	X701.5.4.bam	X710.7.1.bam	Chr	Start	End	Strand	Length	gene_type
ENSMUSG00000039253.7	Fn3krp	158.048	-2.02914	0.490107	-4.14021	3.46994e-05	0.0247724	384.51	315.668	61.6258	48.7116	91.9034	45.8665	chr11;chr11;chr11;chr11;chr11;chr11	121421401;121424926;121425555;121426621;121429045;121429422	121421603;121425077;121425646;121426703;121429167;121431288	+;+;+;+;+;+	2520	protein_coding
ENSMUSG00000096914.3	Galntl6	117.486	-1.82105	0.36307	-5.01571	5.28378e-07	0.000963996	140.838	245.283	163.357	58.9071	33.0852	63.4486	chr8;chr8;chr8;chr8;chr8;chr8;chr8;chr8;chr8;chr8;chr8;chr8;chr8;chr8;chr8;chr8;chr8;chr8;chr8;chr8;chr8;chr8;chr8;chr8;chr8;chr8;chr8;chr8;chr8;chr8;chr8;chr8;chr8;chr8;chr8;chr8;chr8;chr8;chr8;chr8;chr8;chr8;chr8;chr8;chr8;chr8;chr8;chr8;chr8;chr8;chr8	57774052;57776225;57776225;57794881;57794881;57794881;57794897;57796274;57804214;57804214;57804214;57837187;57837187;57837187;57842965;57857517;57857517;57884399;57884399;57958272;57958272;57962379;57962379;58427494;58427580;58427700;58427700;58472844;58472844;58472844;58472844;58501350;58535906;58535906;58535906;58535906;58535906;58535964;58593691;58604813;58604827;58606509;58606509;58700950;587…	57777349;57777349;57777349;57795030;57795030;57795030;57795030;57796590;57804330;57804330;57804330;57837408;57837408;57837408;57843058;57857624;57857624;57884516;57884516;57958455;57958455;57962564;57962564;58427866;58427866;58427866;58427866;58472982;58472982;58472982;58472982;58501458;58536014;58536029;58536014;58536014;58536014;58536014;58593720;58605004;58605004;58606847;58606847;58701044;587…	-;-;-;-;-;-;-;-;-;-;-;-;-;-;-;-;-;-;-;-;-;-;-;-;-;-;-;-;-;-;-;-;-;-;-;-;-;-;-;-;-;-;-;-;-;-;-;-;-;-;-	7414	protein_coding
ENSMUSG00000028004.12	Npy2r	678.773	-1.4157	0.26156	-5.41252	6.21453e-08	0.000127553	918.799	819.031	1223.71	450.866	280.306	379.927	chr3;chr3;chr3;chr3;chr3;chr3;chr3;chr3;chr3	82538383;82538386;82539949;82539949;82541379;82547833;82547837;82547837;82547837	82541494;82541494;82541039;82541513;82541494;82548084;82548052;82547960;82547960	-;-;-;-;-;-;-;-;-	3383	protein_coding
ENSMUSG00000004366.4	Sst	11655.4	-1.33552	0.221337	-6.0339	1.60051e-09	3.75434e-06	17164.3	14420.5	18501.4	5683.4	8047.98	6114.76	chr16;chr16	23889573;23890607	23889941;23890958	-;-	721	protein_coding
ENSMUSG00000022935.16	Grik1	1134.73	-1.17536	0.237293	-4.95322	7.29943e-07	0.00119857	1637.52	1454.63	1626.72	781.652	512.821	795.019	chr16;chr16;chr16;chr16;chr16;chr16;chr16;chr16;chr16;chr16;chr16;chr16;chr16;chr16;chr16;chr16;chr16;chr16;chr16;chr16;chr16;chr16;chr16;chr16;chr16;chr16;chr16;chr16;chr16;chr16;chr16;chr16;chr16;chr16;chr16;chr16;chr16;chr16;chr16;chr16;chr16;chr16;chr16;chr16;chr16;chr16;chr16;chr16;chr16;chr16;chr16;chr16;chr16;chr16;chr16;chr16;chr16;chr16;chr16;chr16;chr16;chr16;chr16;chr16;chr16;chr16;chr…	87895900;87895901;87895902;87896133;87896718;87896809;87896809;87912416;87912421;87912482;87914154;87914154;87914154;87914154;87914154;87914154;87914154;87914154;87923077;87923077;87923077;87923077;87923077;87923077;87923077;87923077;87935200;87935898;87935898;87935898;87935898;87935898;87935898;87935898;87940538;87940538;87940538;87940538;87940538;87940538;87940538;87940538;87945287;87945594;879…	87896351;87896351;87896351;87896351;87896789;87896895;87896895;87912869;87912869;87912869;87914404;87914404;87914404;87914404;87914404;87914404;87914404;87914404;87923831;87923302;87923302;87923302;87923302;87923302;87923302;87923302;87936115;87936115;87936115;87936115;87936115;87936115;87936115;87936115;87940656;87940656;87940656;87940656;87940656;87940656;87940656;87940656;87946768;87946435;879…	-;-;-;-;-;-;-;-;-;-;-;-;-;-;-;-;-;-;-;-;-;-;-;-;-;-;-;-;-;-;-;-;-;-;-;-;-;-;-;-;-;-;-;-;-;-;-;-;-;-;-;-;-;-;-;-;-;-;-;-;-;-;-;-;-;-;-;-;-;-;-;-;-;-;-;-;-;-;-;-;-;-;-;-;-;-;-;-;-;-;-;-;-;-;-;-;-;-;-;-;-;-;-;-;-;-;-;-;-;-;-;-;-;-;-;-;-;-;-;-;-;-;-;-;-;-;-;-	6721	protein_coding
ENSMUSG00000019947.10	Arid5b	472.721	-1.13906	0.29213	-3.89916	9.65288e-05	0.0437124	837.203	559.884	552.675	404.42	212.297	269.848	chr10;chr10;chr10;chr10;chr10;chr10;chr10;chr10;chr10;chr10;chr10;chr10;chr10;chr10;chr10;chr10;chr10;chr10;chr10;chr10;chr10;chr10;chr10;chr10;chr10;chr10;chr10;chr10;chr10;chr10;chr10;chr10	68092520;68096016;68096454;68101895;68101895;68101895;68118251;68118251;68118251;68126699;68126699;68126699;68128789;68128789;68128789;68134994;68134994;68134994;68136486;68138646;68183824;68186026;68186026;68243004;68243004;68243004;68277930;68277930;68277930;68278690;68278690;68278690	68098669;68098669;68098669;68102093;68102093;68102093;68118348;68118348;68118348;68126751;68126751;68126751;68128993;68128993;68128993;68135106;68135106;68135106;68136626;68138781;68186256;68186256;68186256;68243229;68243229;68243229;68278184;68278184;68278184;68278721;68278721;68278740	-;-;-;-;-;-;-;-;-;-;-;-;-;-;-;-;-;-;-;-;-;-;-;-;-;-;-;-;-;-;-;-	10060	protein_coding
ENSMUSG00000044864.16	Ankrd50	2173.61	-1.11487	0.273788	-4.07202	4.66077e-05	0.0283444	2124.86	3121.49	3675.05	1684.52	955.796	1479.96	chr3;chr3;chr3;chr3;chr3;chr3;chr3;chr3;chr3;chr3;chr3;chr3	38449259;38449651;38452079;38454041;38454041;38462900;38462900;38482691;38482691;38483251;38484671;38484671	38452505;38452505;38452505;38457585;38455557;38463129;38463129;38483091;38483984;38483567;38484815;38484844	-;-;-;-;-;-;-;-;-;-;-;-	8490	protein_coding
ENSMUSG00000029819.6	Npy	4030.44	-1.08477	0.256516	-4.22887	2.34872e-05	0.0183648	5150.64	5036.82	6246.7	2219.21	3576.88	1952.38	chr6;chr6;chr6;chr6	49822710;49823598;49827489;49829303	49822801;49823785;49827569;49829507	+;+;+;+	566	protein_coding
ENSMUSG00000027487.11	Cdk5rap1	265.482	-1.05568	0.257763	-4.09552	4.21216e-05	0.0266014	306.266	425.512	343.343	186.917	167.264	163.59	chr2;chr2;chr2;chr2;chr2;chr2;chr2;chr2;chr2;chr2;chr2;chr2;chr2;chr2;chr2;chr2;chr2;chr2;chr2;chr2;chr2;chr2;chr2;chr2;chr2;chr2;chr2;chr2;chr2;chr2;chr2;chr2;chr2;chr2;chr2;chr2;chr2;chr2;chr2;chr2;chr2;chr2;chr2;chr2;chr2;chr2;chr2;chr2;chr2;chr2;chr2;chr2;chr2;chr2;chr2;chr2;chr2	154335380;154335386;154342301;154342301;154342301;154345866;154345866;154345866;154348651;154348651;154350522;154350818;154350818;154350818;154352182;154352182;154352182;154352182;154353190;154353190;154353190;154353190;154354090;154354090;154354090;154354090;154360557;154360557;154360557;154361250;154365833;154365962;154365962;154365962;154365962;154368214;154368214;154368214;154368214;154368214…	154335617;154335617;154342441;154342441;154342441;154346015;154346015;154346015;154348781;154348781;154350873;154350873;154350873;154350873;154352279;154352279;154352279;154352279;154353420;154353420;154353420;154353420;154354344;154354210;154354210;154354210;154360767;154360767;154360767;154361865;154366062;154366062;154366062;154366062;154366062;154368248;154368248;154368248;154368248;154368248…	-;-;-;-;-;-;-;-;-;-;-;-;-;-;-;-;-;-;-;-;-;-;-;-;-;-;-;-;-;-;-;-;-;-;-;-;-;-;-;-;-;-;-;-;-;-;-;-;-;-;-;-;-;-;-;-;-	3434	protein_coding
ENSMUSG00000040152.8	Thbs1	4083.15	-1.00164	0.234017	-4.28021	1.86716e-05	0.0172736	4958.39	5390.89	5988.46	3413.21	2072.42	2675.54	chr2;chr2;chr2;chr2;chr2;chr2;chr2;chr2;chr2;chr2;chr2;chr2;chr2;chr2;chr2;chr2;chr2;chr2;chr2;chr2;chr2;chr2;chr2;chr2	118111876;118112615;118112970;118114334;118114651;118114948;118115830;118117484;118118162;118118649;118119079;118119322;118119817;118120222;118120836;118121117;118122446;118122874;118122940;118123268;118123268;118123916;118124120;118125022	118112075;118112709;118113529;118114409;118114853;118115070;118115923;118117657;118118338;118118822;118119206;118119474;118120035;118120329;118120995;118121235;118122680;118123101;118123101;118123764;118123539;118124013;118124259;118127133	+;+;+;+;+;+;+;+;+;+;+;+;+;+;+;+;+;+;+;+;+;+;+;+	6073	protein_coding
ENSMUSG00000037787.14	Apopt1	379.098	1.01872	0.256514	3.9714	7.1452e-05	0.0343793	245.907	225.02	280.74	421.412	631.377	470.131	chr12;chr12;chr12;chr12;chr12;chr12;chr12;chr12;chr12;chr12;chr12;chr12;chr12;chr12;chr12;chr12;chr12	111713261;111713280;111713284;111713286;111721747;111722612;111722612;111722612;111722612;111724340;111724340;111724340;111730022;111730022;111733667;111751187;111754964	111713418;111713418;111713418;111713418;111721806;111722783;111722809;111722809;111722809;111727115;111724403;111724403;111730112;111730112;111734220;111751275;111755053	+;+;+;+;+;+;+;+;+;+;+;+;+;+;+;+;+	4016	protein_coding
ENSMUSG00000073910.10	Mob3b	400.491	1.03748	0.229163	4.52725	5.97575e-06	0.0079399	268.263	242.083	276.827	509.773	580.83	525.171	chr4;chr4;chr4;chr4;chr4;chr4	34949074;34985916;35083600;35083770;35157252;35157252	34954047;34986118;35084389;35084389;35157484;35157484	-;-;-;-;-;-	6200	protein_coding
ENSMUSG00000038255.6	Neurod2	727.939	1.11678	0.257295	4.34049	1.42169e-05	0.01459	425.867	614.273	338.453	1051.26	944.767	993.009	chr11;chr11	98325415;98329434	98328341;98329648	-;-	3142	protein_coding
ENSMUSG00000048562.7	Sp8	154.095	1.42494	0.333158	4.27708	1.89357e-05	0.0172736	53.6525	108.778	88.0368	254.886	247.22	171.999	chr12;chr12;chr12;chr12;chr12	118846329;118847538;118847586;118848379;118848379	118846491;118847654;118847734;118852576;118848955	+;+;+;+;+	4558	protein_coding
ENSMUSG00000038718.15	Pbx3	85.3595	1.44668	0.358409	4.0364	5.42773e-05	0.0307322	38.0039	55.4552	44.0184	131.408	96.4986	146.773	chr2;chr2;chr2;chr2;chr2;chr2;chr2;chr2;chr2;chr2;chr2;chr2;chr2;chr2;chr2;chr2;chr2;chr2;chr2;chr2;chr2;chr2;chr2;chr2;chr2;chr2;chr2;chr2;chr2;chr2;chr2;chr2;chr2;chr2;chr2;chr2;chr2;chr2;chr2;chr2;chr2;chr2;chr2;chr2;chr2;chr2;chr2;chr2;chr2;chr2;chr2;chr2;chr2;chr2;chr2;chr2	34171457;34171723;34172873;34172881;34172881;34175865;34175865;34175865;34175865;34175865;34176749;34176749;34176859;34178177;34178177;34178177;34178177;34178177;34178177;34204780;34204780;34204780;34204780;34204780;34204780;34213252;34213252;34213252;34213252;34213252;34213252;34213400;34224405;34224405;34224405;34224405;34224407;34224534;34224545;34288753;34368112;34370824;34370824;34370824;343…	34172973;34172973;34172973;34172973;34172973;34175954;34175954;34175954;34175954;34175954;34176861;34176861;34176861;34178342;34178342;34178342;34178342;34178342;34178342;34204915;34204915;34204915;34204915;34204915;34204915;34213442;34213442;34213442;34213442;34213442;34213442;34213442;34224646;34224646;34224646;34224646;34224646;34224646;34224646;34288852;34370897;34370897;34370897;34371150;343…	-;-;-;-;-;-;-;-;-;-;-;-;-;-;-;-;-;-;-;-;-;-;-;-;-;-;-;-;-;-;-;-;-;-;-;-;-;-;-;-;-;-;-;-;-;-;-;-;-;-;-;-;-;-;-;-	6109	protein_coding
ENSMUSG00000019297.9	Nop9	192.814	1.57555	0.404583	3.89426	9.84993e-05	0.0437124	83.832	117.309	89.9932	120.08	265.601	480.069	chr14;chr14;chr14;chr14;chr14;chr14;chr14;chr14;chr14;chr14;chr14;chr14;chr14;chr14;chr14	55745693;55746161;55749226;55749332;55749992;55749992;55751053;55751053;55752058;55752058;55752537;55752537;55752812;55753260;55753641	55746020;55746610;55749442;55749442;55750133;55750133;55751245;55751245;55752198;55752198;55752558;55752662;55753048;55753365;55755500	+;+;+;+;+;+;+;+;+;+;+;+;+;+;+	3800	protein_coding
ENSMUSG00000031861.16	Lpar2	71.801	1.59683	0.39858	4.0063	6.16769e-05	0.0326689	36.8861	42.6578	27.3892	132.541	119.474	71.8575	chr8;chr8;chr8;chr8;chr8;chr8;chr8;chr8;chr8	69822429;69822429;69822584;69823554;69823554;69823554;69826291;69826291;69827927	69822711;69822711;69822711;69824295;69824295;69824775;69831102;69827890;69831101	+;+;+;+;+;+;+;+;+	6317	protein_coding
ENSMUSG00000024647.14	Cbln2	87.5438	1.70175	0.39191	4.34219	1.41068e-05	0.01459	31.2973	53.3223	39.1275	96.2904	114.879	190.346	chr18;chr18;chr18;chr18;chr18;chr18;chr18;chr18;chr18;chr18;chr18;chr18;chr18;chr18;chr18;chr18	86711110;86711520;86711732;86712065;86712905;86712905;86712905;86713048;86716276;86716276;86716276;86716276;86716581;86716581;86716581;86716581	86711195;86711776;86711776;86712271;86713425;86713425;86713425;86713425;86716395;86716395;86716395;86716395;86718283;86718283;86718281;86717589	+;+;+;+;+;+;+;+;+;+;+;+;+;+;+;+	2894	protein_coding
ENSMUSG00000073371.4	Gm6594	404.357	1.78308	0.394789	4.51653	6.28616e-06	0.0079399	173.253	141.837	230.852	524.5	1092.73	262.968	chr17	82539260	82539545	+	286	processed_pseudogene
ENSMUSG00000033726.8	Emx1	128.775	1.80161	0.454336	3.96537	7.32812e-05	0.0343793	74.89	60.7874	37.1711	89.4934	147.965	362.345	chr6;chr6;chr6;chr6;chr6	85187438;85193519;85194038;85203909;85203909	85188363;85194222;85194222;85204358;85204462	+;+;+;+;+	2184	protein_coding
ENSMUSG00000052430.15	Bmpr1b	52.2504	1.83915	0.460294	3.9956	6.45307e-05	0.0331123	14.5309	37.3256	16.6292	90.6263	68.0086	86.3818	chr3;chr3;chr3;chr3;chr3;chr3;chr3;chr3;chr3;chr3;chr3;chr3;chr3;chr3;chr3;chr3;chr3;chr3;chr3;chr3;chr3;chr3;chr3;chr3;chr3;chr3;chr3;chr3;chr3;chr3;chr3;chr3;chr3;chr3;chr3;chr3;chr3;chr3;chr3;chr3;chr3;chr3;chr3;chr3;chr3;chr3;chr3;chr3;chr3;chr3;chr3;chr3;chr3;chr3;chr3;chr3;chr3;chr3	141837136;141838102;141840320;141840367;141840368;141842885;141842885;141842885;141842885;141842885;141845077;141845077;141845077;141845077;141845077;141856349;141856349;141856349;141856349;141856349;141857404;141857404;141857404;141857404;141857404;141862983;141862983;141862983;141862983;141862983;141864481;141864481;141864481;141864481;141864481;141870722;141870722;141870722;141870722;141870722…	141840740;141840740;141840740;141840740;141840740;141843015;141843015;141843015;141843015;141843015;141845252;141845252;141845252;141845252;141845252;141856646;141856646;141856646;141856646;141856646;141857596;141857596;141857596;141857596;141857596;141863121;141863121;141863121;141863121;141863121;141864577;141864577;141864577;141864577;141864577;141870824;141870824;141870824;141870824;141870824…	-;-;-;-;-;-;-;-;-;-;-;-;-;-;-;-;-;-;-;-;-;-;-;-;-;-;-;-;-;-;-;-;-;-;-;-;-;-;-;-;-;-;-;-;-;-;-;-;-;-;-;-;-;-;-;-;-;-	5962	protein_coding
ENSMUSG00000037493.6	Cib2	56.6204	1.8494	0.463873	3.98686	6.69527e-05	0.033314	15.6486	29.8605	28.3674	48.7116	100.175	116.959	chr9;chr9;chr9;chr9;chr9;chr9	54544794;54545889;54548333;54549781;54554487;54559968	54545484;54546084;54548480;54549892;54554521;54560218	-;-;-;-;-;-	1433	protein_coding
ENSMUSG00000028669.15	Pithd1	185.614	1.85795	0.463229	4.01088	6.04941e-05	0.0326689	88.3031	87.4486	65.5385	75.8995	299.605	496.887	chr4;chr4;chr4;chr4;chr4;chr4;chr4;chr4;chr4;chr4;chr4;chr4;chr4;chr4;chr4;chr4;chr4;chr4;chr4;chr4;chr4;chr4;chr4;chr4;chr4;chr4;chr4;chr4;chr4	135975460;135976066;135976394;135976396;135977149;135977149;135977149;135977149;135977207;135978542;135978797;135978797;135978797;135978797;135978797;135985803;135985941;135985941;135985941;135985941;135986251;135986392;135986392;135986392;135986414;135986868;135986868;135986938;135986938	135976496;135976496;135976496;135976496;135977257;135977257;135977257;135977257;135977257;135978901;135978901;135978901;135978901;135979114;135978901;135985938;135986018;135986018;135986018;135986018;135986322;135986435;135986466;135986435;135986435;135987087;135986917;135987081;135987264	-;-;-;-;-;-;-;-;-;-;-;-;-;-;-;-;-;-;-;-;-;-;-;-;-;-;-;-;-	2477	protein_coding
ENSMUSG00000090243.1	Gm16103	78.4344	1.90241	0.469833	4.04913	5.14088e-05	0.0301476	33.5328	24.5283	41.0838	105.353	209.54	56.5686	chr1	43785910	43787188	+	1279	processed_pseudogene
ENSMUSG00000041757.17	Plekha6	38.799	2.00873	0.490187	4.09789	4.16928e-05	0.0266014	21.2375	9.59801	15.651	52.1101	61.5753	72.6219	chr1;chr1;chr1;chr1;chr1;chr1;chr1;chr1;chr1;chr1;chr1;chr1;chr1;chr1;chr1;chr1;chr1;chr1;chr1;chr1;chr1;chr1;chr1;chr1;chr1;chr1;chr1;chr1;chr1;chr1;chr1;chr1;chr1;chr1;chr1;chr1;chr1;chr1;chr1;chr1;chr1;chr1;chr1;chr1;chr1;chr1;chr1;chr1;chr1;chr1;chr1;chr1;chr1;chr1;chr1;chr1;chr1;chr1;chr1;chr1;chr1;chr1;chr1;chr1;chr1;chr1;chr1;chr1;chr1;chr1;chr1;chr1;chr1;chr1;chr1;chr1;chr1;chr1;chr1;chr1…	133164210;133170013;133173749;133181321;133246097;133246106;133256542;133256542;133259009;133259009;133259009;133259009;133259009;133259009;133259009;133260042;133260042;133260042;133260042;133260042;133260042;133260042;133263797;133263797;133263797;133263797;133263797;133263797;133263797;133264661;133264661;133264661;133264661;133264661;133264661;133264661;133266566;133266566;133266566;133266566…	133164540;133170089;133173806;133181600;133246142;133246142;133257038;133257038;133259089;133259089;133259089;133259089;133259089;133259089;133259089;133260156;133260156;133260156;133260156;133260156;133260156;133260156;133263901;133263901;133263901;133263901;133263901;133263901;133263901;133264733;133264733;133264733;133264733;133264733;133264733;133264733;133267406;133266666;133266666;133266666…	+;+;+;+;+;+;+;+;+;+;+;+;+;+;+;+;+;+;+;+;+;+;+;+;+;+;+;+;+;+;+;+;+;+;+;+;+;+;+;+;+;+;+;+;+;+;+;+;+;+;+;+;+;+;+;+;+;+;+;+;+;+;+;+;+;+;+;+;+;+;+;+;+;+;+;+;+;+;+;+;+;+;+;+;+;+;+;+;+;+;+;+;+;+;+;+;+;+;+;+;+;+;+;+;+;+;+;+;+;+;+;+;+;+;+;+;+;+;+;+;+;+;+;+;+;+;+;+	12530	protein_coding
ENSMUSG00000047632.11	Fgfbp3	53.3356	2.42679	0.569891	4.25834	2.05953e-05	0.0177987	22.3552	7.46512	20.5419	38.5162	65.2514	165.884	chr19;chr19;chr19;chr19	36917550;36917550;36919572;36919572	36919277;36919277;36919615;36919599	-;-;-;-	1772	protein_coding
ENSMUSG00000118161.1	Rps2-ps8	73.7057	2.55777	0.61252	4.17582	2.96921e-05	0.0221611	24.5907	20.2625	19.5637	14.7268	154.398	208.692	chr17	31643898	31644779	-	882	processed_pseudogene
ENSMUSG00000028782.14	Adgrb2	38.8592	3.3348	0.78593	4.24312	2.2043e-05	0.0180973	5.5888	10.6645	4.89093	5.66414	54.223	152.124	chr4;chr4;chr4;chr4;chr4;chr4;chr4;chr4;chr4;chr4;chr4;chr4;chr4;chr4;chr4;chr4;chr4;chr4;chr4;chr4;chr4;chr4;chr4;chr4;chr4;chr4;chr4;chr4;chr4;chr4;chr4;chr4;chr4;chr4;chr4;chr4;chr4;chr4;chr4;chr4;chr4;chr4;chr4;chr4;chr4;chr4;chr4;chr4;chr4;chr4;chr4;chr4;chr4;chr4;chr4;chr4;chr4;chr4;chr4;chr4;chr4;chr4;chr4;chr4;chr4;chr4;chr4;chr4;chr4;chr4;chr4;chr4;chr4;chr4;chr4;chr4;chr4;chr4;chr4;chr4…	129984870;129985164;129985268;129992054;129992054;129992054;129992068;129992069;129992069;129992069;130005025;130005025;130005025;130005025;130005025;130005025;130005025;130005390;130005390;130005390;130005390;130005390;130006752;130006752;130006752;130006752;130006752;130006752;130007562;130007562;130007562;130007562;130007562;130007562;130007562;130007810;130007810;130007810;130007810;130007810…	129985307;129985307;129985307;129992879;129992879;129992879;129992879;129992879;129992879;129992879;130005108;130005108;130005108;130005108;130005108;130005108;130005108;130005554;130005554;130005554;130005554;130005554;130006916;130006916;130006916;130006916;130006916;130006916;130007726;130007726;130007726;130007726;130007726;130007726;130007726;130007977;130007977;130007977;130007977;130007977…	+;+;+;+;+;+;+;+;+;+;+;+;+;+;+;+;+;+;+;+;+;+;+;+;+;+;+;+;+;+;+;+;+;+;+;+;+;+;+;+;+;+;+;+;+;+;+;+;+;+;+;+;+;+;+;+;+;+;+;+;+;+;+;+;+;+;+;+;+;+;+;+;+;+;+;+;+;+;+;+;+;+;+;+;+;+;+;+;+;+;+;+;+;+;+;+;+;+;+;+;+;+;+;+;+;+;+;+;+;+;+;+;+;+;+;+;+;+;+;+;+;+;+;+;+;+;+;+	6487	protein_coding
ENSMUSG00000053560.5	Ier2	102.956	3.5	0.563263	6.21378	5.17243e-10	1.41552e-06	17.8842	12.7974	19.5637	37.3833	188.402	341.705	chr8	84661331	84662854	-	1524	protein_coding
ENSMUSG00000046372.4	Gm5590	21.971	3.71432	0.759327	4.89159	1.00023e-06	0.00149307	1.11776	2.13289	5.86912	49.8444	46.8708	25.991	chr7;chr7;chr7	39445830;39446109;39447064	39446174;39446265;39449221	-;-;-	2594	transcribed_processed_pseudogene
ENSMUSG00000074384.4	AI429214	72.7645	3.89357	0.514856	7.56244	3.9559e-14	1.29912e-10	8.94209	12.7974	5.86912	137.072	203.107	68.7997	chr8	36993604	36995533	+	1930	protein_coding
ENSMUSG00000027887.11	Sypl2	13.2516	4.13392	1.00307	4.12126	3.76798e-05	0.0257792	3.35328	1.06645	0	27.1879	25.733	22.1688	chr3;chr3;chr3;chr3;chr3;chr3;chr3;chr3;chr3;chr3	108211472;108216577;108217301;108217588;108219041;108219041;108226123;108226123;108226364;108226364	108214682;108216768;108217789;108217789;108219165;108219165;108226197;108226197;108226643;108226648	-;-;-;-;-;-;-;-;-;-	4377	protein_coding

## Sheet: Lhx6 DEGs
								CTRL_1	CTRL_2	CTRL_3	CTRL_4	LHX6_KO_1	LHX6_KO_2	LHX6_KO_3	LHX6_KO_5	LHX6_KO_6
Gene ID	Gene name	baseMean	FC (log2)	lfcSE	stat	p-value	p-adj	X691.2.9.bam	X691.2.1.bam	X690.5.3.bam	X690.6.7.bam	X13.12.18.6713.3.bam	X12.12.18.6477.4.bam	X28.11.18.6478.3.bam	X12.12.18.6477.2.bam	X691.2.5.bam	Chr	Start	End	Strand	Length	gene_type
ENSMUSG00000004366.4	Sst	5881.71	-3.0502	0.131514	-23.1929	5.36573e-119	9.73719e-115	11144.8	11130.5	10942.3	12779.9	1290.63	1401.33	1696.05	1369.81	1179.98	chr16;chr16	23889573;23890607	23889941;23890958	-;-	721	protein_coding
ENSMUSG00000033910.13	Gucy1a1	733.398	-4.27589	0.202618	-21.1032	7.43457e-99	6.74576e-95	1700.61	1246.96	1700.58	1553.02	75.4826	54.6093	99.6581	97.8437	71.8138	chr3;chr3;chr3;chr3;chr3;chr3;chr3;chr3;chr3;chr3;chr3;chr3;chr3;chr3;chr3;chr3;chr3;chr3;chr3;chr3;chr3;chr3;chr3;chr3;chr3;chr3;chr3	82092427;82092437;82094552;82097606;82097606;82101984;82101984;82101984;82105762;82105762;82106797;82108594;82108594;82111153;82111153;82111153;82113272;82113272;82113272;82118891;82118891;82118891;82119168;82144812;82145263;82145672;82145672	82094899;82094899;82094899;82097760;82097760;82102111;82102127;82102127;82106247;82106247;82109303;82109303;82109303;82111211;82111211;82111211;82113333;82113333;82113333;82119249;82119249;82119249;82119249;82145073;82145605;82145789;82145787	-;-;-;-;-;-;-;-;-;-;-;-;-;-;-;-;-;-;-;-;-;-;-;-;-;-;-	6968	protein_coding
ENSMUSG00000026890.19	Lhx6	3404.77	-4.45187	0.216269	-20.5849	3.74659e-94	2.26631e-90	8440.57	5812.07	7552.19	7182.73	313.067	236.023	494.565	271.25	340.497	chr2;chr2;chr2;chr2;chr2;chr2;chr2;chr2;chr2;chr2;chr2;chr2;chr2;chr2;chr2;chr2;chr2;chr2;chr2;chr2;chr2;chr2;chr2;chr2;chr2;chr2;chr2;chr2;chr2;chr2;chr2;chr2;chr2;chr2;chr2;chr2;chr2;chr2;chr2;chr2;chr2;chr2;chr2;chr2;chr2;chr2;chr2;chr2;chr2;chr2;chr2;chr2;chr2;chr2;chr2;chr2;chr2;chr2;chr2;chr2;chr2;chr2;chr2;chr2;chr2;chr2;chr2;chr2	36081953;36081953;36081953;36081953;36081954;36083684;36083687;36087368;36087368;36087368;36090962;36090962;36090962;36090962;36090962;36090962;36090962;36091320;36091320;36091320;36091320;36091320;36091320;36091320;36091606;36091606;36091606;36091606;36091606;36091606;36091606;36094213;36094213;36094213;36094213;36094213;36094213;36094213;36094225;36101323;36102858;36102858;36102858;36102858;361…	36084075;36084075;36084075;36084075;36084075;36084075;36084075;36087471;36087471;36087471;36091136;36091136;36091136;36091136;36091136;36091136;36091136;36091415;36091415;36091415;36091415;36091415;36091415;36091415;36091706;36091706;36091706;36091706;36091706;36091706;36091706;36094433;36094273;36094433;36094433;36094433;36094433;36094433;36094433;36102364;36102979;36102979;36102979;36102979;361…	-;-;-;-;-;-;-;-;-;-;-;-;-;-;-;-;-;-;-;-;-;-;-;-;-;-;-;-;-;-;-;-;-;-;-;-;-;-;-;-;-;-;-;-;-;-;-;-;-;-;-;-;-;-;-;-;-;-;-;-;-;-;-;-;-;-;-;-	4805	protein_coding
ENSMUSG00000038718.15	Pbx3	1149.06	4.94421	0.245384	20.1489	2.75188e-90	1.24846e-86	45.183	93.9433	62.6432	59.8632	2578.78	2003.88	2226.01	1950.09	1321.13	chr2;chr2;chr2;chr2;chr2;chr2;chr2;chr2;chr2;chr2;chr2;chr2;chr2;chr2;chr2;chr2;chr2;chr2;chr2;chr2;chr2;chr2;chr2;chr2;chr2;chr2;chr2;chr2;chr2;chr2;chr2;chr2;chr2;chr2;chr2;chr2;chr2;chr2;chr2;chr2;chr2;chr2;chr2;chr2;chr2;chr2;chr2;chr2;chr2;chr2;chr2;chr2;chr2;chr2;chr2;chr2	34171457;34171723;34172873;34172881;34172881;34175865;34175865;34175865;34175865;34175865;34176749;34176749;34176859;34178177;34178177;34178177;34178177;34178177;34178177;34204780;34204780;34204780;34204780;34204780;34204780;34213252;34213252;34213252;34213252;34213252;34213252;34213400;34224405;34224405;34224405;34224405;34224407;34224534;34224545;34288753;34368112;34370824;34370824;34370824;343…	34172973;34172973;34172973;34172973;34172973;34175954;34175954;34175954;34175954;34175954;34176861;34176861;34176861;34178342;34178342;34178342;34178342;34178342;34178342;34204915;34204915;34204915;34204915;34204915;34204915;34213442;34213442;34213442;34213442;34213442;34213442;34213442;34224646;34224646;34224646;34224646;34224646;34224646;34224646;34288852;34370897;34370897;34370897;34371150;343…	-;-;-;-;-;-;-;-;-;-;-;-;-;-;-;-;-;-;-;-;-;-;-;-;-;-;-;-;-;-;-;-;-;-;-;-;-;-;-;-;-;-;-;-;-;-;-;-;-;-;-;-;-;-;-;-	6109	protein_coding
ENSMUSG00000040152.8	Thbs1	1041.3	-2.81743	0.159862	-17.6242	1.60686e-69	5.83192e-66	1978.44	1759.22	2276.34	1947.26	320.492	320.251	271.033	290.625	208.012	chr2;chr2;chr2;chr2;chr2;chr2;chr2;chr2;chr2;chr2;chr2;chr2;chr2;chr2;chr2;chr2;chr2;chr2;chr2;chr2;chr2;chr2;chr2;chr2	118111876;118112615;118112970;118114334;118114651;118114948;118115830;118117484;118118162;118118649;118119079;118119322;118119817;118120222;118120836;118121117;118122446;118122874;118122940;118123268;118123268;118123916;118124120;118125022	118112075;118112709;118113529;118114409;118114853;118115070;118115923;118117657;118118338;118118822;118119206;118119474;118120035;118120329;118120995;118121235;118122680;118123101;118123101;118123764;118123539;118124013;118124259;118127133	+;+;+;+;+;+;+;+;+;+;+;+;+;+;+;+;+;+;+;+;+;+;+;+	6073	protein_coding
ENSMUSG00000021508.11	Cxcl14	428.391	4.70906	0.293063	16.0684	4.2491e-58	1.28514e-54	24.9949	33.6778	24.873	30.7868	509.817	565.53	1118.59	945.499	601.75	chr13;chr13;chr13;chr13;chr13;chr13;chr13	56288643;56288643;56292461;56295826;56295826;56296110;56296110	56289807;56289807;56292574;56295931;56295931;56296551;56296305	-;-;-;-;-;-;-	1827	protein_coding
ENSMUSG00000021411.16	Pxdc1	174.106	-6.4796	0.412002	-15.7271	9.86531e-56	2.55751e-52	414.338	325.256	442.188	364.31	0	4.62791	1.86277	10.6562	3.71451	chr13;chr13;chr13;chr13;chr13;chr13;chr13;chr13;chr13;chr13;chr13;chr13;chr13;chr13;chr13;chr13;chr13;chr13;chr13;chr13;chr13	34627834;34627840;34627841;34628868;34630351;34630351;34630351;34630351;34637154;34638165;34638165;34638165;34638165;34639007;34639007;34639007;34639012;34648493;34652180;34652180;34652180	34628888;34628888;34628888;34628888;34630462;34630462;34630462;34630462;34637307;34638282;34638282;34638282;34638282;34639098;34639098;34639098;34639098;34648568;34652681;34652681;34653486	-;-;-;-;-;-;-;-;-;-;-;-;-;-;-;-;-;-;-;-;-	2914	protein_coding
ENSMUSG00000075324.13	Fign	344.991	3.54667	0.236894	14.9716	1.12609e-50	2.5544e-47	60.5645	41.6541	56.1947	41.0491	534.565	640.502	700.401	646.156	383.832	chr2;chr2;chr2;chr2;chr2;chr2;chr2;chr2;chr2;chr2;chr2;chr2;chr2	63971507;63977337;63980447;63980616;64027910;64027910;64049867;64096895;64096895;64097842;64097842;64097842;64097842	63980899;63980899;63980899;63980899;64027967;64027967;64050017;64097064;64097064;64098010;64098012;64098038;64097988	-;-;-;-;-;-;-;-;-;-;-;-;-	9969	protein_coding
ENSMUSG00000050321.3	Neto1	673.421	-5.02549	0.341433	-14.7188	4.88071e-49	9.84113e-46	1531.42	1093.64	1891.27	1322.12	38.36	73.1209	66.1283	26.1562	18.5725	chr18;chr18;chr18;chr18;chr18;chr18;chr18;chr18;chr18;chr18;chr18;chr18;chr18;chr18;chr18;chr18;chr18;chr18	86394952;86395821;86397958;86397958;86398252;86398252;86404640;86461042;86461200;86473615;86473615;86494750;86498542;86498956;86500013;86500013;86500913;86505129	86395910;86395910;86398011;86398011;86398389;86398389;86404888;86461083;86461327;86473716;86473843;86494863;86499100;86499100;86500086;86500086;86506718;86505436	+;+;+;+;+;+;+;+;+;+;+;+;+;+;+;+;+;+	8352	protein_coding
ENSMUSG00000059974.10	Ntm	2372.44	2.43231	0.166061	14.6471	1.40611e-48	2.55166e-45	694.088	847.262	654.99	560.148	3529.12	3181.22	4130.69	4470.78	3283.62	chr9;chr9;chr9;chr9;chr9;chr9;chr9;chr9;chr9;chr9;chr9;chr9;chr9;chr9;chr9;chr9;chr9;chr9;chr9;chr9;chr9;chr9;chr9;chr9;chr9;chr9;chr9;chr9;chr9;chr9;chr9;chr9;chr9;chr9;chr9;chr9;chr9;chr9;chr9;chr9;chr9;chr9;chr9;chr9;chr9;chr9;chr9;chr9;chr9;chr9;chr9;chr9;chr9;chr9;chr9;chr9	28994750;28996012;28996231;28996494;29000705;29000705;29006254;29009102;29009226;29009226;29009226;29009226;29009228;29009251;29012101;29012101;29012101;29012101;29012101;29012101;29012101;29013238;29014127;29014127;29014127;29014127;29014127;29014127;29014127;29109396;29109396;29109396;29109396;29109396;29109396;29109685;29176461;29179022;29179022;29179022;29179022;29179022;29185605;29411556;294…	28996634;28996634;28996634;28996634;29000737;29000737;29006289;29009377;29009377;29009377;29009377;29009377;29009377;29009377;29012221;29012221;29012221;29012221;29012221;29012221;29012221;29014261;29014261;29014261;29014261;29014259;29014259;29014261;29014261;29109521;29109521;29109521;29109521;29109521;29109521;29109782;29179254;29179254;29179254;29179254;29179254;29179254;29185665;29411640;294…	-;-;-;-;-;-;-;-;-;-;-;-;-;-;-;-;-;-;-;-;-;-;-;-;-;-;-;-;-;-;-;-;-;-;-;-;-;-;-;-;-;-;-;-;-;-;-;-;-;-;-;-;-;-;-;-	8079	protein_coding
ENSMUSG00000074736.10	Syndig1	719.431	-3.04766	0.211762	-14.3919	5.81391e-47	9.59136e-44	1539.11	1129.98	1520.02	1437.57	117.555	151.795	200.248	232.5	146.104	chr2;chr2;chr2;chr2;chr2;chr2;chr2;chr2;chr2;chr2;chr2;chr2;chr2;chr2;chr2;chr2;chr2;chr2;chr2	149829211;149830788;149830843;149830869;149830901;149830922;149841003;149841003;149896315;149899418;149899418;149899418;149899418;149899418;149899418;149930905;149930905;150003177;150003177	149829326;149830925;149830925;149830925;149831077;149831077;149841061;149841061;149896400;149899751;149899755;149899881;149899975;149899975;149899714;149931042;149931042;150004392;150004392	+;+;+;+;+;+;+;+;+;+;+;+;+;+;+;+;+;+;+	2463	protein_coding
ENSMUSG00000052551.16	Adarb2	367.654	4.33913	0.303883	14.279	2.95973e-46	4.47585e-43	42.299	36.3365	15.6608	31.642	527.141	512.772	876.433	806	460.599	chr13;chr13;chr13;chr13;chr13;chr13;chr13;chr13;chr13;chr13;chr13;chr13;chr13;chr13;chr13;chr13;chr13;chr13;chr13;chr13;chr13;chr13;chr13;chr13;chr13;chr13;chr13;chr13;chr13;chr13;chr13;chr13;chr13;chr13;chr13;chr13	8202866;8202878;8202908;8202913;8202922;8339625;8559104;8559104;8559104;8569667;8569667;8569667;8672405;8672405;8672405;8697620;8697620;8697620;8701580;8701580;8701580;8713600;8713600;8713600;8731790;8731790;8731790;8752573;8752573;8752573;8757226;8757226;8757226;8758329;8758783;8767045	8203320;8206764;8203320;8203320;8203320;8340870;8559190;8559190;8559190;8570574;8570574;8570574;8672519;8672519;8672519;8697788;8697788;8697788;8701731;8701731;8701731;8713768;8713768;8713768;8731971;8731971;8731971;8752746;8752751;8752751;8758872;8757471;8761530;8758665;8758872;8768747	+;+;+;+;+;+;+;+;+;+;+;+;+;+;+;+;+;+;+;+;+;+;+;+;+;+;+;+;+;+;+;+;+;+;+;+	13114	protein_coding
ENSMUSG00000066189.9	Cacng3	416.379	-5.53388	0.415923	-13.3051	2.16316e-40	3.01961e-37	1104.58	730.276	939.648	875.713	2.47484	11.107	31.6671	35.8437	16.0962	chr7;chr7;chr7;chr7;chr7;chr7;chr7;chr7;chr7;chr7	122670492;122671391;122671418;122754506;122754506;122762183;122762183;122768335;122768335;122768335	122671984;122671984;122671984;122754589;122754589;122762323;122762323;122768540;122768421;122769393	+;+;+;+;+;+;+;+;+;+	2777	protein_coding
ENSMUSG00000039166.16	Akap7	424.081	-2.06406	0.156669	-13.1747	1.22772e-39	1.59138e-36	800.797	699.257	786.725	651.654	174.476	184.191	140.639	204.406	174.582	chr10;chr10;chr10;chr10;chr10;chr10;chr10;chr10;chr10;chr10;chr10;chr10;chr10;chr10;chr10;chr10;chr10;chr10;chr10;chr10;chr10;chr10;chr10;chr10;chr10;chr10;chr10;chr10;chr10;chr10;chr10	25169090;25169090;25169927;25170122;25199997;25220611;25220611;25220611;25238634;25239626;25267308;25267370;25271505;25271505;25279329;25283893;25283893;25283893;25283923;25284024;25289599;25289599;25289599;25289599;25289599;25295898;25296928;25298135;25299040;25299040;25307785	25171248;25171248;25170402;25171248;25200158;25220758;25220691;25220758;25238717;25239738;25267468;25267468;25271641;25271641;25279804;25284041;25284041;25284041;25284041;25284041;25289730;25289730;25289730;25289730;25289730;25296100;25297073;25298228;25299107;25299164;25307870	-;-;-;-;-;-;-;-;-;-;-;-;-;-;-;-;-;-;-;-;-;-;-;-;-;-;-;-;-;-;-	4375	protein_coding
ENSMUSG00000024647.14	Cbln2	463.46	3.09907	0.238345	13.0024	1.18536e-38	1.43405e-35	80.7526	83.3082	103.177	88.9396	713.991	504.442	1125.11	683.937	787.476	chr18;chr18;chr18;chr18;chr18;chr18;chr18;chr18;chr18;chr18;chr18;chr18;chr18;chr18;chr18;chr18	86711110;86711520;86711732;86712065;86712905;86712905;86712905;86713048;86716276;86716276;86716276;86716276;86716581;86716581;86716581;86716581	86711195;86711776;86711776;86712271;86713425;86713425;86713425;86713425;86716395;86716395;86716395;86716395;86718283;86718283;86718281;86717589	+;+;+;+;+;+;+;+;+;+;+;+;+;+;+;+	2894	protein_coding
ENSMUSG00000005089.15	Slc1a2	1064.8	2.49871	0.19276	12.9628	1.98851e-38	2.25534e-35	300.9	286.261	327.035	274.516	1831.38	1825.25	1992.23	1689.5	1056.16	chr2;chr2;chr2;chr2;chr2;chr2;chr2;chr2;chr2;chr2;chr2;chr2;chr2;chr2;chr2;chr2;chr2;chr2;chr2;chr2;chr2;chr2;chr2;chr2;chr2;chr2;chr2;chr2;chr2;chr2;chr2;chr2;chr2;chr2;chr2;chr2;chr2;chr2;chr2;chr2;chr2;chr2;chr2;chr2;chr2;chr2;chr2;chr2;chr2;chr2;chr2;chr2;chr2;chr2;chr2;chr2;chr2;chr2;chr2;chr2;chr2;chr2;chr2;chr2;chr2;chr2;chr2;chr2	102658659;102659223;102659240;102659258;102659281;102675484;102686121;102693965;102702346;102702454;102706356;102706438;102706438;102718974;102735944;102735944;102735944;102735944;102735944;102735944;102735944;102735944;102735944;102735944;102737777;102737777;102737777;102737777;102737777;102739689;102739689;102739689;102739689;102739689;102743808;102743808;102743808;102743808;102748469;102748469…	102659301;102659301;102659301;102659301;102659301;102675809;102686269;102694120;102702430;102702480;102706384;102706483;102706483;102719171;102735955;102736083;102736083;102735959;102736083;102735959;102735962;102736083;102735962;102736083;102737929;102737929;102737929;102737929;102737929;102739939;102739939;102739876;102739939;102739939;102743973;102743973;102743973;102743973;102748595;102748595…	+;+;+;+;+;+;+;+;+;+;+;+;+;+;+;+;+;+;+;+;+;+;+;+;+;+;+;+;+;+;+;+;+;+;+;+;+;+;+;+;+;+;+;+;+;+;+;+;+;+;+;+;+;+;+;+;+;+;+;+;+;+;+;+;+;+;+;+	13133	protein_coding
ENSMUSG00000045731.6	Pnoc	488.174	3.10946	0.247027	12.5875	2.4732e-36	2.64007e-33	116.322	82.4219	93.9648	80.3877	1001.07	958.903	792.608	814.718	453.17	chr14;chr14;chr14;chr14;chr14;chr14;chr14;chr14	65400673;65401074;65404704;65404760;65411118;65411118;65425138;65425138	65401861;65401861;65405186;65405186;65411267;65411267;65425160;65425472	-;-;-;-;-;-;-;-	2157	protein_coding
ENSMUSG00000028351.5	Brinp1	590.368	2.45289	0.215933	11.3595	6.65087e-30	6.70519e-27	172.08	101.92	201.748	201.824	894.655	958.903	1126.98	868.968	786.237	chr4;chr4;chr4;chr4;chr4;chr4;chr4;chr4;chr4;chr4;chr4;chr4;chr4;chr4	68761514;68792825;68795954;68798688;68826581;68826816;68826816;68829286;68829286;68829286;68841217;68841217;68904737;68954014	68763146;68793047;68798924;68798924;68826921;68826921;68826921;68829455;68829358;68829455;68841407;68841407;68905004;68954397	-;-;-;-;-;-;-;-;-;-;-;-;-;-	6181	protein_coding
ENSMUSG00000055026.13	Gabrg3	330.553	2.72641	0.243004	11.2196	3.26685e-29	3.12019e-26	84.598	76.2181	89.3587	70.9806	576.638	604.405	714.372	411.719	346.687	chr7;chr7;chr7;chr7;chr7;chr7;chr7;chr7;chr7;chr7;chr7;chr7;chr7;chr7;chr7;chr7;chr7	56716465;56729277;56729591;56734947;56773237;56982625;56984943;57178382;57322837;57323648;57323648;57381589;57381589;57381589;57386721;57386721;57386721	56724694;56729336;56729787;56735099;56773374;56982707;56985163;57179737;57323715;57323715;57323715;57381737;57381737;57381737;57387188;57386871;57387188	-;-;-;-;-;-;-;-;-;-;-;-;-;-;-;-;-	11934	protein_coding
ENSMUSG00000022311.15	Csmd3	225.614	2.92138	0.26387	11.0713	1.72967e-28	1.56942e-25	55.7578	44.3129	49.7461	44.4698	357.614	379.488	385.593	501.812	211.727	chr15;chr15;chr15;chr15;chr15;chr15;chr15;chr15;chr15;chr15;chr15;chr15;chr15;chr15;chr15;chr15;chr15;chr15;chr15;chr15;chr15;chr15;chr15;chr15;chr15;chr15;chr15;chr15;chr15;chr15;chr15;chr15;chr15;chr15;chr15;chr15;chr15;chr15;chr15;chr15;chr15;chr15;chr15;chr15;chr15;chr15;chr15;chr15;chr15;chr15;chr15;chr15;chr15;chr15;chr15;chr15;chr15;chr15;chr15;chr15;chr15;chr15;chr15;chr15;chr15;chr15;chr…	47580637;47580638;47580722;47581723;47581726;47585633;47585633;47585633;47585633;47585633;47586939;47586939;47586939;47586939;47586939;47590709;47590709;47590709;47590709;47590709;47596767;47596767;47596767;47596767;47596767;47603542;47603542;47603542;47603542;47603542;47606101;47606101;47606101;47606101;47606101;47607057;47607057;47607057;47607057;47607057;47611808;47611808;47611808;47611808;476…	47582610;47582610;47582610;47582610;47582610;47585768;47585768;47585768;47585768;47585768;47587026;47587026;47587026;47587026;47587026;47590821;47590821;47590821;47590821;47590821;47596925;47596925;47596925;47596925;47596925;47603607;47603607;47603607;47603607;47603607;47606280;47606280;47606280;47606280;47606280;47607164;47607164;47607164;47607168;47607164;47611885;47611885;47611885;47611885;476…	-;-;-;-;-;-;-;-;-;-;-;-;-;-;-;-;-;-;-;-;-;-;-;-;-;-;-;-;-;-;-;-;-;-;-;-;-;-;-;-;-;-;-;-;-;-;-;-;-;-;-;-;-;-;-;-;-;-;-;-;-;-;-;-;-;-;-;-;-;-;-;-;-;-;-;-;-;-;-;-;-;-;-;-;-;-;-;-;-;-;-;-;-;-;-;-;-;-;-;-;-;-;-;-;-;-;-;-;-;-;-;-;-;-;-;-;-;-;-;-;-;-;-;-;-;-;-;-	16882	protein_coding
ENSMUSG00000030077.11	Chl1	3278.54	-1.88985	0.171538	-11.0171	3.15917e-28	2.72997e-25	6366.96	4511.94	6325.12	4860.89	1414.37	1131.99	1683.94	1701.12	1510.57	chr6;chr6;chr6;chr6;chr6;chr6;chr6;chr6;chr6;chr6;chr6;chr6;chr6;chr6;chr6;chr6;chr6;chr6;chr6;chr6;chr6;chr6;chr6;chr6;chr6;chr6;chr6;chr6;chr6;chr6;chr6;chr6;chr6;chr6;chr6;chr6;chr6;chr6;chr6;chr6;chr6;chr6;chr6;chr6;chr6;chr6;chr6;chr6;chr6;chr6;chr6;chr6;chr6;chr6;chr6;chr6;chr6;chr6;chr6;chr6;chr6;chr6;chr6;chr6;chr6;chr6;chr6;chr6;chr6;chr6;chr6;chr6;chr6;chr6;chr6;chr6;chr6;chr6;chr6;chr6…	103510586;103510962;103511068;103511174;103511330;103560046;103560046;103560046;103641894;103641894;103641894;103641894;103641894;103647224;103647224;103647224;103647224;103649490;103649490;103649490;103649490;103664678;103664678;103664678;103664678;103665811;103665811;103665811;103666920;103668728;103668728;103668728;103674973;103674973;103674973;103683148;103683148;103683148;103690216;103690216…	103511149;103511149;103511149;103511414;103511474;103560115;103560115;103560115;103642061;103642061;103642061;103645065;103642061;103647329;103647329;103647329;103647329;103649677;103649677;103649677;103649677;103664748;103664800;103664800;103664800;103665981;103665981;103665981;103666967;103668848;103668848;103668848;103675157;103675157;103675157;103683279;103683279;103683279;103690356;103690356…	+;+;+;+;+;+;+;+;+;+;+;+;+;+;+;+;+;+;+;+;+;+;+;+;+;+;+;+;+;+;+;+;+;+;+;+;+;+;+;+;+;+;+;+;+;+;+;+;+;+;+;+;+;+;+;+;+;+;+;+;+;+;+;+;+;+;+;+;+;+;+;+;+;+;+;+;+;+;+;+;+;+;+;+;+;+;+;+;+;+;+;+;+;+;+;+;+;+;+;+;+;+	12293	protein_coding
ENSMUSG00000034613.12	Ppm1h	262.006	2.44294	0.233072	10.4815	1.05055e-25	8.2888e-23	83.6367	81.5357	85.6738	52.1665	365.039	432.247	549.517	396.219	312.019	chr10;chr10;chr10;chr10;chr10;chr10;chr10;chr10;chr10;chr10;chr10;chr10;chr10;chr10;chr10;chr10;chr10;chr10;chr10;chr10;chr10;chr10;chr10;chr10;chr10;chr10;chr10;chr10;chr10;chr10;chr10;chr10;chr10;chr10;chr10;chr10;chr10;chr10;chr10;chr10;chr10;chr10;chr10;chr10;chr10;chr10;chr10	122678762;122678778;122678782;122757198;122782183;122782183;122782183;122782183;122802235;122802235;122802235;122802235;122811244;122811402;122811447;122811447;122811447;122811447;122811447;122815646;122857062;122857062;122857062;122857062;122857062;122878509;122878509;122878509;122878509;122878509;122886208;122895368;122904092;122904092;122904092;122904092;122907507;122907507;122907507;122907507…	122679430;122679430;122679430;122757422;122782345;122782345;122782345;122782345;122802579;122802579;122802579;122802579;122811559;122811559;122811559;122811471;122811559;122811559;122811559;122815871;122857146;122857146;122857146;122857146;122857146;122878627;122878627;122878627;122878627;122880333;122886293;122895629;122904155;122904155;122904155;122904155;122907614;122907614;122907614;122907614…	+;+;+;+;+;+;+;+;+;+;+;+;+;+;+;+;+;+;+;+;+;+;+;+;+;+;+;+;+;+;+;+;+;+;+;+;+;+;+;+;+;+;+;+;+;+;+	10226	protein_coding
ENSMUSG00000028289.12	Epha7	2253.6	2.47558	0.236167	10.4823	1.04132e-25	8.2888e-23	819.062	634.56	600.638	496.865	3131.91	3036.83	5493.3	3535.94	2533.29	chr4;chr4;chr4;chr4;chr4;chr4;chr4;chr4;chr4;chr4;chr4;chr4;chr4;chr4;chr4;chr4;chr4;chr4;chr4;chr4;chr4;chr4;chr4;chr4;chr4;chr4;chr4;chr4;chr4;chr4;chr4;chr4;chr4;chr4;chr4;chr4;chr4;chr4;chr4;chr4;chr4;chr4;chr4;chr4;chr4;chr4;chr4;chr4;chr4;chr4;chr4;chr4;chr4;chr4;chr4;chr4;chr4;chr4;chr4;chr4;chr4;chr4;chr4;chr4;chr4;chr4;chr4;chr4;chr4;chr4;chr4;chr4;chr4	28813131;28813131;28813152;28813250;28813326;28815429;28817445;28817445;28817445;28817445;28817445;28817445;28820999;28820999;28820999;28820999;28820999;28820999;28870557;28870557;28870557;28870557;28870557;28871661;28871661;28871661;28871661;28871661;28871841;28871924;28935704;28935704;28935704;28935704;28935704;28935704;28938596;28938596;28938596;28938596;28938596;28938596;28942586;28942586;289…	28813480;28813480;28813480;28813480;28813480;28815810;28817509;28817509;28817509;28817509;28817509;28817509;28821199;28821668;28821668;28821668;28821668;28821668;28870712;28870712;28870712;28870712;28870712;28873801;28871996;28871996;28871996;28871996;28871996;28871996;28935828;28935828;28935828;28935828;28935828;28935828;28938764;28938764;28938779;28938779;28938779;28938779;28942694;28942694;289…	+;+;+;+;+;+;+;+;+;+;+;+;+;+;+;+;+;+;+;+;+;+;+;+;+;+;+;+;+;+;+;+;+;+;+;+;+;+;+;+;+;+;+;+;+;+;+;+;+;+;+;+;+;+;+;+;+;+;+;+;+;+;+;+;+;+;+;+;+;+;+;+;+	9884	protein_coding
ENSMUSG00000069132.3	Nxph2	1579.39	-2.80045	0.284579	-9.84067	7.52102e-23	5.68683e-20	2973.43	2916.67	3104.52	3059.01	245.009	330.433	801.922	397.187	386.309	chr2;chr2	23321246;23399689	23321539;23401973	+;+	2579	protein_coding
ENSMUSG00000034936.2	Arl4d	957.599	-1.83391	0.187427	-9.78464	1.31056e-22	9.51309e-20	1559.29	1394.97	1717.16	1708.67	629.847	422.991	402.358	447.562	335.544	chr11;chr11	101665541;101666548	101665637;101667832	+;+	1382	protein_coding
ENSMUSG00000028399.18	Ptprd	1475.43	-2.06262	0.212251	-9.71783	2.53119e-22	1.76667e-19	2602.35	2228.05	2726.82	2662.2	822.884	612.735	374.417	712.031	537.365	chr4;chr4;chr4;chr4;chr4;chr4;chr4;chr4;chr4;chr4;chr4;chr4;chr4;chr4;chr4;chr4;chr4;chr4;chr4;chr4;chr4;chr4;chr4;chr4;chr4;chr4;chr4;chr4;chr4;chr4;chr4;chr4;chr4;chr4;chr4;chr4;chr4;chr4;chr4;chr4;chr4;chr4;chr4;chr4;chr4;chr4;chr4;chr4;chr4;chr4;chr4;chr4;chr4;chr4;chr4;chr4;chr4;chr4;chr4;chr4;chr4;chr4;chr4;chr4;chr4;chr4;chr4;chr4;chr4;chr4;chr4;chr4;chr4;chr4;chr4;chr4;chr4;chr4;chr4;chr4…	75941238;75941239;75944806;75944958;75944958;75944958;75944958;75944958;75944958;75947043;75947043;75947043;75947043;75947043;75947043;75947043;75947043;75947043;75950651;75950651;75950651;75950651;75950651;75950651;75950651;75950651;75950651;75954073;75954073;75954073;75954073;75954073;75954073;75954073;75954073;75954073;75955216;75955216;75955216;75955216;75955216;75955216;75955216;75955216;759…	75945026;75945026;75945026;75945026;75945026;75945026;75945026;75945026;75945026;75947178;75947178;75947178;75947178;75947178;75947178;75947178;75947178;75947178;75950805;75950805;75950805;75950805;75950805;75950805;75950805;75950805;75950805;75954198;75954198;75954198;75954198;75954198;75954198;75954198;75954198;75954198;75955342;75955342;75955342;75955342;75955342;75955342;75955342;75955342;759…	-;-;-;-;-;-;-;-;-;-;-;-;-;-;-;-;-;-;-;-;-;-;-;-;-;-;-;-;-;-;-;-;-;-;-;-;-;-;-;-;-;-;-;-;-;-;-;-;-;-;-;-;-;-;-;-;-;-;-;-;-;-;-;-;-;-;-;-;-;-;-;-;-;-;-;-;-;-;-;-;-;-;-;-;-;-;-;-;-;-;-;-;-;-;-;-;-;-;-;-;-;-;-;-;-;-;-;-;-;-;-;-;-;-;-;-;-;-;-;-;-;-;-;-;-;-;-;-	22822	protein_coding
ENSMUSG00000048978.14	Nrsn1	760.974	-1.81574	0.189252	-9.59434	8.44547e-22	5.67629e-19	1472.77	1077.69	1216.94	1287.91	240.059	404.479	330.641	414.625	403.643	chr13;chr13;chr13;chr13;chr13;chr13;chr13;chr13;chr13;chr13;chr13;chr13;chr13;chr13;chr13	25252040;25252192;25253408;25262200;25262200;25262200;25262555;25262555;25268022;25268022;25268553;25269842;25269842;25270035;25270179	25253751;25253751;25253751;25262399;25262399;25262399;25262685;25262682;25268090;25268090;25268673;25269970;25270082;25270078;25270502	-;-;-;-;-;-;-;-;-;-;-;-;-;-;-	2798	protein_coding
ENSMUSG00000030844.11	Rgs10	185.124	1.71548	0.184598	9.29305	1.49924e-20	9.38162e-18	84.598	77.9906	90.28	73.5462	301.93	286.93	216.081	280.937	253.825	chr7;chr7;chr7;chr7;chr7;chr7;chr7;chr7;chr7;chr7;chr7;chr7;chr7;chr7;chr7;chr7;chr7;chr7;chr7	128373621;128373885;128374001;128376220;128388846;128388964;128388964;128393530;128402910;128403170;128403170;128403181;128404359;128404359;128404359;128404359;128418066;128418066;128418581	128374042;128374042;128374042;128376337;128389107;128389107;128389107;128393685;128403256;128403256;128403256;128403256;128404477;128404477;128404478;128404477;128418163;128418173;128418758	-;-;-;-;-;-;-;-;-;-;-;-;-;-;-;-;-;-;-	1711	protein_coding
ENSMUSG00000028031.6	Dkk2	94.9107	7.55221	0.813593	9.28253	1.65501e-20	1.00111e-17	0	0	3.6849	0	193.038	104.591	211.424	232.5	108.959	chr3;chr3;chr3;chr3	132085292;132173784;132174969;132177870	132086254;132173934;132175124;132180304	+;+;+;+	3705	protein_coding
ENSMUSG00000022441.17	Efcab6	87.2899	-3.68391	0.399921	-9.21159	3.21315e-20	1.88093e-17	190.346	131.166	210.96	183.01	23.511	11.107	20.4905	3.875	11.1435	chr15;chr15;chr15;chr15;chr15;chr15;chr15;chr15;chr15;chr15;chr15;chr15;chr15;chr15;chr15;chr15;chr15;chr15;chr15;chr15;chr15;chr15;chr15;chr15;chr15;chr15;chr15;chr15;chr15;chr15;chr15;chr15;chr15;chr15;chr15;chr15;chr15;chr15;chr15;chr15;chr15;chr15;chr15;chr15;chr15;chr15;chr15;chr15;chr15;chr15;chr15;chr15;chr15;chr15;chr15;chr15;chr15;chr15;chr15;chr15;chr15;chr15;chr15;chr15;chr15;chr15;chr…	83866712;83866714;83866767;83868239;83868239;83868239;83870836;83870836;83870836;83871152;83871152;83871152;83872196;83872196;83872196;83872372;83879431;83879431;83879431;83879431;83883521;83892763;83892763;83892763;83895952;83895952;83895952;83899643;83899643;83899643;83904165;83904165;83904165;83913578;83913578;83913578;83918197;83918197;83918197;83919338;83924229;83924229;83924427;83933073;839…	83867171;83867171;83867171;83868388;83868388;83868388;83871020;83871020;83871020;83871302;83871302;83871302;83872438;83872438;83872438;83872616;83879658;83879658;83879658;83879658;83883641;83892954;83892954;83892954;83896153;83896153;83896153;83899792;83899792;83899792;83904344;83904344;83904344;83913696;83913696;83913696;83918293;83918293;83918293;83919477;83924461;83924461;83924461;83933206;839…	-;-;-;-;-;-;-;-;-;-;-;-;-;-;-;-;-;-;-;-;-;-;-;-;-;-;-;-;-;-;-;-;-;-;-;-;-;-;-;-;-;-;-;-;-;-;-;-;-;-;-;-;-;-;-;-;-;-;-;-;-;-;-;-;-;-;-;-;-;-;-;-;-;-;-;-	6408	protein_coding
ENSMUSG00000022309.9	Angpt1	96.3369	3.13338	0.340386	9.20539	3.40441e-20	1.93062e-17	24.0335	10.6351	16.582	21.3797	162.102	158.274	229.121	143.375	101.53	chr15;chr15;chr15;chr15;chr15;chr15;chr15;chr15;chr15;chr15;chr15	42424723;42438275;42459667;42468156;42476378;42496227;42512284;42523504;42633306;42676165;42676165	42427130;42438405;42459833;42468257;42476505;42496459;42512405;42523659;42634250;42676749;42676977	-;-;-;-;-;-;-;-;-;-;-	5205	protein_coding
ENSMUSG00000052534.15	Pbx1	9860.43	1.73924	0.18988	9.15964	5.20714e-20	2.86345e-17	3767.5	4508.39	4265.27	4612.89	20203.4	13297.8	13778.9	14279.4	10030.4	chr1;chr1;chr1;chr1;chr1;chr1;chr1;chr1;chr1;chr1;chr1;chr1;chr1;chr1;chr1;chr1;chr1;chr1;chr1;chr1;chr1;chr1;chr1;chr1;chr1;chr1;chr1;chr1;chr1;chr1;chr1;chr1;chr1;chr1;chr1;chr1;chr1;chr1;chr1;chr1;chr1;chr1;chr1;chr1;chr1;chr1	168119364;168153542;168158330;168158370;168158732;168164620;168183530;168183530;168183530;168183530;168183573;168184956;168191278;168191278;168191278;168191278;168195748;168195748;168195748;168195748;168195748;168203347;168203347;168203347;168203347;168203347;168208343;168209351;168209351;168209351;168209351;168209351;168424442;168427869;168427869;168427869;168427869;168427869;168427869;168431314…	168121480;168158824;168158824;168158824;168158824;168164662;168183619;168183619;168183619;168183619;168183619;168185068;168191437;168191437;168191437;168191437;168195883;168195883;168195883;168195883;168195883;168203537;168203537;168203537;168203537;168203537;168209595;168209595;168209595;168209595;168209595;168209595;168427942;168427942;168427942;168427942;168427942;168427942;168427942;168431660…	-;-;-;-;-;-;-;-;-;-;-;-;-;-;-;-;-;-;-;-;-;-;-;-;-;-;-;-;-;-;-;-;-;-;-;-;-;-;-;-;-;-;-;-;-;-	13844	protein_coding
ENSMUSG00000052516.19	Robo2	4035.26	1.98577	0.21769	9.12203	7.37318e-20	3.82289e-17	1369.91	1573.99	1306.3	1852.34	7929.39	5986.66	7384.95	5034.59	3879.18	chr16;chr16;chr16;chr16;chr16;chr16;chr16;chr16;chr16;chr16;chr16;chr16;chr16;chr16;chr16;chr16;chr16;chr16;chr16;chr16;chr16;chr16;chr16;chr16;chr16;chr16;chr16;chr16;chr16;chr16;chr16;chr16;chr16;chr16;chr16;chr16;chr16;chr16;chr16;chr16;chr16;chr16;chr16;chr16;chr16;chr16;chr16;chr16;chr16;chr16;chr16;chr16;chr16;chr16;chr16;chr16;chr16;chr16;chr16;chr16;chr16;chr16;chr16;chr16;chr16;chr16;chr…	73891839;73892306;73892306;73894355;73894664;73897007;73897007;73897016;73897016;73897016;73897030;73898912;73898912;73898912;73898962;73904383;73904383;73904383;73904383;73904383;73904383;73906817;73906817;73916098;73916098;73916098;73916098;73916098;73920206;73920266;73920534;73920534;73920534;73920534;73928024;73928024;73928024;73928024;73928024;73928024;73928130;73933046;73933046;73933046;739…	73895830;73895830;73895830;73895830;73895830;73899885;73897207;73897207;73897207;73897207;73897207;73899184;73899184;73899184;73899184;73904556;73904556;73904556;73904556;73904556;73904556;73906999;73906999;73916174;73916303;73916303;73916303;73916303;73920794;73920794;73920794;73920794;73920794;73920794;73928177;73928177;73928177;73928177;73928177;73928177;73928177;73933076;73933171;73933171;739…	-;-;-;-;-;-;-;-;-;-;-;-;-;-;-;-;-;-;-;-;-;-;-;-;-;-;-;-;-;-;-;-;-;-;-;-;-;-;-;-;-;-;-;-;-;-;-;-;-;-;-;-;-;-;-;-;-;-;-;-;-;-;-;-;-;-;-;-;-;-;-;-;-;-;-;-;-;-;-;-;-;-;-;-;-;-;-;-;-;-;-;-;-;-;-;-;-;-;-;-;-;-;-;-;-;-;-;-;-;-;-;-;-;-;-;-;-;-;-;-;-;-;-;-;-;-;-;-	16983	protein_coding
ENSMUSG00000074785.5	Plxnc1	430.51	1.9431	0.214441	9.06121	1.29015e-19	6.50343e-17	189.384	126.735	177.796	173.603	769.675	815.437	529.026	611.281	481.648	chr10;chr10;chr10;chr10;chr10;chr10;chr10;chr10;chr10;chr10;chr10;chr10;chr10;chr10;chr10;chr10;chr10;chr10;chr10;chr10;chr10;chr10;chr10;chr10;chr10;chr10;chr10;chr10;chr10;chr10;chr10;chr10;chr10;chr10;chr10;chr10;chr10;chr10;chr10;chr10;chr10;chr10;chr10;chr10;chr10;chr10;chr10;chr10	94790866;94794416;94794586;94796370;94797984;94799271;94799474;94801461;94810665;94813123;94827171;94827222;94829291;94831343;94833288;94833648;94837211;94837502;94837918;94837918;94841465;94841465;94843723;94843723;94844182;94847515;94849822;94852589;94854452;94864717;94864717;94864931;94864931;94866911;94866911;94867449;94870830;94870975;94870975;94882518;94882518;94906465;94906465;94910536;949…	94793290;94794490;94794726;94796517;94798147;94799378;94799505;94801515;94810768;94813300;94827317;94827317;94829546;94831541;94833412;94833686;94837605;94837605;94838019;94838019;94841567;94841567;94843808;94843908;94844385;94847614;94850001;94852728;94854703;94864812;94864812;94865033;94865033;94866998;94866998;94867551;94871119;94871048;94871119;94882632;94882632;94906565;94906565;94910670;949…	-;-;-;-;-;-;-;-;-;-;-;-;-;-;-;-;-;-;-;-;-;-;-;-;-;-;-;-;-;-;-;-;-;-;-;-;-;-;-;-;-;-;-;-;-;-;-;-	8349	protein_coding
ENSMUSG00000039419.17	Cntnap2	1815.57	1.13404	0.12633	8.97687	2.78582e-19	1.36633e-16	986.336	1156.57	1051.12	1171.61	2039.27	2614.77	2491.45	2626.28	2202.7	chr6;chr6;chr6;chr6;chr6;chr6;chr6;chr6;chr6;chr6;chr6;chr6;chr6;chr6;chr6;chr6;chr6;chr6;chr6;chr6;chr6;chr6;chr6;chr6;chr6;chr6;chr6;chr6;chr6;chr6;chr6;chr6;chr6;chr6;chr6;chr6;chr6;chr6;chr6;chr6;chr6;chr6;chr6;chr6	45059357;45060061;45060063;45653994;45653994;45715795;45715795;45920792;45991876;46001167;46009502;46015224;46170170;46170215;46234152;46234152;46347089;46347089;46421344;46421344;46435459;46483929;46759740;46856110;46988640;47021570;47045060;47049192;47049192;47095510;47095510;47107857;47192986;47244387;47244453;47271140;47271140;47271140;47296719;47296719;47296719;47298415;47298415;47298415	45059444;45060386;45060386;45654104;45654104;45715945;45715988;45920939;45992079;46001351;46009645;46015488;46170319;46170319;46234323;46234323;46347195;46347195;46421463;46421463;46435576;46484129;46759896;46856237;46988810;47021788;47045111;47049428;47049428;47095560;47095749;47107990;47193079;47244549;47244515;47271379;47271379;47271379;47296799;47296799;47296799;47299570;47304209;47304213	+;+;+;+;+;+;+;+;+;+;+;+;+;+;+;+;+;+;+;+;+;+;+;+;+;+;+;+;+;+;+;+;+;+;+;+;+;+;+;+;+;+;+;+	10248	protein_coding
ENSMUSG00000046982.11	Tshz1	1586.28	2.11431	0.236581	8.93695	4.00049e-19	1.91045e-16	474.902	532.641	692.76	525.941	3775.37	2090.89	2318.22	2256.22	1609.62	chr18;chr18;chr18;chr18;chr18;chr18;chr18;chr18	84011627;84012082;84015818;84015867;84085020;84085364;84086015;84087618	84016241;84016241;84016241;84016241;84085075;84086404;84086451;84087706	-;-;-;-;-;-;-;-	5848	protein_coding
ENSMUSG00000029608.10	Rph3a	553.026	-2.04355	0.230736	-8.85665	8.24519e-19	3.83655e-16	969.032	975.769	1164.43	709.806	288.319	151.795	270.101	263.5	184.487	chr5;chr5;chr5;chr5;chr5;chr5;chr5;chr5;chr5;chr5;chr5;chr5;chr5;chr5;chr5;chr5;chr5;chr5;chr5;chr5;chr5;chr5;chr5;chr5;chr5;chr5;chr5;chr5;chr5;chr5;chr5;chr5;chr5;chr5;chr5;chr5;chr5;chr5;chr5;chr5;chr5;chr5;chr5;chr5;chr5;chr5;chr5;chr5;chr5;chr5;chr5;chr5;chr5;chr5;chr5;chr5;chr5;chr5;chr5;chr5;chr5;chr5;chr5;chr5;chr5;chr5;chr5;chr5;chr5;chr5;chr5	120940499;120940499;120941841;120943018;120943018;120943018;120945388;120945388;120945388;120946352;120946352;120946352;120947052;120947052;120947052;120947848;120947848;120947848;120948739;120948739;120948739;120950312;120950312;120950312;120952062;120952062;120952062;120954405;120954405;120954405;120955385;120955385;120955385;120955897;120955897;120955897;120959259;120959259;120959259;120959495…	120942298;120942298;120942298;120943114;120943114;120943114;120945469;120945469;120945469;120946506;120946506;120946506;120947108;120947108;120947108;120947974;120947974;120947974;120948848;120948848;120948848;120950386;120950386;120950386;120952141;120952141;120952141;120954596;120954596;120954596;120955444;120955444;120955444;120955983;120955983;120955983;120959411;120959411;120959411;120959533…	-;-;-;-;-;-;-;-;-;-;-;-;-;-;-;-;-;-;-;-;-;-;-;-;-;-;-;-;-;-;-;-;-;-;-;-;-;-;-;-;-;-;-;-;-;-;-;-;-;-;-;-;-;-;-;-;-;-;-;-;-;-;-;-;-;-;-;-;-;-;-	4639	protein_coding
ENSMUSG00000034098.14	Fstl5	862.213	-1.67356	0.190499	-8.7851	1.56225e-18	7.08752e-16	1726.57	1268.23	1214.17	1366.59	419.485	435.023	326.916	583.187	419.739	chr3;chr3;chr3;chr3;chr3;chr3;chr3;chr3;chr3;chr3;chr3;chr3;chr3;chr3;chr3;chr3;chr3;chr3;chr3;chr3;chr3;chr3;chr3;chr3;chr3;chr3;chr3;chr3;chr3;chr3;chr3;chr3;chr3;chr3;chr3;chr3;chr3;chr3;chr3;chr3;chr3;chr3;chr3;chr3;chr3;chr3;chr3;chr3	76074270;76074559;76075583;76144949;76144949;76144949;76223841;76223841;76223841;76322054;76322054;76322054;76410438;76410438;76410438;76429742;76429742;76429742;76482225;76482225;76482225;76536244;76536244;76536244;76545482;76586880;76588947;76588947;76593443;76593443;76593550;76620480;76620480;76628913;76628913;76628913;76648276;76648276;76648276;76659659;76659659;76659659;76661758;76661758;766…	76074974;76074974;76075736;76145090;76145090;76145090;76223874;76223874;76223874;76322302;76322302;76322302;76410634;76410634;76410634;76429862;76429862;76429862;76482391;76482391;76482391;76536364;76536364;76536364;76546338;76590187;76589108;76589108;76593577;76593577;76593577;76620506;76620506;76629031;76629031;76629031;76648425;76648425;76648425;76659766;76659766;76659766;76661882;76661882;766…	+;+;+;+;+;+;+;+;+;+;+;+;+;+;+;+;+;+;+;+;+;+;+;+;+;+;+;+;+;+;+;+;+;+;+;+;+;+;+;+;+;+;+;+;+;+;+;+	9264	protein_coding
ENSMUSG00000022508.5	Bcl6	195.785	2.72419	0.313146	8.69942	3.33581e-18	1.47646e-15	42.299	70.9006	36.849	40.1939	402.161	438.726	238.434	299.344	193.154	chr16;chr16;chr16;chr16;chr16;chr16;chr16;chr16;chr16;chr16;chr16;chr16;chr16	23965052;23967694;23968060;23968307;23968307;23969906;23971415;23972245;23972245;23974813;23977515;23978551;23988575	23966268;23968197;23968197;23971599;23968437;23970073;23971599;23972380;23973219;23975034;23977686;23978589;23988852	-;-;-;-;-;-;-;-;-;-;-;-;-	6700	protein_coding
ENSMUSG00000041362.17	Shtn1	2134.49	1.59657	0.185429	8.61014	7.29719e-18	3.15291e-15	1175.72	1081.23	983.867	778.222	3595.94	2339.87	3594.21	3128.09	2533.29	chr19;chr19;chr19;chr19;chr19;chr19;chr19;chr19;chr19;chr19;chr19;chr19;chr19;chr19;chr19;chr19;chr19;chr19;chr19;chr19;chr19;chr19;chr19;chr19;chr19;chr19;chr19;chr19;chr19;chr19;chr19;chr19;chr19;chr19;chr19;chr19;chr19;chr19;chr19;chr19	58973356;58973496;58990189;58995018;58999893;58999893;59003840;59003840;59007707;59009765;59009765;59015527;59015527;59015527;59018805;59018805;59018805;59022176;59022176;59022176;59028155;59028155;59028155;59032173;59032173;59032173;59035044;59035044;59035044;59038222;59038222;59038222;59041862;59041862;59050834;59050834;59060631;59060631;59075455;59075455	58975208;58975208;58990381;58995138;58999946;58999946;59003949;59003949;59009847;59009847;59009847;59015626;59015626;59015626;59018958;59018958;59018958;59022322;59022322;59022322;59028249;59028249;59028249;59032254;59032254;59032254;59035141;59035141;59035141;59038285;59038390;59038390;59041956;59041956;59050894;59050894;59060683;59060683;59076100;59076069	-;-;-;-;-;-;-;-;-;-;-;-;-;-;-;-;-;-;-;-;-;-;-;-;-;-;-;-;-;-;-;-;-;-;-;-;-;-;-;-	6172	protein_coding
ENSMUSG00000074802.11	Gas2l3	463.118	1.97364	0.229299	8.60728	7.48159e-18	3.1574e-15	164.389	113.441	185.166	242.018	857.532	599.777	776.775	629.687	599.274	chr10;chr10;chr10;chr10;chr10;chr10;chr10;chr10;chr10;chr10;chr10;chr10;chr10;chr10;chr10;chr10;chr10;chr10;chr10;chr10;chr10;chr10;chr10;chr10;chr10;chr10;chr10;chr10;chr10;chr10;chr10;chr10;chr10;chr10;chr10;chr10;chr10;chr10;chr10;chr10;chr10;chr10;chr10;chr10;chr10;chr10;chr10;chr10;chr10;chr10;chr10;chr10;chr10;chr10;chr10;chr10	89408823;89409263;89412459;89414168;89417020;89417020;89417020;89421457;89421457;89421457;89421512;89422215;89422215;89422215;89422215;89426408;89426408;89426408;89426408;89429030;89429030;89429030;89429030;89429092;89430884;89430884;89430884;89430884;89430932;89430932;89433765;89433765;89433765;89433765;89433765;89433765;89433765;89434290;89434290;89434290;89434290;89434293;89434293;89434293;894…	89414492;89414492;89413182;89414492;89417127;89417127;89417127;89421595;89421595;89421595;89421595;89422278;89422278;89422278;89422278;89426549;89426549;89426549;89426549;89429145;89429145;89429145;89429145;89429145;89431052;89431052;89431052;89431052;89431052;89431052;89433812;89433807;89433812;89433842;89433812;89433812;89433812;89434361;89434361;89434361;89434361;89434379;89434361;89434361;894…	-;-;-;-;-;-;-;-;-;-;-;-;-;-;-;-;-;-;-;-;-;-;-;-;-;-;-;-;-;-;-;-;-;-;-;-;-;-;-;-;-;-;-;-;-;-;-;-;-;-;-;-;-;-;-;-	7032	protein_coding
ENSMUSG00000050965.14	Prkca	343.549	1.69456	0.197337	8.58712	8.91749e-18	3.67786e-15	163.428	124.962	172.269	152.224	618.71	460.014	448.927	572.531	378.88	chr11;chr11;chr11;chr11;chr11;chr11;chr11;chr11;chr11;chr11;chr11;chr11;chr11;chr11;chr11;chr11;chr11;chr11;chr11;chr11;chr11;chr11;chr11;chr11;chr11;chr11;chr11;chr11;chr11;chr11;chr11;chr11;chr11	107933387;107938177;107951466;107951466;107953642;107953642;107961573;107961573;107978234;107978234;107978341;107979203;107979203;107979203;107979411;107981611;107981611;107983885;107983885;107986248;107986248;108012627;108012627;108012945;108014225;108053975;108057762;108191858;108192130;108340646;108340646;108343495;108343495	107939680;107939680;107951606;107951606;107953749;107953749;107961653;107961653;107978372;107978372;107978372;107979265;107979265;107979265;107979639;107981702;107981702;107984058;107984058;107986385;107986385;108012805;108012723;108013079;108014381;108054103;108057873;108192212;108192212;108340677;108340677;108343648;108343928	-;-;-;-;-;-;-;-;-;-;-;-;-;-;-;-;-;-;-;-;-;-;-;-;-;-;-;-;-;-;-;-;-	8992	protein_coding
ENSMUSG00000047935.17	Sox1ot	1002.77	2.21693	0.263002	8.42936	3.47566e-17	1.40162e-14	397.034	264.991	426.527	236.887	1992.25	1571.64	1357.96	1886.16	891.482	chr8;chr8;chr8;chr8;chr8;chr8;chr8;chr8;chr8;chr8;chr8;chr8;chr8;chr8;chr8;chr8	12385771;12385771;12424881;12424881;12425763;12425763;12426779;12426779;12429507;12429507;12429970;12430150;12430150;12431435;12431435;12434738	12386030;12386030;12425102;12425102;12426123;12426123;12426907;12426907;12430038;12429968;12430038;12430731;12430731;12436768;12432421;12436729	+;+;+;+;+;+;+;+;+;+;+;+;+;+;+;+	7420	lncRNA
ENSMUSG00000028883.17	Sema3a	575.309	-2.37917	0.28451	-8.36234	6.1488e-17	2.4257e-14	1296.85	885.371	1075.99	915.052	159.627	181.414	116.423	196.656	350.402	chr5;chr5;chr5;chr5;chr5;chr5;chr5;chr5;chr5;chr5;chr5;chr5;chr5;chr5;chr5;chr5;chr5;chr5;chr5;chr5;chr5;chr5;chr5;chr5;chr5;chr5;chr5;chr5;chr5;chr5;chr5;chr5;chr5;chr5;chr5;chr5;chr5;chr5;chr5;chr5;chr5;chr5;chr5;chr5;chr5;chr5;chr5;chr5;chr5;chr5;chr5;chr5;chr5;chr5;chr5;chr5;chr5;chr5;chr5;chr5;chr5;chr5;chr5;chr5;chr5;chr5;chr5;chr5;chr5;chr5;chr5;chr5;chr5;chr5;chr5;chr5;chr5;chr5;chr5;chr5…	13125414;13125492;13125593;13230367;13230367;13230367;13291500;13291500;13291500;13308776;13309580;13396784;13398688;13398997;13399309;13399324;13399577;13399876;13399876;13399876;13399876;13399876;13451104;13451104;13451104;13451104;13451104;13451104;13451104;13455544;13455544;13455544;13455544;13455544;13473399;13473399;13473399;13473399;13473399;13494643;13516204;13516204;13516204;13516204;135…	13125773;13125773;13125773;13230448;13230448;13230448;13291577;13291577;13293728;13309034;13310754;13397082;13398789;13399135;13400069;13399367;13400069;13400069;13400069;13400069;13400069;13400069;13451261;13451177;13451261;13451207;13451261;13451261;13451261;13455606;13455606;13455606;13455606;13455606;13473518;13473518;13473518;13473518;13473518;13496401;13516297;13516297;13516297;13516297;135…	+;+;+;+;+;+;+;+;+;+;+;+;+;+;+;+;+;+;+;+;+;+;+;+;+;+;+;+;+;+;+;+;+;+;+;+;+;+;+;+;+;+;+;+;+;+;+;+;+;+;+;+;+;+;+;+;+;+;+;+;+;+;+;+;+;+;+;+;+;+;+;+;+;+;+;+;+;+;+;+;+	13868	protein_coding
ENSMUSG00000025969.15	Nrp2	596.57	1.64093	0.196347	8.3573	6.41717e-17	2.47771e-14	293.209	225.109	283.737	294.185	1066.66	947.796	719.96	928.062	610.417	chr1;chr1;chr1;chr1;chr1;chr1;chr1;chr1;chr1;chr1;chr1;chr1;chr1;chr1;chr1;chr1;chr1;chr1;chr1;chr1;chr1;chr1;chr1;chr1;chr1;chr1;chr1;chr1;chr1;chr1;chr1;chr1;chr1;chr1;chr1;chr1;chr1;chr1;chr1;chr1;chr1;chr1;chr1;chr1;chr1;chr1;chr1;chr1;chr1;chr1;chr1;chr1;chr1;chr1;chr1;chr1;chr1;chr1;chr1;chr1;chr1;chr1;chr1;chr1;chr1;chr1;chr1;chr1;chr1;chr1;chr1;chr1;chr1;chr1;chr1;chr1;chr1;chr1;chr1;chr1…	62703285;62703285;62703285;62703702;62703702;62703702;62703702;62718930;62718930;62718930;62718930;62718930;62718930;62718930;62738289;62738289;62738289;62738289;62738289;62738289;62738289;62744175;62744175;62744175;62744175;62744175;62744175;62745358;62745358;62745358;62745358;62745358;62745358;62747158;62747158;62747158;62747158;62747158;62747158;62749133;62749133;62749133;62749133;62749133;627…	62704277;62704277;62704277;62704277;62704277;62704277;62704277;62719107;62719107;62719107;62719107;62719107;62719107;62719107;62738470;62738470;62738470;62738470;62738470;62739932;62738470;62744405;62744405;62744405;62744405;62744405;62744405;62745513;62745513;62745513;62745513;62745513;62745513;62747327;62747327;62747327;62747327;62747327;62747327;62749288;62749288;62749288;62749288;62749288;627…	+;+;+;+;+;+;+;+;+;+;+;+;+;+;+;+;+;+;+;+;+;+;+;+;+;+;+;+;+;+;+;+;+;+;+;+;+;+;+;+;+;+;+;+;+;+;+;+;+;+;+;+;+;+;+;+;+;+;+;+;+;+;+;+;+;+;+;+;+;+;+;+;+;+;+;+;+;+;+;+;+;+;+;+;+;+;+;+;+;+;+;+;+;+;+;+;+;+;+;+;+	11842	protein_coding
ENSMUSG00000021217.7	Tshz3	597.648	-1.89094	0.228737	-8.26686	1.37535e-16	5.19968e-14	1122.85	910.186	1114.68	874.003	350.19	199.926	183.483	353.594	269.921	chr7;chr7;chr7;chr7	36698118;36698217;36701756;36768628	36698289;36698289;36702113;36773553	+;+;+;+	5456	protein_coding
ENSMUSG00000046178.3	Nxph1	2945.6	-1.4114	0.17188	-8.2115	2.18433e-16	8.0896e-14	4760.56	3820.65	5128.45	4327.25	1676.7	1672.53	2210.18	1644.94	1269.12	chr6;chr6;chr6;chr6;chr6;chr6;chr6;chr6	8948431;8948614;8949676;8950144;8950144;8951144;9247085;9247085	8949316;8949316;8950307;8950307;8950307;8952430;9249030;9249032	+;+;+;+;+;+;+;+	4753	protein_coding
ENSMUSG00000027508.15	Pag1	473.64	2.24452	0.273523	8.20596	2.28754e-16	8.30241e-14	126.897	165.73	213.724	109.464	973.849	575.712	867.119	780.812	449.455	chr3;chr3;chr3;chr3;chr3;chr3;chr3;chr3;chr3;chr3;chr3;chr3;chr3;chr3;chr3;chr3;chr3;chr3;chr3;chr3;chr3;chr3;chr3;chr3;chr3;chr3;chr3	9687479;9691898;9692767;9696119;9696119;9696119;9699225;9699225;9699225;9701958;9701958;9701958;9704704;9704704;9704704;9706083;9706083;9752074;9752413;9752413;9787262;9787262;9827436;9833211;9833211;9833211;9833211	9694129;9694129;9694129;9696178;9696178;9696178;9699811;9699811;9699811;9702054;9702054;9702054;9705002;9704755;9704755;9706289;9706289;9752486;9752486;9752486;9787320;9787320;9828173;9833630;9833363;9833630;9833679	-;-;-;-;-;-;-;-;-;-;-;-;-;-;-;-;-;-;-;-;-;-;-;-;-;-;-	9580	protein_coding
ENSMUSG00000024924.14	Vldlr	1918.61	1.50368	0.188729	7.96743	1.62013e-15	5.76481e-13	935.385	891.575	1069.54	903.079	3592.23	2259.34	3071.71	2598.19	1946.4	chr19;chr19;chr19;chr19;chr19;chr19;chr19;chr19;chr19;chr19;chr19;chr19;chr19;chr19;chr19;chr19;chr19;chr19;chr19;chr19;chr19;chr19;chr19;chr19;chr19;chr19;chr19;chr19;chr19;chr19;chr19;chr19;chr19;chr19;chr19;chr19;chr19;chr19;chr19;chr19;chr19;chr19;chr19;chr19;chr19;chr19;chr19;chr19;chr19;chr19;chr19;chr19;chr19;chr19;chr19;chr19;chr19;chr19;chr19;chr19;chr19;chr19;chr19;chr19;chr19;chr19;chr…	27216484;27217020;27217020;27217357;27217357;27217357;27217458;27217543;27217543;27230196;27230196;27230196;27230196;27230196;27230196;27230196;27231720;27234790;27234790;27234790;27234790;27234790;27234790;27236240;27236240;27236240;27238053;27238053;27238053;27238053;27238053;27238510;27238510;27238510;27238510;27238510;27238724;27238724;27238724;27238724;27238724;27238774;27239622;27239622;272…	27216948;27217132;27217696;27217696;27217696;27217696;27217696;27217696;27217696;27230315;27230315;27230315;27230315;27230315;27230315;27230315;27231770;27234912;27234912;27234912;27234856;27234912;27234912;27236362;27236362;27236362;27238424;27238424;27238424;27238424;27238424;27238632;27238632;27238632;27238632;27238632;27238846;27238846;27238846;27238846;27238846;27238846;27239741;27239741;272…	+;+;+;+;+;+;+;+;+;+;+;+;+;+;+;+;+;+;+;+;+;+;+;+;+;+;+;+;+;+;+;+;+;+;+;+;+;+;+;+;+;+;+;+;+;+;+;+;+;+;+;+;+;+;+;+;+;+;+;+;+;+;+;+;+;+;+;+;+;+;+;+;+;+;+;+;+;+;+;+;+;+;+;+;+;+;+;+;+;+;+;+;+;+;+;+;+;+;+;+;+;+	10068	protein_coding
ENSMUSG00000048834.16	Vstm2a	909.893	-1.49328	0.188511	-7.92142	2.34819e-15	8.19472e-13	1407.4	1320.52	1459.22	1485.46	449.183	422.991	732.068	499.875	412.31	chr11;chr11;chr11;chr11;chr11;chr11;chr11;chr11;chr11;chr11;chr11;chr11;chr11;chr11;chr11;chr11;chr11;chr11;chr11;chr11;chr11;chr11;chr11	16257724;16257803;16258063;16259855;16259855;16259855;16260591;16261438;16261438;16261438;16261438;16262914;16262914;16262914;16262914;16263218;16281703;16281841;16281963;16281963;16368217;16409720;16426651	16258086;16258086;16258086;16260021;16260021;16260021;16260682;16261488;16261488;16261488;16261488;16263250;16263250;16263250;16263250;16263250;16284551;16284186;16282218;16282422;16368376;16409805;16427310	+;+;+;+;+;+;+;+;+;+;+;+;+;+;+;+;+;+;+;+;+;+;+	4765	protein_coding
ENSMUSG00000027834.15	Serpini1	3326.33	-1.07983	0.137562	-7.84977	4.16789e-15	1.42707e-12	5168.17	4246.94	4339.89	5057.59	2007.1	1850.24	2564.1	2362.78	2340.14	chr3;chr3;chr3;chr3;chr3;chr3;chr3;chr3;chr3;chr3;chr3;chr3;chr3;chr3;chr3;chr3;chr3;chr3	75557547;75557547;75557561;75557578;75592851;75611143;75613080;75613080;75613080;75614454;75614454;75616568;75616568;75619119;75623859;75637918;75640249;75640675	75557642;75557642;75557642;75557642;75592892;75611672;75616201;75613347;75613347;75614684;75614684;75616762;75616709;75619323;75623956;75638004;75640338;75643495	+;+;+;+;+;+;+;+;+;+;+;+;+;+;+;+;+;+	7286	protein_coding
ENSMUSG00000029755.10	Dlx5	3368.76	1.03164	0.132527	7.78436	7.00683e-15	2.35468e-12	2212.05	2082.7	1931.81	2301.31	4441.1	4080.89	5357.32	4083.28	3828.42	chr6;chr6;chr6;chr6;chr6;chr6;chr6	6877805;6877805;6879526;6879526;6880692;6881532;6881532	6878488;6878488;6879710;6879628;6882082;6882085;6882068	-;-;-;-;-;-;-	2263	protein_coding
ENSMUSG00000021483.8	Cdk20	564.031	-1.71956	0.224759	-7.65068	1.99921e-14	6.5963e-12	777.725	978.428	914.775	1008.27	311.83	187.893	399.564	217.969	279.826	chr13;chr13;chr13;chr13;chr13;chr13;chr13;chr13;chr13;chr13;chr13;chr13;chr13;chr13;chr13;chr13;chr13;chr13;chr13;chr13;chr13;chr13;chr13;chr13;chr13;chr13;chr13;chr13;chr13;chr13;chr13;chr13;chr13;chr13;chr13;chr13;chr13;chr13;chr13;chr13;chr13;chr13;chr13;chr13;chr13;chr13;chr13;chr13;chr13	64432314;64432355;64432542;64432578;64432624;64432977;64432977;64432977;64432980;64436118;64436118;64436118;64436118;64436118;64436281;64436493;64436493;64436493;64436493;64436493;64436493;64436647;64436766;64436766;64436766;64436766;64436766;64436766;64436766;64436894;64437389;64437389;64437389;64437389;64437389;64437389;64437877;64437877;64437877;64437877;64437877;64437877;64438781;64438781;644…	64432670;64434483;64432670;64433090;64432670;64433090;64433090;64433090;64433090;64436306;64436306;64436306;64436306;64436306;64436306;64436614;64436614;64436603;64436614;64436614;64436614;64436680;64436846;64436846;64436828;64436828;64436828;64438032;64436828;64437512;64437512;64437512;64437512;64437512;64438032;64437512;64437968;64438032;64438032;64438032;64438025;64438032;64439119;64439097;644…	+;+;+;+;+;+;+;+;+;+;+;+;+;+;+;+;+;+;+;+;+;+;+;+;+;+;+;+;+;+;+;+;+;+;+;+;+;+;+;+;+;+;+;+;+;+;+;+;+	6775	protein_coding
ENSMUSG00000026991.20	Pkp4	861.149	1.16935	0.153165	7.63459	2.26542e-14	7.34116e-12	547.964	475.034	574.844	436.146	1252.27	989.447	1341.19	1130.53	1002.92	chr2;chr2;chr2;chr2;chr2;chr2;chr2;chr2;chr2;chr2;chr2;chr2;chr2;chr2;chr2;chr2;chr2;chr2;chr2;chr2;chr2;chr2;chr2;chr2;chr2;chr2;chr2;chr2;chr2;chr2;chr2;chr2;chr2;chr2;chr2;chr2;chr2;chr2;chr2;chr2;chr2;chr2;chr2;chr2;chr2;chr2;chr2;chr2;chr2;chr2;chr2;chr2;chr2;chr2;chr2;chr2;chr2;chr2;chr2;chr2;chr2;chr2;chr2;chr2;chr2;chr2;chr2;chr2;chr2;chr2;chr2;chr2;chr2;chr2;chr2;chr2;chr2;chr2;chr2;chr2…	59160850;59160850;59160881;59160882;59161008;59161020;59161043;59161927;59161927;59200774;59201318;59214678;59214678;59214678;59214678;59214678;59214678;59214678;59214678;59214678;59214678;59214934;59214934;59229749;59266184;59266388;59266388;59266388;59266388;59266388;59266388;59266388;59266388;59289218;59289218;59289218;59289218;59289218;59289218;59289218;59289218;59289218;59305066;59305066;593…	59161128;59161128;59161128;59161128;59161128;59161128;59161128;59161997;59161997;59201159;59201360;59214814;59214814;59214814;59214814;59214814;59214814;59214814;59214814;59214814;59214814;59215046;59215031;59229854;59266291;59266500;59266500;59266500;59266500;59266500;59266500;59266500;59266500;59289252;59289252;59289252;59289252;59289252;59289252;59289252;59289252;59289252;59305197;59305197;593…	+;+;+;+;+;+;+;+;+;+;+;+;+;+;+;+;+;+;+;+;+;+;+;+;+;+;+;+;+;+;+;+;+;+;+;+;+;+;+;+;+;+;+;+;+;+;+;+;+;+;+;+;+;+;+;+;+;+;+;+;+;+;+;+;+;+;+;+;+;+;+;+;+;+;+;+;+;+;+;+;+;+;+;+;+;+;+;+;+;+;+;+;+;+;+;+;+;+;+;+;+;+;+;+;+;+;+;+;+;+;+;+;+;+;+;+;+;+;+;+;+;+;+;+;+;+;+;+	5707	protein_coding
ENSMUSG00000006270.7	Vax1	64.258	2.67473	0.350768	7.62535	2.43371e-14	7.74816e-12	15.3815	23.0427	16.582	9.40707	144.778	90.707	103.384	100.75	74.2902	chr19;chr19;chr19;chr19;chr19	59166187;59166598;59166908;59168471;59169789	59166774;59166774;59166980;59168658;59170056	-;-;-;-;-	1117	protein_coding
ENSMUSG00000029754.13	Dlx6	1483.94	1.70857	0.226093	7.55693	4.12685e-14	1.29121e-11	735.426	551.252	711.185	628.564	2938.87	1915.03	2503.56	2092.5	1279.03	chr6;chr6;chr6;chr6;chr6;chr6;chr6;chr6;chr6;chr6;chr6;chr6;chr6	6863334;6863334;6863797;6863798;6865078;6865078;6865078;6865078;6867041;6867041;6867041;6867877;6867877	6863827;6863827;6863827;6863827;6865271;6865430;6865271;6865271;6867329;6868568;6867329;6867967;6867970	+;+;+;+;+;+;+;+;+;+;+;+;+	2375	protein_coding
ENSMUSG00000053141.16	Ptprt	484.153	-3.24819	0.432136	-7.51659	5.62232e-14	1.72929e-11	763.305	901.324	1181.93	1004.85	27.2232	212.884	55.8831	77.5	132.484	chr2;chr2;chr2;chr2;chr2;chr2;chr2;chr2;chr2;chr2;chr2;chr2;chr2;chr2;chr2;chr2;chr2;chr2;chr2;chr2;chr2;chr2;chr2;chr2;chr2;chr2;chr2;chr2;chr2;chr2;chr2;chr2;chr2;chr2;chr2;chr2;chr2;chr2;chr2;chr2;chr2;chr2;chr2;chr2;chr2;chr2;chr2;chr2;chr2;chr2;chr2;chr2;chr2;chr2;chr2;chr2;chr2;chr2;chr2;chr2;chr2;chr2;chr2;chr2;chr2;chr2;chr2;chr2;chr2;chr2;chr2;chr2;chr2;chr2;chr2;chr2;chr2;chr2;chr2;chr2…	161521990;161521990;161526357;161527509;161530437;161530437;161530437;161530437;161533481;161533481;161533481;161533481;161534469;161534469;161534469;161534469;161547284;161547284;161547284;161547284;161551747;161551747;161551747;161551747;161553730;161553730;161553730;161553730;161555414;161555414;161555414;161555414;161558820;161558820;161558820;161558820;161560169;161560169;161560169;161560169…	161529569;161529569;161529569;161529569;161530572;161530572;161530572;161530572;161533644;161533644;161533644;161533644;161534594;161534594;161534594;161534594;161547415;161547415;161547415;161547415;161551920;161551920;161551920;161551920;161553879;161553879;161553879;161553879;161555549;161555549;161555549;161555549;161558974;161558974;161558974;161558974;161560285;161560285;161560285;161560285…	-;-;-;-;-;-;-;-;-;-;-;-;-;-;-;-;-;-;-;-;-;-;-;-;-;-;-;-;-;-;-;-;-;-;-;-;-;-;-;-;-;-;-;-;-;-;-;-;-;-;-;-;-;-;-;-;-;-;-;-;-;-;-;-;-;-;-;-;-;-;-;-;-;-;-;-;-;-;-;-;-;-;-;-;-;-;-;-;-;-;-;-;-;-;-;-;-;-;-;-;-;-;-;-;-;-;-;-;-;-;-;-;-;-;-;-;-;-;-;-;-;-;-;-;-;-;-;-	12611	protein_coding
ENSMUSG00000043456.17	Zfp536	3019.89	1.53005	0.204569	7.47937	7.46819e-14	2.25875e-11	1454.51	1301.91	1793.62	1346.07	5272.65	4555.71	4134.42	4710.06	2610.06	chr7;chr7;chr7;chr7;chr7;chr7;chr7;chr7;chr7;chr7;chr7;chr7;chr7;chr7;chr7;chr7;chr7;chr7;chr7;chr7;chr7;chr7;chr7;chr7;chr7;chr7;chr7;chr7;chr7;chr7;chr7;chr7;chr7;chr7;chr7;chr7;chr7;chr7;chr7;chr7;chr7;chr7;chr7;chr7;chr7	37318024;37472135;37479104;37479109;37479122;37479177;37479281;37479281;37493686;37493686;37493686;37493686;37493686;37567814;37567814;37567814;37567814;37567814;37569499;37569629;37649686;37649686;37649686;37649686;37649686;37649686;37710068;37716318;37716573;37716573;37716573;37716573;37716573;37716573;37716573;37733982;37769596;37769596;37770640;37770881;37772381;37772690;37773449;37773449;377…	37321100;37473969;37480849;37480849;37480849;37480849;37480849;37479986;37493838;37493838;37493838;37493838;37493838;37569991;37569991;37569991;37569991;37568390;37569991;37569991;37649797;37649797;37649797;37649797;37649797;37649797;37710930;37716642;37716642;37716642;37716642;37716642;37716642;37716642;37716642;37734116;37769962;37769624;37770782;37770980;37773583;37772875;37773562;37773641;377…	-;-;-;-;-;-;-;-;-;-;-;-;-;-;-;-;-;-;-;-;-;-;-;-;-;-;-;-;-;-;-;-;-;-;-;-;-;-;-;-;-;-;-;-;-	12295	protein_coding
ENSMUSG00000104339.1	C130089K02Rik	154.691	1.93327	0.260434	7.42325	1.14277e-13	3.39964e-11	83.6367	64.6968	48.8249	44.4698	248.721	239.726	247.748	259.625	154.771	chr3	52057285	52064244	-	6960	TEC
ENSMUSG00000036006.20	Ripor2	735.211	-1.60471	0.216571	-7.40964	1.26646e-13	3.70685e-11	1337.23	961.589	1167.19	1224.63	355.14	273.972	510.399	483.406	303.351	chr13;chr13;chr13;chr13;chr13;chr13;chr13;chr13;chr13;chr13;chr13;chr13;chr13;chr13;chr13;chr13;chr13;chr13;chr13;chr13;chr13;chr13;chr13;chr13;chr13;chr13;chr13;chr13;chr13;chr13;chr13;chr13;chr13;chr13;chr13;chr13;chr13;chr13;chr13;chr13;chr13;chr13;chr13;chr13;chr13;chr13;chr13;chr13;chr13;chr13;chr13;chr13;chr13;chr13;chr13;chr13;chr13;chr13;chr13;chr13;chr13;chr13;chr13;chr13;chr13;chr13;chr…	24501525;24582189;24614610;24614610;24614627;24638648;24638650;24638684;24638696;24638713;24665409;24669960;24669960;24669960;24669960;24669960;24669960;24669960;24669960;24669960;24669960;24671755;24671755;24671755;24671755;24671755;24671755;24671755;24671755;24671755;24671755;24672939;24673032;24673032;24673032;24673032;24673032;24673032;24673032;24673032;24673032;24674647;24674647;24674647;246…	24501687;24582345;24614747;24614747;24614747;24638936;24638936;24638936;24638936;24638936;24665648;24670086;24670086;24670086;24670086;24670086;24670086;24670086;24670086;24670086;24670086;24671910;24671910;24672005;24671910;24671910;24671910;24671910;24671910;24671910;24671910;24673110;24673110;24673110;24673110;24673110;24673110;24673110;24673110;24673110;24673110;24674670;24674670;24674670;246…	+;+;+;+;+;+;+;+;+;+;+;+;+;+;+;+;+;+;+;+;+;+;+;+;+;+;+;+;+;+;+;+;+;+;+;+;+;+;+;+;+;+;+;+;+;+;+;+;+;+;+;+;+;+;+;+;+;+;+;+;+;+;+;+;+;+;+;+;+;+;+;+;+;+;+;+;+;+;+;+;+;+;+;+;+;+;+;+;+;+;+;+;+;+;+;+;+;+;+;+;+;+;+;+;+;+;+;+;+;+;+;+;+;+;+;+;+;+;+;+;+;+;+;+;+;+;+;+	11825	protein_coding
ENSMUSG00000023927.15	Satb1	2315.52	-1.52781	0.206796	-7.38803	1.49023e-13	4.29256e-11	4063.59	3085.95	3966.79	3420.75	1774.46	1145.87	1072.02	1429.87	880.338	chr17;chr17;chr17;chr17;chr17;chr17;chr17;chr17;chr17;chr17;chr17;chr17;chr17;chr17;chr17;chr17;chr17;chr17;chr17;chr17;chr17;chr17;chr17;chr17;chr17;chr17;chr17;chr17;chr17;chr17;chr17;chr17;chr17;chr17;chr17;chr17;chr17;chr17;chr17;chr17;chr17;chr17;chr17;chr17;chr17;chr17;chr17;chr17;chr17;chr17;chr17;chr17;chr17;chr17;chr17;chr17;chr17;chr17;chr17;chr17;chr17;chr17;chr17;chr17;chr17;chr17;chr…	51736187;51736188;51738894;51739452;51739455;51739471;51739476;51739988;51742047;51742047;51742646;51742646;51742646;51742646;51742646;51742646;51742646;51767892;51767892;51767892;51767892;51767892;51767892;51767892;51775206;51775206;51775206;51775206;51775206;51775206;51775206;51782612;51782612;51782612;51782612;51782612;51782612;51782612;51785529;51785529;51785529;51785529;51785529;51785529;517…	51740413;51740413;51740413;51740413;51740413;51740413;51740410;51740413;51742142;51742266;51742849;51742849;51742849;51742849;51742849;51742849;51742849;51768047;51768047;51768047;51768047;51768047;51768047;51768047;51775418;51775418;51775418;51775418;51775418;51775418;51775418;51783066;51783066;51783066;51783066;51783066;51783066;51783066;51785640;51785640;51785640;51785640;51785640;51785640;517…	-;-;-;-;-;-;-;-;-;-;-;-;-;-;-;-;-;-;-;-;-;-;-;-;-;-;-;-;-;-;-;-;-;-;-;-;-;-;-;-;-;-;-;-;-;-;-;-;-;-;-;-;-;-;-;-;-;-;-;-;-;-;-;-;-;-;-;-;-;-;-;-;-;-;-;-;-;-;-;-;-;-;-;-;-;-;-;-;-;-;-;-;-;-;-;-;-	19027	protein_coding
ENSMUSG00000043531.16	Sorcs1	165.358	2.01857	0.273365	7.38417	1.53405e-13	4.34976e-11	68.2552	46.9716	86.5951	43.6146	315.542	245.279	179.757	219.906	282.303	chr19;chr19;chr19;chr19;chr19;chr19;chr19;chr19;chr19;chr19;chr19;chr19;chr19;chr19;chr19;chr19;chr19;chr19;chr19;chr19;chr19;chr19;chr19;chr19;chr19;chr19;chr19;chr19;chr19;chr19;chr19;chr19;chr19;chr19;chr19;chr19;chr19;chr19;chr19;chr19;chr19;chr19;chr19;chr19;chr19;chr19;chr19;chr19;chr19;chr19;chr19;chr19;chr19;chr19;chr19;chr19;chr19;chr19;chr19;chr19;chr19;chr19;chr19;chr19;chr19;chr19;chr…	50143299;50143301;50147660;50147660;50150967;50152692;50152692;50152760;50152953;50153054;50153054;50153054;50153054;50153054;50153054;50153054;50168519;50168519;50168519;50168519;50168519;50168519;50168519;50168519;50175050;50175050;50175050;50175050;50175050;50175050;50175050;50175050;50176059;50176059;50176059;50176059;50176059;50176059;50176059;50176059;50181402;50181402;50181402;50181402;501…	50144147;50144147;50151351;50151351;50151351;50152920;50152920;50152920;50153159;50153159;50153159;50153159;50153159;50153159;50153159;50153159;50168618;50168618;50168618;50168618;50168618;50168618;50168618;50168618;50175181;50175181;50175181;50175181;50175181;50175181;50175181;50175181;50176171;50176171;50176171;50176171;50176171;50176171;50176171;50176171;50181525;50181525;50181525;50181525;501…	-;-;-;-;-;-;-;-;-;-;-;-;-;-;-;-;-;-;-;-;-;-;-;-;-;-;-;-;-;-;-;-;-;-;-;-;-;-;-;-;-;-;-;-;-;-;-;-;-;-;-;-;-;-;-;-;-;-;-;-;-;-;-;-;-;-;-;-;-;-;-;-;-;-;-;-;-;-;-;-;-;-;-;-;-;-;-;-;-;-;-;-;-;-;-;-;-;-;-;-;-;-;-;-;-;-;-;-;-;-;-;-;-;-;-;-;-;-;-;-;-;-;-;-;-;-;-;-	8441	protein_coding
ENSMUSG00000040896.16	Kcnd3	370.612	-1.28731	0.176779	-7.28204	3.28808e-13	9.1798e-11	584.495	417.427	613.535	591.79	193.038	253.609	255.199	220.875	205.536	chr3;chr3;chr3;chr3;chr3;chr3;chr3;chr3;chr3;chr3;chr3;chr3;chr3;chr3;chr3;chr3;chr3;chr3;chr3;chr3;chr3;chr3;chr3;chr3;chr3;chr3;chr3;chr3;chr3	105452330;105452573;105453086;105458739;105458739;105458739;105458782;105658611;105658611;105658611;105658611;105665022;105665022;105665022;105665022;105665457;105665457;105665457;105665457;105666962;105666962;105668080;105668080;105668080;105669005;105669008;105669008;105669008;105669792	105452717;105452717;105453457;105459921;105459921;105459921;105459921;105658773;105658773;105658773;105658773;105665123;105665123;105665123;105665123;105665546;105667589;105665546;105665546;105667018;105667018;105668327;105668327;105668327;105669150;105669309;105669460;105674002;105669844	+;+;+;+;+;+;+;+;+;+;+;+;+;+;+;+;+;+;+;+;+;+;+;+;+;+;+;+;+	9587	protein_coding
ENSMUSG00000031963.8	Bmper	415.993	2.06205	0.284694	7.24301	4.38827e-13	1.20658e-10	103.825	208.27	142.79	147.092	508.58	470.195	938.835	779.843	444.503	chr9;chr9;chr9;chr9;chr9;chr9;chr9;chr9;chr9;chr9;chr9;chr9;chr9;chr9;chr9;chr9;chr9;chr9;chr9;chr9;chr9;chr9;chr9	23223076;23223286;23224758;23224758;23228308;23254372;23293405;23297206;23300940;23366192;23373833;23373932;23375566;23375566;23377638;23377638;23381429;23381429;23399350;23406495;23406495;23473446;23483851	23223773;23223773;23224843;23224843;23229349;23254471;23293487;23297296;23301022;23366291;23373942;23373942;23375706;23375706;23377742;23377742;23381474;23381474;23399679;23406831;23406831;23473576;23485200	+;+;+;+;+;+;+;+;+;+;+;+;+;+;+;+;+;+;+;+;+;+;+	4833	protein_coding
ENSMUSG00000062309.8	Rpp25	1760.93	-1.49188	0.20843	-7.1577	8.20445e-13	2.22218e-10	3058.03	2322.88	2795.91	2797.32	655.833	945.019	1397.08	1035.59	840.717	chr9	57504026	57505448	+	1423	protein_coding
ENSMUSG00000021253.7	Tgfb3	157.75	-2.86709	0.40146	-7.14166	9.22122e-13	2.46084e-10	328.779	188.773	355.592	339.51	34.6478	14.8093	57.7458	72.6562	27.2397	chr12;chr12;chr12;chr12;chr12;chr12;chr12	86056745;86058900;86062028;86063821;86069347;86069747;86077581	86057938;86059053;86062199;86063928;86069476;86069910;86079041	-;-;-;-;-;-;-	3383	protein_coding
ENSMUSG00000020524.16	Gria1	5360.25	-1.43615	0.202316	-7.09854	1.26084e-12	3.31601e-10	10271.9	7120.19	9023.39	6583.24	3315.05	2101.07	3925.79	2985.69	2915.89	chr11;chr11;chr11;chr11;chr11;chr11;chr11;chr11;chr11;chr11;chr11;chr11;chr11;chr11;chr11;chr11;chr11;chr11;chr11;chr11;chr11;chr11;chr11;chr11;chr11;chr11;chr11;chr11;chr11;chr11;chr11;chr11;chr11;chr11;chr11;chr11;chr11;chr11;chr11;chr11;chr11;chr11;chr11;chr11;chr11;chr11;chr11;chr11;chr11;chr11;chr11;chr11;chr11;chr11;chr11	57011387;57011810;57011956;57012074;57013046;57015154;57015154;57015154;57015154;57176518;57183589;57185793;57185793;57185793;57185793;57189653;57189653;57189653;57189653;57201126;57201126;57201126;57217772;57217772;57217772;57221018;57221018;57221018;57228921;57228921;57228921;57236894;57236894;57236894;57237947;57237947;57237947;57242749;57242749;57242749;57283510;57283510;57283510;57289248;572…	57011493;57012115;57012115;57012115;57013170;57015291;57015291;57015291;57015291;57176603;57183652;57186032;57186032;57186032;57186032;57189793;57189837;57189837;57189837;57201179;57201179;57201179;57217933;57217933;57217933;57221185;57221185;57221185;57229025;57229025;57229025;57237004;57237004;57237004;57238153;57238153;57238153;57243119;57243119;57243119;57283708;57283708;57283708;57289495;572…	+;+;+;+;+;+;+;+;+;+;+;+;+;+;+;+;+;+;+;+;+;+;+;+;+;+;+;+;+;+;+;+;+;+;+;+;+;+;+;+;+;+;+;+;+;+;+;+;+;+;+;+;+;+;+	6043	protein_coding
ENSMUSG00000073557.12	Ppp1r12b	491.023	1.68259	0.237906	7.07248	1.5219e-12	3.94541e-10	227.838	184.342	286.501	183.01	930.54	458.163	781.431	773.062	594.321	chr1;chr1;chr1;chr1;chr1;chr1;chr1;chr1;chr1;chr1;chr1;chr1;chr1;chr1;chr1;chr1;chr1;chr1;chr1;chr1;chr1;chr1;chr1;chr1;chr1;chr1;chr1;chr1;chr1;chr1;chr1;chr1;chr1;chr1;chr1;chr1;chr1;chr1;chr1;chr1;chr1;chr1;chr1;chr1;chr1;chr1;chr1;chr1;chr1;chr1;chr1;chr1;chr1;chr1;chr1;chr1;chr1;chr1;chr1;chr1;chr1;chr1;chr1;chr1;chr1;chr1;chr1;chr1;chr1;chr1;chr1;chr1;chr1;chr1;chr1;chr1;chr1;chr1;chr1;chr1…	134754658;134755568;134759067;134759937;134759969;134760097;134765897;134765897;134765943;134771998;134771998;134771998;134771998;134771998;134773426;134773426;134773426;134773426;134773426;134776376;134776376;134776376;134776376;134776376;134777315;134777315;134777315;134777315;134777315;134779110;134780947;134782151;134782151;134782151;134782151;134782151;134803102;134803102;134834063;134834066…	134760495;134755810;134760495;134760353;134760495;134760495;134766077;134766077;134766077;134772048;134772048;134772048;134772048;134772048;134773479;134773479;134773479;134773479;134773479;134776480;134776480;134776480;134776480;134776480;134777459;134777459;134777459;134777459;134777459;134782167;134783297;134782167;134782167;134782167;134782167;134782167;134803851;134803851;134834261;134834476…	-;-;-;-;-;-;-;-;-;-;-;-;-;-;-;-;-;-;-;-;-;-;-;-;-;-;-;-;-;-;-;-;-;-;-;-;-;-;-;-;-;-;-;-;-;-;-;-;-;-;-;-;-;-;-;-;-;-;-;-;-;-;-;-;-;-;-;-;-;-;-;-;-;-;-;-;-;-;-;-;-;-;-;-;-;-;-;-;-;-;-;-;-;-;-;-;-;-;-;-;-;-;-;-;-;-;-;-;-;-;-;-;-;-;-;-;-;-;-;-;-;-;-;-	14983	protein_coding
ENSMUSG00000074622.4	Mafb	804.089	-1.53986	0.218918	-7.03394	2.00788e-12	5.13198e-10	1140.15	1181.38	1539.37	1198.97	665.732	385.968	362.309	431.094	331.829	chr2	160363703	160367065	-	3363	protein_coding
ENSMUSG00000021180.9	Rps6ka5	1222.89	-1.85794	0.264239	-7.03127	2.04665e-12	5.15841e-10	2191.86	1609.44	2742.48	1641.96	362.564	535.912	853.148	645.187	423.454	chr12;chr12;chr12;chr12;chr12;chr12;chr12;chr12;chr12;chr12;chr12;chr12;chr12;chr12;chr12;chr12;chr12;chr12;chr12;chr12;chr12;chr12;chr12;chr12;chr12;chr12;chr12;chr12;chr12;chr12;chr12;chr12;chr12;chr12;chr12;chr12;chr12;chr12;chr12;chr12;chr12;chr12;chr12;chr12;chr12;chr12;chr12;chr12;chr12;chr12;chr12;chr12;chr12;chr12;chr12;chr12;chr12;chr12;chr12;chr12;chr12;chr12;chr12;chr12;chr12;chr12;chr…	100548439;100549778;100549892;100551013;100553001;100553001;100553001;100553001;100553075;100554274;100554274;100554274;100554274;100554274;100554359;100558449;100558449;100558449;100558449;100558449;100570829;100570829;100570829;100570829;100570829;100573798;100574431;100574431;100574431;100574431;100574431;100575123;100575123;100575123;100575123;100575123;100575635;100575635;100575635;100575635…	100551683;100551683;100551683;100551683;100553164;100553164;100553164;100553164;100553164;100554433;100554433;100554433;100554433;100554433;100554433;100558640;100558640;100560529;100558640;100558640;100570999;100570999;100570999;100570999;100570999;100573992;100574524;100574524;100574524;100574524;100574524;100575256;100575227;100575256;100575256;100575256;100575760;100575760;100575760;100575760…	-;-;-;-;-;-;-;-;-;-;-;-;-;-;-;-;-;-;-;-;-;-;-;-;-;-;-;-;-;-;-;-;-;-;-;-;-;-;-;-;-;-;-;-;-;-;-;-;-;-;-;-;-;-;-;-;-;-;-;-;-;-;-;-;-;-;-;-;-;-;-;-;-;-;-;-;-;-;-;-;-;-;-;-;-;-;-;-;-	11932	protein_coding
ENSMUSG00000020023.18	Tmcc3	38.4894	2.81697	0.403534	6.98074	2.9362e-12	7.29906e-10	10.5748	12.4076	6.44857	5.98632	65.5833	73.1209	48.432	75.5625	48.2886	chr10;chr10;chr10;chr10;chr10;chr10;chr10;chr10;chr10;chr10;chr10;chr10;chr10;chr10;chr10;chr10;chr10;chr10;chr10;chr10;chr10;chr10;chr10;chr10;chr10;chr10;chr10;chr10	94311949;94312024;94312137;94330073;94375349;94430523;94430523;94514857;94545431;94550852;94550872;94575257;94576263;94578423;94578423;94578423;94578423;94578423;94578423;94578423;94582274;94582274;94582274;94582274;94586728;94586728;94586728;94586728	94312202;94312202;94312202;94330145;94375595;94430897;94430639;94515104;94545568;94551026;94550976;94575427;94576452;94579339;94579339;94579339;94579339;94578922;94578667;94578796;94582409;94582409;94582409;94582409;94588801;94588117;94588786;94590956	+;+;+;+;+;+;+;+;+;+;+;+;+;+;+;+;+;+;+;+;+;+;+;+;+;+;+;+	7153	protein_coding
ENSMUSG00000054072.12	Iigp1	124.624	2.43947	0.349959	6.97074	3.15285e-12	7.73173e-10	38.4536	34.564	28.5579	42.7594	92.8065	195.298	318.533	212.156	158.486	chr18;chr18;chr18;chr18;chr18;chr18;chr18;chr18;chr18;chr18;chr18;chr18	60376027;60376028;60376029;60376047;60377447;60377762;60378591;60382612;60382683;60389792;60389792;60389792	60376130;60376130;60376130;60376130;60378676;60377810;60380139;60382794;60382794;60392634;60392627;60392100	+;+;+;+;+;+;+;+;+;+;+;+	5823	protein_coding
ENSMUSG00000029123.8	Stk32b	830.074	1.43184	0.206923	6.91966	4.52734e-12	1.09544e-09	406.647	430.721	441.266	430.16	1328.99	878.377	1487.42	1284.56	782.523	chr5;chr5;chr5;chr5;chr5;chr5;chr5;chr5;chr5;chr5;chr5;chr5	37446825;37454935;37457122;37459602;37461350;37466736;37490461;37498989;37531545;37628859;37649091;37716735	37448791;37454999;37457253;37459727;37461466;37466839;37490550;37499026;37531718;37629010;37649146;37717171	-;-;-;-;-;-;-;-;-;-;-;-	3458	protein_coding
ENSMUSG00000085141.1	Gm13429	59.833	-2.46061	0.360802	-6.81984	9.11415e-12	2.17624e-09	122.09	100.147	123.444	94.0707	7.42452	28.693	26.0788	15.5	21.0489	chr2;chr2;chr2;chr2;chr2;chr2	36202314;36202822;36204144;36210772;36212525;36212525	36202866;36202866;36204259;36211085;36212903;36212902	+;+;+;+;+;+	1362	lncRNA
ENSMUSG00000055421.8	Pcdh9	1650.6	1.75608	0.259043	6.7791	1.2093e-11	2.85001e-09	920.965	667.352	509.437	747.435	2144.45	2691.59	3639.85	2054.72	1479.61	chr14;chr14;chr14;chr14;chr14;chr14;chr14;chr14;chr14;chr14;chr14;chr14;chr14;chr14;chr14;chr14;chr14;chr14;chr14;chr14;chr14;chr14;chr14;chr14;chr14;chr14;chr14;chr14;chr14	93013410;93013702;93013975;93014199;93015512;93173729;93326679;93326679;93326679;93326679;93326679;93326679;93560476;93560476;93560476;93560476;93885569;93885697;93885697;93885697;93885697;93885697;93885697;93886113;93890121;93890121;93890121;93890121;93890442	93015885;93015885;93015885;93015885;93015885;93173852;93326754;93326880;93326754;93326754;93326880;93326880;93560577;93560577;93560577;93560577;93886224;93888732;93885748;93888361;93888888;93888888;93888888;93888888;93890159;93890629;93890669;93890669;93890679	-;-;-;-;-;-;-;-;-;-;-;-;-;-;-;-;-;-;-;-;-;-;-;-;-;-;-;-;-	6783	protein_coding
ENSMUSG00000096014.1	Sox1	1273.04	1.76867	0.263207	6.7197	1.82104e-11	4.23671e-09	492.207	512.257	640.251	533.638	2945.06	2232.5	1307.66	1632.34	1161.4	chr8	12395295	12400126	+	4832	protein_coding
ENSMUSG00000025867.8	Cplx2	1852.85	1.08426	0.161405	6.71766	1.84671e-11	4.24207e-09	1098.81	970.452	1326.56	1172.46	2854.73	2058.49	2653.51	2585.59	1955.07	chr13;chr13;chr13;chr13	54371349;54378581;54378812;54379512	54371575;54378699;54378987;54383917	+;+;+;+	4928	protein_coding
ENSMUSG00000106472.1	Gm43111	168.518	2.31083	0.34459	6.70603	1.99993e-11	4.53658e-09	64.4098	28.3602	73.6979	44.4698	309.355	316.549	304.563	248.969	126.293	chr5	4868348	4870266	-	1919	lncRNA
ENSMUSG00000040125.4	Gpr26	272.946	2.01445	0.30103	6.69187	2.20343e-11	4.93649e-09	118.245	55.8342	125.286	106.899	497.443	333.209	574.664	392.344	252.587	chr7;chr7;chr7	131966460;131974277;131984085	131967595;131974390;131994405	+;+;+	11571	protein_coding
ENSMUSG00000027419.9	Pcsk2	90.3583	-1.57698	0.237712	-6.63398	3.26746e-11	7.15804e-09	141.317	143.574	170.426	118.016	45.7845	39.8	48.432	60.0625	45.8123	chr2;chr2;chr2;chr2;chr2;chr2;chr2;chr2;chr2;chr2;chr2;chr2;chr2;chr2	143546156;143546271;143573443;143573443;143687564;143690327;143696657;143749125;143773901;143784528;143793089;143795944;143801004;143813325	143546664;143546664;143576734;143573547;143687677;143690435;143696694;143749201;143773989;143784703;143793304;143796044;143801231;143816285	+;+;+;+;+;+;+;+;+;+;+;+;+;+	7910	protein_coding
ENSMUSG00000021994.15	Wnt5a	386.995	2.16779	0.326784	6.63369	3.27392e-11	7.15804e-09	155.737	101.92	146.475	122.292	1046.86	460.014	509.467	652.937	287.255	chr14;chr14;chr14;chr14;chr14;chr14;chr14;chr14;chr14;chr14;chr14;chr14;chr14;chr14;chr14;chr14;chr14;chr14;chr14;chr14	28504750;28505900;28509000;28510618;28511390;28511405;28511451;28511823;28511823;28511823;28511823;28513141;28513141;28513141;28518286;28518286;28518286;28522482;28522482;28522482	28506114;28506114;28509121;28510875;28511956;28511423;28511619;28511956;28511907;28511925;28511956;28513391;28513391;28513391;28518578;28518578;28518578;28523517;28525434;28527448	+;+;+;+;+;+;+;+;+;+;+;+;+;+;+;+;+;+;+;+	7823	protein_coding
ENSMUSG00000037754.13	Ppp1r16b	471.439	1.17794	0.178059	6.61546	3.70387e-11	8.00168e-09	252.833	291.579	287.422	277.081	591.487	569.233	792.608	705.25	475.457	chr2;chr2;chr2;chr2;chr2;chr2;chr2;chr2;chr2;chr2;chr2;chr2;chr2;chr2;chr2;chr2;chr2;chr2;chr2;chr2;chr2;chr2;chr2;chr2;chr2;chr2;chr2;chr2;chr2;chr2;chr2;chr2;chr2;chr2;chr2;chr2;chr2;chr2;chr2;chr2;chr2;chr2;chr2;chr2;chr2;chr2;chr2;chr2;chr2;chr2;chr2;chr2;chr2;chr2	158665398;158665398;158666630;158666630;158666733;158667119;158695862;158695862;158695862;158695862;158696135;158740736;158740736;158740736;158740736;158740736;158746518;158746518;158746518;158746518;158746518;158749167;158749167;158749167;158749167;158749167;158751074;158751074;158751074;158751074;158751074;158755144;158755144;158755144;158755144;158755813;158755813;158755813;158755813;158755813…	158665609;158665609;158666825;158666825;158666825;158667249;158696210;158696210;158696210;158696210;158696210;158740806;158740806;158740806;158740806;158740806;158746663;158746663;158746663;158746663;158746663;158749270;158749270;158749270;158749270;158749270;158751198;158751198;158751198;158751198;158751198;158755269;158755269;158755269;158755269;158755888;158755888;158755888;158755888;158755888…	+;+;+;+;+;+;+;+;+;+;+;+;+;+;+;+;+;+;+;+;+;+;+;+;+;+;+;+;+;+;+;+;+;+;+;+;+;+;+;+;+;+;+;+;+;+;+;+;+;+;+;+;+;+	8844	protein_coding
ENSMUSG00000050663.7	Trhde	109.962	4.21744	0.639764	6.59218	4.33426e-11	9.25339e-09	18.2655	5.31754	16.582	0.855189	314.305	62.014	327.847	140.469	104.006	chr10;chr10;chr10;chr10;chr10;chr10;chr10;chr10;chr10;chr10;chr10;chr10;chr10;chr10;chr10;chr10;chr10;chr10;chr10;chr10;chr10;chr10;chr10;chr10;chr10;chr10;chr10	114398823;114408646;114412441;114413149;114444679;114446136;114448240;114486706;114486873;114498769;114502994;114504177;114518131;114566167;114567127;114588427;114588427;114592052;114592052;114696011;114696011;114787494;114787942;114787942;114800519;114800519;114800519	114401538;114408727;114412581;114413316;114444786;114446233;114448387;114486761;114487006;114498857;114503181;114504242;114518196;114567264;114567264;114588540;114588540;114592206;114592206;114696137;114696137;114788215;114788215;114788215;114802307;114801370;114801364	-;-;-;-;-;-;-;-;-;-;-;-;-;-;-;-;-;-;-;-;-;-;-;-;-;-;-	8065	protein_coding
ENSMUSG00000036815.17	Dpp10	958.042	-1.59475	0.242291	-6.58198	4.64211e-11	9.7954e-09	1585.25	1243.42	1602.01	1669.33	517.242	507.219	736.725	486.312	274.874	chr1;chr1;chr1;chr1;chr1;chr1;chr1;chr1;chr1;chr1;chr1;chr1;chr1;chr1;chr1;chr1;chr1;chr1;chr1;chr1;chr1;chr1;chr1;chr1;chr1;chr1;chr1;chr1;chr1;chr1;chr1;chr1;chr1;chr1;chr1;chr1;chr1;chr1;chr1;chr1;chr1;chr1;chr1;chr1;chr1;chr1;chr1;chr1;chr1;chr1;chr1;chr1;chr1;chr1;chr1;chr1;chr1;chr1;chr1;chr1;chr1;chr1;chr1;chr1;chr1;chr1;chr1;chr1;chr1;chr1;chr1;chr1;chr1;chr1;chr1;chr1;chr1;chr1;chr1;chr1…	123321471;123332142;123332142;123336824;123336824;123336824;123341105;123341105;123341105;123341320;123341320;123341320;123341617;123341617;123341617;123352634;123352634;123352634;123353412;123353412;123353412;123367598;123367598;123367598;123367775;123367775;123367775;123376627;123376627;123376627;123378127;123378127;123378127;123384285;123384285;123384285;123384922;123384922;123384922;123398521…	123334383;123334383;123334383;123336897;123336897;123336897;123341177;123341177;123341177;123341378;123341378;123341378;123341716;123341716;123341716;123352688;123352688;123352688;123353606;123353606;123353606;123367667;123367667;123367667;123367873;123367873;123367873;123376674;123376674;123376674;123378248;123378248;123378248;123384332;123384332;123384332;123385013;123385013;123385013;123398628…	-;-;-;-;-;-;-;-;-;-;-;-;-;-;-;-;-;-;-;-;-;-;-;-;-;-;-;-;-;-;-;-;-;-;-;-;-;-;-;-;-;-;-;-;-;-;-;-;-;-;-;-;-;-;-;-;-;-;-;-;-;-;-;-;-;-;-;-;-;-;-;-;-;-;-;-;-;-;-;-;-;-;-;-;-;-;-;-;-	17227	protein_coding
ENSMUSG00000028173.10	Wls	2722.74	1.17104	0.178106	6.575	4.86524e-11	1.01482e-08	1860.19	1224.81	1486.86	1852.34	3686.27	3136.8	4528.39	3710.31	3018.66	chr3;chr3;chr3;chr3;chr3;chr3;chr3;chr3;chr3;chr3;chr3;chr3;chr3;chr3;chr3;chr3;chr3;chr3;chr3;chr3;chr3;chr3;chr3;chr3;chr3;chr3;chr3;chr3;chr3;chr3;chr3;chr3;chr3;chr3;chr3;chr3;chr3;chr3;chr3;chr3;chr3;chr3;chr3;chr3;chr3;chr3;chr3;chr3;chr3;chr3;chr3;chr3;chr3;chr3;chr3;chr3	159839672;159839737;159839739;159839739;159839739;159839910;159848451;159848565;159872909;159872909;159872909;159872909;159872909;159872909;159897331;159897331;159897331;159897331;159897331;159901382;159901382;159901382;159901382;159901382;159907115;159907115;159907115;159907115;159907115;159909653;159909653;159909653;159909653;159909653;159911298;159911298;159911298;159911298;159911298;159911760…	159840047;159840047;159840047;159840047;159840047;159840047;159851274;159848645;159873404;159873181;159873181;159873181;159873181;159873181;159897455;159897455;159897455;159897455;159897455;159901543;159901543;159901543;159901543;159901543;159907251;159907251;159907251;159907251;159907251;159909821;159909821;159909821;159909821;159909821;159911395;159911395;159912460;159911395;159911395;159911823…	+;+;+;+;+;+;+;+;+;+;+;+;+;+;+;+;+;+;+;+;+;+;+;+;+;+;+;+;+;+;+;+;+;+;+;+;+;+;+;+;+;+;+;+;+;+;+;+;+;+;+;+;+;+;+;+	8792	protein_coding
ENSMUSG00000019947.10	Arid5b	641.683	1.40321	0.21577	6.50327	7.85905e-11	1.62066e-08	308.59	289.806	382.308	360.89	920.64	1014.44	885.747	1084.03	528.698	chr10;chr10;chr10;chr10;chr10;chr10;chr10;chr10;chr10;chr10;chr10;chr10;chr10;chr10;chr10;chr10;chr10;chr10;chr10;chr10;chr10;chr10;chr10;chr10;chr10;chr10;chr10;chr10;chr10;chr10;chr10;chr10	68092520;68096016;68096454;68101895;68101895;68101895;68118251;68118251;68118251;68126699;68126699;68126699;68128789;68128789;68128789;68134994;68134994;68134994;68136486;68138646;68183824;68186026;68186026;68243004;68243004;68243004;68277930;68277930;68277930;68278690;68278690;68278690	68098669;68098669;68098669;68102093;68102093;68102093;68118348;68118348;68118348;68126751;68126751;68126751;68128993;68128993;68128993;68135106;68135106;68135106;68136626;68138781;68186256;68186256;68186256;68243229;68243229;68243229;68278184;68278184;68278184;68278721;68278721;68278740	-;-;-;-;-;-;-;-;-;-;-;-;-;-;-;-;-;-;-;-;-;-;-;-;-;-;-;-;-;-;-;-	10060	protein_coding
ENSMUSG00000033063.8	Cntnap3	311.638	-3.07698	0.473301	-6.5011	7.97332e-11	1.62575e-08	563.346	631.901	440.345	806.443	39.5974	46.2791	91.2757	18.4062	167.153	chr13;chr13;chr13;chr13;chr13;chr13;chr13;chr13;chr13;chr13;chr13;chr13;chr13;chr13;chr13;chr13;chr13;chr13;chr13;chr13;chr13;chr13;chr13;chr13;chr13;chr13;chr13;chr13	64736182;64740546;64740814;64745709;64746737;64748433;64748629;64751677;64751677;64757205;64757205;64758249;64758249;64761919;64764125;64771956;64772669;64778790;64781726;64785219;64787703;64792299;64793229;64794164;64799067;64858598;64887693;64903747	64738668;64740617;64741035;64745796;64746870;64748657;64748657;64751916;64751916;64757423;64757423;64758461;64758419;64762046;64764281;64772156;64772788;64778896;64781897;64785359;64787964;64792445;64793413;64794367;64799214;64858791;64887803;64903955	-;-;-;-;-;-;-;-;-;-;-;-;-;-;-;-;-;-;-;-;-;-;-;-;-;-;-;-	6386	protein_coding
ENSMUSG00000029819.6	Npy	2908.02	-1.53829	0.237498	-6.47707	9.35223e-11	1.8821e-08	4426.97	4417.11	4591.38	4861.75	2148.16	1333.76	1139.08	2212.62	1041.3	chr6;chr6;chr6;chr6	49822710;49823598;49827489;49829303	49822801;49823785;49827569;49829507	+;+;+;+	566	protein_coding
ENSMUSG00000017677.11	Wsb1	3093.37	-1.14342	0.17657	-6.47569	9.43801e-11	1.8821e-08	5601.73	3597.32	4406.21	4174.18	2035.56	1828.95	1607.57	2537.15	2051.65	chr11;chr11;chr11;chr11;chr11;chr11;chr11;chr11;chr11;chr11;chr11;chr11;chr11;chr11;chr11;chr11;chr11;chr11;chr11;chr11;chr11;chr11;chr11;chr11;chr11;chr11;chr11;chr11;chr11;chr11;chr11;chr11;chr11;chr11;chr11;chr11;chr11;chr11;chr11;chr11;chr11	79239372;79239388;79240276;79240307;79240688;79240688;79240688;79240688;79241595;79241595;79241595;79241595;79241984;79241984;79241984;79241984;79242499;79243288;79243400;79243400;79244108;79244463;79244463;79244463;79244463;79246170;79246170;79246170;79246170;79246170;79248391;79248391;79248391;79248391;79250981;79250981;79250981;79250981;79254353;79254353;79254353	79240462;79240462;79240462;79240462;79240795;79240795;79240795;79240795;79241708;79241708;79241708;79241708;79242156;79242156;79242156;79243024;79242949;79243575;79243575;79243575;79244563;79244563;79244563;79244563;79244563;79246301;79246301;79246301;79246301;79246301;79248659;79248513;79248659;79248659;79251024;79251149;79251149;79251149;79254669;79254470;79254671	-;-;-;-;-;-;-;-;-;-;-;-;-;-;-;-;-;-;-;-;-;-;-;-;-;-;-;-;-;-;-;-;-;-;-;-;-;-;-;-;-	3987	protein_coding
ENSMUSG00000049001.5	Ndnf	224.811	2.40847	0.373352	6.45095	1.11154e-10	2.19252e-08	74.9846	107.237	46.0612	36.7731	460.32	216.586	472.212	409.781	199.345	chr6;chr6;chr6;chr6;chr6;chr6	65671590;65696039;65701430;65701443;65703052;65703052	65672101;65696227;65701567;65701567;65712326;65703440	+;+;+;+;+;+	10114	protein_coding
ENSMUSG00000038152.4	5033430I15Rik	90.8177	1.68441	0.261454	6.44248	1.1754e-10	2.29354e-08	49.0284	44.3129	42.3763	27.366	155.915	121.251	110.835	151.125	115.15	chr13;chr13;chr13;chr13	45965253;45965351;45965688;45965911	45965383;45965383;45966177;45966508	+;+;+;+	952	lncRNA
ENSMUSG00000106212.1	Gm43112	223.8	2.06436	0.322133	6.40841	1.47045e-10	2.83874e-08	97.0954	93.057	81.9889	51.3113	544.465	202.702	320.396	390.406	232.776	chr5	4819506	4822627	-	3122	lncRNA
ENSMUSG00000061143.15	Maml3	225.567	1.70644	0.266787	6.39626	1.59233e-10	3.04169e-08	97.0954	109.01	128.05	65.8495	344.003	377.637	239.366	430.125	238.967	chr3;chr3;chr3;chr3;chr3;chr3;chr3;chr3;chr3;chr3	51685907;51685907;51692196;51692196;51697565;51697565;51794377;51796399;51855499;52103679	51690854;51690854;51692280;51692280;51697843;51697843;51796574;51796536;51857076;52105076	-;-;-;-;-;-;-;-;-;-	10486	protein_coding
ENSMUSG00000047446.18	Arl4a	519.141	-1.09014	0.170822	-6.38172	1.7511e-10	3.31012e-08	758.498	604.427	742.507	838.94	326.679	363.754	423.78	273.187	340.497	chr12;chr12;chr12;chr12;chr12;chr12;chr12;chr12;chr12;chr12;chr12;chr12;chr12;chr12;chr12;chr12;chr12;chr12;chr12;chr12	40005447;40005447;40006700;40006700;40007914;40008121;40009609;40009702;40011292;40011292;40011292;40014237;40033291;40035822;40036567;40036567;40037263;40037263;40037263;40037838	40005711;40005711;40009820;40006793;40008038;40008154;40009820;40009820;40011460;40011460;40011460;40014484;40036833;40036833;40036833;40036833;40037429;40037376;40037367;40038025	-;-;-;-;-;-;-;-;-;-;-;-;-;-;-;-;-;-;-;-	7701	protein_coding
ENSMUSG00000032724.5	Abtb2	93.7784	-3.02358	0.474018	-6.37862	1.78686e-10	3.3429e-08	249.949	120.531	190.693	171.038	17.3239	7.40465	32.5985	44.5625	9.90535	chr2;chr2;chr2;chr2;chr2;chr2;chr2;chr2;chr2;chr2;chr2;chr2;chr2;chr2;chr2;chr2;chr2;chr2;chr2;chr2;chr2;chr2	103566310;103678745;103683278;103700771;103702256;103705053;103705631;103707577;103708080;103709280;103710676;103711148;103711445;103712387;103715035;103715081;103715503;103716040;103716040;103716040;103717160;103717160	103567609;103678891;103683491;103700923;103702421;103705142;103705732;103707673;103708215;103709506;103710854;103711253;103711547;103712477;103715571;103715571;103715571;103716153;103718423;103716153;103718423;103717217	+;+;+;+;+;+;+;+;+;+;+;+;+;+;+;+;+;+;+;+;+;+	6032	protein_coding
ENSMUSG00000103614.1	Gm37949	101.466	2.37376	0.373167	6.36113	2.00277e-10	3.70861e-08	24.9949	34.564	51.5885	11.1175	165.814	117.549	162.061	195.687	149.818	chr1	134799895	134801985	-	2091	TEC
ENSMUSG00000048251.15	Bcl11b	11932.9	1.46198	0.232332	6.29263	3.12139e-10	5.72161e-08	5255.65	5527.59	7877.39	5508.27	22824.2	17851.7	16357.9	16692.5	9500.47	chr12;chr12;chr12;chr12;chr12;chr12;chr12;chr12;chr12	107910403;107915222;107915222;107965672;107989465;107989465;108003086;108003086;108003086	107917414;107917414;107917414;107965887;107989830;107989830;108003414;108003414;108003602	-;-;-;-;-;-;-;-;-	8111	protein_coding
ENSMUSG00000048988.8	Elfn1	205.763	-1.8633	0.296203	-6.29062	3.16203e-10	5.73813e-08	339.353	302.214	479.958	257.412	112.605	73.1209	119.217	117.219	50.7649	chr5;chr5;chr5;chr5	139907943;139908474;139970978;139970978	139908029;139908813;139971050;139974722	+;+;+;+	4172	protein_coding
ENSMUSG00000001988.9	Npas1	281.887	-2.01493	0.321161	-6.27389	3.5214e-10	6.32702e-08	661.403	311.963	613.535	350.627	103.943	83.3023	83.8246	186	142.389	chr7;chr7;chr7;chr7;chr7;chr7;chr7;chr7;chr7;chr7;chr7;chr7;chr7;chr7;chr7;chr7;chr7;chr7;chr7;chr7;chr7;chr7;chr7;chr7;chr7;chr7;chr7;chr7;chr7;chr7;chr7;chr7;chr7;chr7;chr7;chr7	16455721;16455721;16455722;16459186;16459186;16459186;16460806;16460806;16460806;16461330;16461330;16461781;16461781;16461791;16462150;16462150;16463248;16463248;16463248;16465107;16465107;16465107;16465361;16465361;16465361;16474429;16474593;16474593;16474593;16475507;16475507;16475507;16475507;16476645;16476645;16477646	16456304;16456304;16456304;16459280;16459280;16459280;16461436;16460953;16460953;16461436;16461436;16461938;16461938;16462265;16462265;16462265;16463416;16463416;16463416;16465276;16465196;16465196;16465434;16465434;16465434;16474828;16474828;16474828;16474828;16475684;16475684;16475684;16475688;16476780;16476780;16477728	-;-;-;-;-;-;-;-;-;-;-;-;-;-;-;-;-;-;-;-;-;-;-;-;-;-;-;-;-;-;-;-;-;-;-;-	3009	protein_coding
ENSMUSG00000113810.1	Gm48259	46.7084	7.53165	1.20993	6.22488	4.81934e-10	8.57418e-08	0	1.77251	0	0	165.814	79.6	48.432	112.375	12.3817	chr13	8278604	8279289	+	686	TEC
ENSMUSG00000024245.4	Tmem178	844.599	-1.02331	0.164626	-6.21596	5.10105e-10	8.98727e-08	1238.21	1052.87	1181.01	1233.18	538.278	578.488	532.752	472.75	773.856	chr17;chr17;chr17;chr17	80944632;80986180;80989705;81000830	80945088;80986293;80989842;81001816	+;+;+;+	1696	protein_coding
ENSMUSG00000035357.17	Pdzrn3	649.088	1.88714	0.305074	6.18584	6.1774e-10	1.0779e-07	257.639	354.503	215.566	211.232	767.2	644.205	1776.15	749.812	865.48	chr6;chr6;chr6;chr6;chr6;chr6;chr6;chr6;chr6;chr6;chr6;chr6;chr6;chr6;chr6;chr6;chr6;chr6;chr6;chr6;chr6;chr6;chr6;chr6;chr6;chr6;chr6;chr6;chr6	101149609;101151341;101153219;101153219;101154194;101154194;101155870;101155870;101156914;101156914;101156973;101169134;101169134;101169134;101169856;101172200;101172200;101172200;101179878;101198824;101198824;101354394;101354394;101354394;101354829;101362139;101362139;101377166;101377166	101152068;101152068;101153335;101153335;101154295;101154295;101155932;101155932;101157012;101157012;101157012;101169221;101169221;101169221;101172447;101172447;101172447;101172447;101180126;101199200;101199186;101354501;101354501;101354501;101355010;101362225;101362225;101377342;101377897	-;-;-;-;-;-;-;-;-;-;-;-;-;-;-;-;-;-;-;-;-;-;-;-;-;-;-;-;-	7256	protein_coding
ENSMUSG00000022883.11	Robo1	874.082	1.71108	0.281079	6.08756	1.14648e-09	1.98144e-07	395.111	412.11	372.174	365.166	2222.41	1105.14	1221.04	1088.87	684.708	chr16;chr16;chr16;chr16;chr16;chr16;chr16;chr16;chr16;chr16;chr16;chr16;chr16;chr16;chr16;chr16;chr16;chr16;chr16;chr16;chr16;chr16;chr16;chr16;chr16;chr16;chr16;chr16;chr16;chr16;chr16;chr16;chr16;chr16;chr16;chr16;chr16;chr16;chr16;chr16;chr16;chr16;chr16;chr16;chr16;chr16;chr16;chr16;chr16;chr16;chr16;chr16;chr16;chr16;chr16;chr16;chr16;chr16;chr16;chr16;chr16;chr16;chr16;chr16;chr16;chr16;chr…	72308306;72563700;72663149;72663184;72663204;72742126;72742126;72742126;72742126;72742126;72904630;72904630;72904630;72933213;72933213;72933213;72933674;72933674;72933674;72935659;72935659;72935659;72956275;72960081;72960081;72962154;72962154;72970167;72970167;72971980;72971980;72972208;72972208;72972471;72972471;72976349;72977686;72977686;72978560;72978560;72978560;72978730;72979845;72979845;729…	72308559;72563783;72664194;72664194;72664194;72743391;72742452;72742452;72742417;72742452;72904787;72904787;72904787;72933333;72933333;72933333;72933812;72933812;72933812;72935786;72935786;72935786;72958244;72960205;72960205;72962325;72962325;72970372;72970372;72972061;72972061;72972376;72972376;72972637;72972637;72977807;72977807;72977807;72979218;72978791;72978791;72978791;72979966;72979966;729…	+;+;+;+;+;+;+;+;+;+;+;+;+;+;+;+;+;+;+;+;+;+;+;+;+;+;+;+;+;+;+;+;+;+;+;+;+;+;+;+;+;+;+;+;+;+;+;+;+;+;+;+;+;+;+;+;+;+;+;+;+;+;+;+;+;+;+;+;+;+;+;+;+;+;+;+;+;+;+;+;+	16511	protein_coding
ENSMUSG00000027994.14	Mcub	91.0855	1.88003	0.311805	6.0295	1.64472e-09	2.81573e-07	37.4923	50.5167	30.4004	28.2212	81.6697	155.498	179.757	124.969	131.246	chr3;chr3;chr3;chr3;chr3;chr3;chr3;chr3;chr3;chr3;chr3;chr3;chr3;chr3;chr3;chr3;chr3;chr3;chr3;chr3;chr3;chr3;chr3	129914960;129914982;129915703;129915703;129916939;129916939;129917080;129918586;129918586;129926365;129926365;129926365;129926451;129933583;129933583;129933583;129934625;129934625;129934625;129969950;129969950;129969950;129969950	129915186;129915186;129915819;129915819;129917142;129917142;129917142;129918746;129918746;129926469;129926469;129926469;129926469;129933753;129933753;129933753;129934700;129934700;129934700;129970124;129969989;129970076;129970206	-;-;-;-;-;-;-;-;-;-;-;-;-;-;-;-;-;-;-;-;-;-;-	1318	protein_coding
ENSMUSG00000039686.14	Zer1	599.783	1.07765	0.178947	6.0222	1.72063e-09	2.91815e-07	436.449	279.171	369.411	399.373	626.134	838.577	749.764	929.031	770.141	chr2;chr2;chr2;chr2;chr2;chr2;chr2;chr2;chr2;chr2;chr2;chr2;chr2;chr2;chr2;chr2;chr2;chr2;chr2;chr2;chr2;chr2;chr2;chr2;chr2;chr2;chr2;chr2;chr2;chr2;chr2;chr2;chr2;chr2;chr2;chr2;chr2;chr2;chr2;chr2;chr2;chr2;chr2;chr2;chr2;chr2;chr2;chr2;chr2;chr2;chr2;chr2;chr2;chr2;chr2;chr2;chr2;chr2;chr2;chr2;chr2;chr2	30097283;30097283;30099802;30100314;30100314;30100458;30101036;30101036;30101036;30101765;30101765;30101765;30101765;30102729;30102729;30102729;30103317;30103317;30103539;30103539;30104807;30104807;30105308;30105569;30106800;30107177;30107495;30107495;30107495;30107495;30107515;30107976;30107976;30107976;30107976;30107976;30108221;30108221;30108221;30108221;30108221;30110205;30110205;30110205;301…	30098843;30098843;30100416;30100416;30100416;30101133;30101133;30101133;30101133;30101955;30101772;30101953;30101953;30102741;30102844;30102844;30103436;30103436;30103580;30103580;30105022;30105022;30107668;30107668;30106995;30107391;30108122;30107642;30107668;30107668;30107668;30108122;30108122;30108335;30108122;30108122;30110381;30108542;30108335;30108335;30108335;30110381;30110381;30110381;301…	-;-;-;-;-;-;-;-;-;-;-;-;-;-;-;-;-;-;-;-;-;-;-;-;-;-;-;-;-;-;-;-;-;-;-;-;-;-;-;-;-;-;-;-;-;-;-;-;-;-;-;-;-;-;-;-;-;-;-;-;-;-	9784	protein_coding
ENSMUSG00000115632.1	Gm17922	115.328	2.73985	0.455223	6.0187	1.75824e-09	2.95433e-07	28.8402	36.3365	19.3457	26.5108	278.419	261.014	193.728	149.187	44.5741	chr14	93202100	93202901	-	802	processed_pseudogene
ENSMUSG00000114282.1	5330431K02Rik	806.008	1.27539	0.212079	6.01377	1.8126e-09	3.01774e-07	502.781	477.693	378.623	442.988	1402	1314.33	999.375	1040.44	695.851	chr13	99502477	99504439	-	1963	TEC
ENSMUSG00000036093.7	Arl5a	8775.2	1.75243	0.294239	5.95581	2.58791e-09	4.26934e-07	2578.32	2213.87	5233.47	5128.57	9797.89	11613.3	18028.8	15170.6	9211.98	chr2;chr2;chr2;chr2;chr2;chr2;chr2;chr2;chr2	52397951;52402387;52404906;52404906;52412062;52412062;52416064;52416636;52424590	52402432;52402432;52405057;52405057;52412315;52412145;52416211;52416696;52424901	-;-;-;-;-;-;-;-;-	5409	protein_coding
ENSMUSG00000046876.16	Atxn1	2528.92	1.33728	0.224608	5.95382	2.61954e-09	4.2826e-07	1291.08	988.177	1949.31	1245.15	3885.5	3139.57	3962.11	3928.28	2371.09	chr13;chr13;chr13;chr13;chr13;chr13;chr13;chr13;chr13;chr13;chr13;chr13;chr13;chr13;chr13;chr13;chr13;chr13;chr13;chr13;chr13;chr13;chr13;chr13;chr13;chr13;chr13;chr13;chr13;chr13;chr13;chr13;chr13	45549755;45556429;45556448;45566549;45566573;45566573;45697821;45697821;45735115;45735115;45735115;45792329;45795509;45795509;45795509;45795509;45795543;45852328;45852328;45852328;45852328;45852328;45852328;45872180;45956455;45956455;45956455;45956455;45964815;45964815;45964815;45964815;45964815	45557585;45557585;45557585;45568580;45568580;45568580;45697945;45697945;45735178;45735178;45735178;45795637;45795637;45795637;45795637;45795637;45795637;45852456;45852456;45852456;45852456;45852456;45852456;45872288;45956575;45956575;45956575;45956575;45965008;45964976;45964957;45964977;45964976	-;-;-;-;-;-;-;-;-;-;-;-;-;-;-;-;-;-;-;-;-;-;-;-;-;-;-;-;-;-;-;-;-	13914	protein_coding
ENSMUSG00000009394.13	Syn2	1134.14	0.891161	0.150628	5.9163	3.29254e-09	5.28759e-07	803.681	705.461	893.587	673.889	1628.44	1391.15	1492.08	1486.06	1132.92	chr6;chr6;chr6;chr6;chr6;chr6;chr6;chr6;chr6;chr6;chr6;chr6;chr6;chr6;chr6;chr6;chr6;chr6;chr6;chr6;chr6;chr6;chr6;chr6;chr6;chr6;chr6;chr6;chr6;chr6;chr6;chr6;chr6;chr6;chr6;chr6;chr6;chr6;chr6;chr6;chr6;chr6;chr6;chr6;chr6;chr6;chr6;chr6;chr6;chr6;chr6;chr6;chr6;chr6;chr6;chr6;chr6;chr6;chr6;chr6;chr6;chr6;chr6;chr6;chr6;chr6;chr6;chr6	115134902;115134902;115134917;115134950;115212926;115226052;115236014;115236014;115236014;115236014;115236014;115237255;115237255;115237255;115237255;115237255;115238994;115239359;115239359;115239359;115239359;115239359;115239359;115244146;115244146;115244146;115244146;115244146;115244146;115252995;115254163;115254163;115254163;115254163;115254163;115254590;115254590;115254590;115254590;115254590…	115135460;115135460;115135460;115135460;115213079;115226266;115236071;115236071;115236071;115236071;115236071;115237346;115237346;115237346;115237346;115237346;115239105;115239515;115239515;115239515;115239515;115239515;115239515;115244235;115244157;115244235;115244235;115244235;115244235;115254225;115254225;115254225;115254225;115254225;115254225;115254732;115254732;115254732;115254732;115254732…	+;+;+;+;+;+;+;+;+;+;+;+;+;+;+;+;+;+;+;+;+;+;+;+;+;+;+;+;+;+;+;+;+;+;+;+;+;+;+;+;+;+;+;+;+;+;+;+;+;+;+;+;+;+;+;+;+;+;+;+;+;+;+;+;+;+;+;+	7031	protein_coding
ENSMUSG00000026970.16	Rbms1	351.987	1.61357	0.272727	5.91644	3.28978e-09	5.28759e-07	197.075	129.394	198.063	132.554	519.716	418.363	559.762	720.75	292.208	chr2;chr2;chr2;chr2;chr2;chr2;chr2;chr2;chr2;chr2;chr2;chr2;chr2;chr2;chr2;chr2;chr2;chr2;chr2;chr2;chr2;chr2;chr2;chr2;chr2;chr2;chr2;chr2;chr2;chr2;chr2;chr2;chr2;chr2;chr2;chr2;chr2;chr2;chr2;chr2;chr2;chr2;chr2;chr2;chr2;chr2;chr2;chr2;chr2;chr2;chr2;chr2;chr2;chr2;chr2;chr2;chr2;chr2;chr2;chr2;chr2;chr2;chr2;chr2;chr2;chr2;chr2	60750193;60751953;60752722;60753560;60753730;60753730;60753730;60755416;60755416;60755416;60755416;60755416;60756436;60756436;60756436;60756436;60756436;60758804;60758804;60758804;60758804;60758804;60759759;60759759;60759759;60762053;60762053;60762053;60762053;60762053;60762270;60762270;60762270;60762270;60762270;60763236;60763236;60763236;60763236;60779731;60779731;60779731;60779731;60780807;607…	60752982;60752982;60752982;60753814;60753814;60753814;60753814;60755496;60755496;60755496;60755496;60755496;60756546;60756546;60756546;60756546;60756546;60758854;60758854;60758854;60758854;60758854;60759806;60759806;60759806;60762146;60762146;60762146;60762146;60762146;60762319;60762321;60762319;60762319;60762319;60763342;60763342;60763342;60763342;60779810;60779810;60779810;60779810;60780941;607…	-;-;-;-;-;-;-;-;-;-;-;-;-;-;-;-;-;-;-;-;-;-;-;-;-;-;-;-;-;-;-;-;-;-;-;-;-;-;-;-;-;-;-;-;-;-;-;-;-;-;-;-;-;-;-;-;-;-;-;-;-;-;-;-;-;-;-	5473	protein_coding
ENSMUSG00000006586.15	Runx1t1	13295.5	1.27061	0.215128	5.90629	3.49895e-09	5.56978e-07	7232.17	6394.35	8945.09	7225.49	26526.6	15376.7	16613.1	19119.2	12226.9	chr4;chr4;chr4;chr4;chr4;chr4;chr4;chr4;chr4;chr4;chr4;chr4;chr4;chr4;chr4;chr4;chr4;chr4;chr4;chr4;chr4;chr4;chr4;chr4;chr4;chr4;chr4;chr4;chr4;chr4;chr4;chr4;chr4;chr4;chr4;chr4;chr4;chr4;chr4;chr4;chr4;chr4;chr4;chr4;chr4;chr4;chr4;chr4;chr4;chr4;chr4	13743436;13751297;13751297;13771376;13771377;13784782;13835633;13835633;13835633;13835633;13835633;13837760;13837760;13837760;13837760;13837760;13841798;13841798;13841798;13841798;13841798;13846776;13846776;13846776;13846776;13859811;13859811;13859811;13859811;13865201;13865201;13865201;13865201;13865831;13865831;13865831;13865831;13875477;13875477;13875477;13875477;13881050;13881050;13881050;138…	13743729;13751748;13751748;13771545;13771545;13785141;13835770;13835770;13835770;13835770;13835770;13838001;13838001;13838001;13838001;13838001;13841887;13841887;13841887;13843027;13841887;13846957;13846957;13846957;13846957;13860061;13860061;13860061;13860061;13865286;13865286;13865286;13865286;13866032;13866032;13866032;13866032;13875545;13875545;13875545;13875545;13881240;13881240;13881240;138…	+;+;+;+;+;+;+;+;+;+;+;+;+;+;+;+;+;+;+;+;+;+;+;+;+;+;+;+;+;+;+;+;+;+;+;+;+;+;+;+;+;+;+;+;+;+;+;+;+;+;+	7959	protein_coding
ENSMUSG00000075020.6	Mir670hg	215.928	1.37819	0.233597	5.89985	3.63823e-09	5.74112e-07	77.8686	126.735	92.1224	159.92	348.952	301.74	269.17	285.781	281.064	chr2;chr2;chr2;chr2;chr2;chr2;chr2;chr2;chr2;chr2;chr2;chr2;chr2;chr2;chr2;chr2;chr2;chr2;chr2;chr2;chr2;chr2;chr2	94160636;94160637;94160637;94166844;94166844;94178603;94184567;94184567;94238273;94238273;94238292;94243313;94246064;94246064;94251878;94251879;94253723;94260966;94264522;94264522;94264522;94264522;94264522	94161208;94161208;94161208;94166990;94166990;94178915;94184661;94184661;94238387;94238387;94238387;94243338;94246077;94246077;94252515;94252515;94253816;94261321;94264739;94264608;94264758;94264918;94264725	-;-;-;-;-;-;-;-;-;-;-;-;-;-;-;-;-;-;-;-;-;-;-	2768	lncRNA
ENSMUSG00000102386.1	2900022M07Rik	84.1022	3.08845	0.52516	5.88097	4.07862e-09	6.32605e-07	25.9562	7.97632	18.4245	12.8278	296.981	146.242	80.0991	120.125	48.2886	chr1	25808956	25809972	-	1017	TEC
ENSMUSG00000029306.8	Ibsp	64.7944	4.75231	0.807971	5.88178	4.05866e-09	6.32605e-07	10.5748	0	6.44857	0	19.7987	119.4	164.855	161.781	100.292	chr5;chr5;chr5;chr5;chr5;chr5;chr5	104299171;104302124;104302282;104302423;104305981;104309276;104310022	104299354;104302190;104302332;104302500;104306046;104309449;104311469	+;+;+;+;+;+;+	2068	protein_coding
ENSMUSG00000113073.1	Gm48261	25.8557	6.67649	1.14062	5.85339	4.81648e-09	7.40717e-07	0	0.886257	0.921224	0	29.6981	53.6837	41.9123	83.3125	22.287	chr13	8282248	8286103	+	3856	TEC
ENSMUSG00000021767.19	Kat6b	1475.46	1.15442	0.197719	5.83869	5.26122e-09	8.02314e-07	874.82	878.281	941.491	815.85	2873.29	1909.47	1844.14	1716.62	1425.13	chr14;chr14;chr14;chr14;chr14;chr14;chr14;chr14;chr14;chr14;chr14;chr14;chr14;chr14;chr14;chr14;chr14;chr14;chr14;chr14;chr14;chr14;chr14;chr14;chr14;chr14;chr14;chr14;chr14;chr14;chr14;chr14;chr14;chr14;chr14;chr14;chr14;chr14;chr14;chr14;chr14;chr14;chr14;chr14;chr14;chr14;chr14;chr14;chr14;chr14;chr14;chr14;chr14;chr14;chr14;chr14;chr14;chr14;chr14;chr14;chr14;chr14;chr14;chr14;chr14;chr14;chr…	21481434;21481459;21499770;21499785;21499785;21499854;21500853;21500853;21500885;21500889;21516626;21516626;21516626;21516626;21516626;21516626;21516626;21516626;21516626;21516751;21516875;21530256;21609754;21609754;21609754;21609754;21609754;21609754;21609754;21609754;21618891;21618891;21618891;21618891;21618891;21618891;21618891;21618891;21619218;21619218;21619218;21619218;21619218;21619218;216…	21481553;21481553;21499821;21499960;21499960;21499960;21501078;21501078;21501078;21501078;21517498;21520304;21517498;21517498;21518643;21517498;21517498;21517498;21517111;21517280;21517498;21530365;21609862;21609862;21609862;21609862;21609862;21609862;21609862;21609862;21619006;21619010;21619006;21619006;21619006;21619006;21619006;21619006;21619299;21620605;21619299;21621401;21619299;21619299;216…	+;+;+;+;+;+;+;+;+;+;+;+;+;+;+;+;+;+;+;+;+;+;+;+;+;+;+;+;+;+;+;+;+;+;+;+;+;+;+;+;+;+;+;+;+;+;+;+;+;+;+;+;+;+;+;+;+;+;+;+;+;+;+;+;+;+;+;+;+;+;+;+;+;+;+;+;+;+;+;+;+;+;+;+;+;+;+;+;+;+;+;+;+;+;+;+;+;+;+;+;+;+;+;+;+;+;+;+;+;+;+;+;+;+	16826	protein_coding
ENSMUSG00000033295.14	Ptprf	1863.09	0.963099	0.165005	5.8368	5.32139e-09	8.04727e-07	1126.69	1340.91	1131.26	1279.36	3167.79	2339.87	2247.43	2256.22	1878.3	chr4;chr4;chr4;chr4;chr4;chr4;chr4;chr4;chr4;chr4;chr4;chr4;chr4;chr4;chr4;chr4;chr4;chr4;chr4;chr4;chr4;chr4;chr4;chr4;chr4;chr4;chr4;chr4;chr4;chr4;chr4;chr4;chr4;chr4;chr4;chr4;chr4;chr4;chr4;chr4;chr4;chr4;chr4;chr4;chr4;chr4;chr4;chr4;chr4;chr4;chr4;chr4;chr4;chr4;chr4;chr4;chr4;chr4;chr4;chr4;chr4;chr4;chr4;chr4;chr4;chr4;chr4;chr4;chr4;chr4;chr4;chr4;chr4;chr4;chr4;chr4;chr4;chr4;chr4;chr4…	118208213;118208989;118209005;118209010;118209860;118210369;118210369;118210369;118210369;118210617;118210617;118210617;118210617;118210617;118211001;118211001;118211001;118211001;118211359;118211359;118211359;118211700;118211700;118211700;118211700;118211964;118211964;118211964;118211964;118212327;118212327;118212327;118212327;118212720;118212720;118212720;118212720;118213457;118213457;118213457…	118209889;118209889;118209889;118209889;118210504;118210504;118210504;118210504;118210504;118210741;118210771;118210771;118210771;118210771;118211126;118211126;118211485;118211126;118211485;118211485;118211485;118211878;118211878;118211878;118211878;118212249;118212249;118212249;118212249;118212481;118212481;118212481;118212481;118212839;118212839;118212839;118212839;118213632;118213632;118213632…	-;-;-;-;-;-;-;-;-;-;-;-;-;-;-;-;-;-;-;-;-;-;-;-;-;-;-;-;-;-;-;-;-;-;-;-;-;-;-;-;-;-;-;-;-;-;-;-;-;-;-;-;-;-;-;-;-;-;-;-;-;-;-;-;-;-;-;-;-;-;-;-;-;-;-;-;-;-;-;-;-;-;-;-;-;-;-;-;-;-;-;-;-;-;-;-;-;-;-;-;-;-;-;-;-;-;-;-;-	9148	protein_coding
ENSMUSG00000021464.14	Ror2	264.412	1.58823	0.272174	5.83536	5.36753e-09	8.04997e-07	139.394	118.758	160.293	82.0981	372.463	259.163	543.928	403.969	299.637	chr13;chr13;chr13;chr13;chr13;chr13;chr13;chr13;chr13;chr13;chr13;chr13;chr13;chr13;chr13;chr13;chr13;chr13;chr13;chr13;chr13	53109312;53109317;53113048;53113048;53117135;53117135;53118691;53118691;53121664;53121664;53130917;53130917;53131750;53131750;53131960;53146634;53146634;53146634;53275491;53285466;53285781	53111668;53111668;53113250;53113250;53117380;53117380;53119005;53119005;53121791;53121791;53130947;53130947;53132037;53132037;53132037;53146711;53146711;53146711;53275658;53285549;53286124	-;-;-;-;-;-;-;-;-;-;-;-;-;-;-;-;-;-;-;-;-	4242	protein_coding
ENSMUSG00000037610.15	Kcnmb2	309.383	-2.05513	0.352497	-5.83021	5.53586e-09	8.23436e-07	549.887	428.949	553.656	608.039	124.979	39.8	210.493	133.687	134.96	chr3;chr3;chr3;chr3;chr3;chr3;chr3;chr3;chr3;chr3;chr3;chr3;chr3;chr3;chr3;chr3;chr3;chr3;chr3;chr3;chr3;chr3;chr3;chr3;chr3;chr3;chr3;chr3;chr3;chr3;chr3;chr3	31902507;31902674;31902696;31902703;31902703;31902904;31908412;31908412;32089243;32156047;32156047;32156047;32156047;32156060;32156114;32178831;32178831;32178831;32178831;32178831;32181831;32181831;32181831;32181831;32181831;32198075;32198075;32198075;32198075;32198075;32198075;32198987	31902925;31902827;31902925;31902925;31902925;31902925;31908511;31908515;32089251;32156169;32156169;32156169;32156169;32156169;32156169;32179001;32179001;32179001;32179001;32179001;32182026;32182026;32182026;32182026;32182026;32200180;32198356;32200178;32198125;32199765;32199765;32199767	+;+;+;+;+;+;+;+;+;+;+;+;+;+;+;+;+;+;+;+;+;+;+;+;+;+;+;+;+;+;+;+	3128	protein_coding
ENSMUSG00000049148.8	Plcxd3	270.486	-1.30467	0.224447	-5.81284	6.14213e-09	9.06189e-07	392.227	330.574	508.516	384.835	221.498	153.647	186.277	131.75	125.055	chr15;chr15;chr15;chr15;chr15;chr15	4375491;4375504;4437212;4516619;4516619;4574724	4375815;4375815;4437302;4520414;4517327;4575553	+;+;+;+;+;+	5042	protein_coding
ENSMUSG00000027339.15	Rassf2	1109.34	1.41788	0.244178	5.80676	6.36928e-09	9.32124e-07	640.253	402.361	633.802	624.288	1906.86	1074.6	2001.55	1656.56	1043.78	chr2;chr2;chr2;chr2;chr2;chr2;chr2;chr2;chr2;chr2;chr2;chr2;chr2;chr2;chr2;chr2;chr2;chr2;chr2;chr2;chr2;chr2;chr2;chr2;chr2;chr2;chr2;chr2;chr2;chr2;chr2;chr2;chr2;chr2;chr2;chr2;chr2;chr2;chr2	131989415;131992852;131998245;131998245;132000433;132000433;132000922;132001686;132001686;132002882;132002882;132002914;132004299;132004299;132004299;132005308;132005308;132005308;132005308;132007366;132007366;132007366;132007366;132009686;132009686;132009686;132009686;132009732;132012562;132012562;132012562;132012562;132012562;132021080;132028883;132029692;132029751;132030159;132030159	131996453;131996453;131998342;131998342;132000554;132000554;132004459;132001737;132001737;132002983;132002983;132002983;132004459;132004459;132004459;132005396;132005396;132005396;132005396;132007517;132007517;132007517;132007517;132009761;132009761;132009761;132009761;132009761;132012652;132012652;132012652;132012652;132012652;132021173;132029166;132029876;132030001;132030258;132030202	-;-;-;-;-;-;-;-;-;-;-;-;-;-;-;-;-;-;-;-;-;-;-;-;-;-;-;-;-;-;-;-;-;-;-;-;-;-;-	11993	protein_coding
ENSMUSG00000028634.17	Hivep3	551.534	-1.25788	0.216912	-5.79904	6.66954e-09	9.68257e-07	903.66	649.627	861.344	844.926	488.781	332.284	325.985	329.375	227.823	chr4;chr4;chr4;chr4;chr4;chr4;chr4;chr4;chr4;chr4;chr4;chr4;chr4;chr4;chr4;chr4;chr4;chr4;chr4;chr4;chr4;chr4;chr4;chr4;chr4;chr4;chr4;chr4;chr4;chr4;chr4;chr4;chr4;chr4;chr4;chr4;chr4;chr4	119733784;119733784;119733796;119733841;119741796;119761245;119762220;119762220;119814331;119814355;119814495;119814678;119814678;119814678;119872037;119872037;119872037;119872037;119872651;119872651;119872651;119997174;119997174;120032766;120064867;120064867;120093964;120094489;120103712;120103712;120122872;120122872;120128276;120128276;120131722;120131722;120133581;120133581	119733862;119733862;119736768;119733862;119741915;119761332;119762348;119762348;119814790;119814790;119814790;119814748;119814790;119814790;119872272;119872272;119872272;119872272;119873337;119872717;119873337;119998432;119997252;120032965;120065063;120065063;120099450;120099450;120103854;120103854;120123047;120123047;120128362;120128362;120132629;120132629;120134557;120138045	+;+;+;+;+;+;+;+;+;+;+;+;+;+;+;+;+;+;+;+;+;+;+;+;+;+;+;+;+;+;+;+;+;+;+;+;+;+	17627	protein_coding
ENSMUSG00000056073.16	Grik2	391.475	-1.10864	0.191712	-5.78285	7.34461e-09	1.0578e-06	505.665	522.892	687.233	513.968	289.556	198.074	227.258	323.562	255.063	chr10;chr10;chr10;chr10;chr10;chr10;chr10;chr10;chr10;chr10;chr10;chr10;chr10;chr10;chr10;chr10;chr10;chr10;chr10;chr10;chr10;chr10;chr10;chr10;chr10;chr10;chr10;chr10;chr10;chr10;chr10;chr10;chr10;chr10;chr10;chr10;chr10;chr10;chr10;chr10;chr10;chr10;chr10;chr10;chr10;chr10;chr10;chr10;chr10;chr10;chr10;chr10;chr10;chr10;chr10;chr10;chr10;chr10;chr10;chr10;chr10;chr10;chr10;chr10;chr10;chr10;chr…	49094833;49099843;49099843;49100727;49100837;49100989;49101128;49103510;49103510;49103510;49104979;49104979;49105018;49113370;49113370;49113370;49113370;49113370;49113370;49113370;49132679;49132679;49132679;49132679;49132679;49132679;49132679;49193630;49240579;49240579;49240579;49240579;49240579;49240579;49240579;49240579;49244325;49244325;49244325;49244325;49244325;49244325;49244325;49272740;492…	49101272;49101272;49101272;49101270;49101272;49101272;49101272;49103931;49103648;49103648;49105065;49105065;49105065;49113620;49113620;49113620;49113620;49113620;49113620;49113620;49132904;49132904;49132904;49132904;49132904;49132904;49132904;49193892;49240796;49240796;49240796;49240796;49240796;49240796;49243036;49240796;49244443;49244443;49244443;49244443;49244443;49244443;49244443;49272963;492…	-;-;-;-;-;-;-;-;-;-;-;-;-;-;-;-;-;-;-;-;-;-;-;-;-;-;-;-;-;-;-;-;-;-;-;-;-;-;-;-;-;-;-;-;-;-;-;-;-;-;-;-;-;-;-;-;-;-;-;-;-;-;-;-;-;-;-;-;-;-;-;-;-;-;-;-;-;-;-;-;-;-;-;-;-;-;-;-;-;-;-;-;-;-;-;-;-;-;-;-;-;-;-;-;-;-;-;-;-;-;-;-;-;-;-;-;-;-;-;-	13246	protein_coding
ENSMUSG00000045658.16	Pid1	747.103	1.12588	0.196056	5.74264	9.32093e-09	1.33187e-06	459.521	332.346	549.05	463.512	793.186	1032.02	1281.58	934.843	877.862	chr1;chr1;chr1;chr1;chr1;chr1;chr1;chr1;chr1;chr1;chr1;chr1;chr1;chr1;chr1;chr1;chr1;chr1;chr1;chr1;chr1;chr1	84036296;84037231;84037926;84053074;84080579;84107794;84115332;84157129;84159232;84159232;84159232;84159232;84159232;84191340;84283193;84284341;84284341;84284341;84336034;84339734;84341056;84364030	84038507;84038507;84038507;84053253;84080798;84108387;84116030;84159378;84159378;84159378;84159378;84159378;84159378;84191423;84284623;84284611;84284423;84284645;84336173;84339867;84341110;84364180	-;-;-;-;-;-;-;-;-;-;-;-;-;-;-;-;-;-;-;-;-;-	8172	protein_coding
ENSMUSG00000022861.17	Dgkg	653.372	-1.60755	0.280075	-5.73971	9.48383e-09	1.34456e-06	1314.15	840.172	1135.87	880.844	318.017	230.47	487.114	466.937	206.774	chr16;chr16;chr16;chr16;chr16;chr16;chr16;chr16;chr16;chr16;chr16;chr16;chr16;chr16;chr16;chr16;chr16;chr16;chr16;chr16;chr16;chr16;chr16;chr16;chr16;chr16;chr16;chr16;chr16;chr16;chr16;chr16;chr16;chr16;chr16;chr16;chr16;chr16;chr16;chr16;chr16;chr16;chr16;chr16;chr16;chr16;chr16;chr16;chr16;chr16;chr16;chr16;chr16;chr16;chr16;chr16;chr16;chr16;chr16;chr16;chr16;chr16;chr16;chr16;chr16;chr16;chr…	22468461;22469222;22479366;22479366;22481901;22481901;22500224;22500224;22519545;22519545;22548486;22548652;22548652;22556326;22556326;22556326;22558017;22558017;22558017;22562698;22562698;22562698;22565287;22565287;22565287;22566415;22566415;22566415;22570163;22570163;22570163;22571671;22571671;22571671;22572600;22572600;22575059;22575312;22575312;22576687;22576687;22576687;22579743;22579743;225…	22469347;22469347;22479426;22479426;22482021;22482021;22500401;22500401;22519635;22519635;22548716;22548716;22548716;22556486;22556486;22556486;22558106;22558106;22558106;22562783;22562783;22562783;22565361;22565361;22565361;22566494;22566494;22566494;22570222;22570222;22570222;22571763;22571763;22571763;22572716;22572716;22575400;22575400;22575400;22576804;22576804;22576804;22579865;22579865;225…	-;-;-;-;-;-;-;-;-;-;-;-;-;-;-;-;-;-;-;-;-;-;-;-;-;-;-;-;-;-;-;-;-;-;-;-;-;-;-;-;-;-;-;-;-;-;-;-;-;-;-;-;-;-;-;-;-;-;-;-;-;-;-;-;-;-;-;-;-;-;-;-;-;-;-;-	9255	protein_coding
ENSMUSG00000002908.17	Kcnn1	126.11	1.58689	0.27661	5.73692	9.64148e-09	1.35631e-06	36.531	75.3319	76.4616	50.4561	168.289	164.754	226.326	195.687	141.151	chr8;chr8;chr8;chr8;chr8;chr8;chr8;chr8;chr8;chr8;chr8;chr8;chr8;chr8;chr8;chr8;chr8;chr8;chr8;chr8;chr8;chr8;chr8;chr8;chr8;chr8;chr8;chr8;chr8;chr8;chr8;chr8;chr8;chr8;chr8;chr8;chr8;chr8;chr8;chr8;chr8;chr8;chr8;chr8;chr8;chr8;chr8;chr8;chr8;chr8;chr8;chr8;chr8;chr8;chr8;chr8;chr8;chr8;chr8;chr8;chr8;chr8	70842049;70842049;70843158;70843906;70844253;70844316;70846495;70846495;70846495;70846495;70846495;70846495;70846504;70846764;70846764;70846764;70846764;70846764;70848053;70848175;70848175;70848175;70848175;70848175;70848175;70848200;70848778;70848778;70848778;70848778;70848778;70848778;70850600;70850600;70850600;70850600;70850600;70850600;70850600;70852654;70852654;70852654;70852654;70852654;708…	70844561;70844561;70844561;70844561;70844561;70844561;70846564;70846564;70846564;70846564;70846564;70846564;70846564;70846772;70846772;70846772;70846772;70846772;70848064;70848302;70848302;70848302;70848302;70848302;70848302;70848302;70848888;70848888;70848888;70848888;70848888;70848888;70850739;70850741;70850741;70850741;70850741;70850741;70850741;70853072;70852748;70853072;70853072;70853072;708…	-;-;-;-;-;-;-;-;-;-;-;-;-;-;-;-;-;-;-;-;-;-;-;-;-;-;-;-;-;-;-;-;-;-;-;-;-;-;-;-;-;-;-;-;-;-;-;-;-;-;-;-;-;-;-;-;-;-;-;-;-;-	4587	protein_coding
ENSMUSG00000032238.17	Rora	215.734	-1.94385	0.340036	-5.71659	1.0868e-08	1.51709e-06	357.619	300.441	431.133	376.283	149.728	61.0884	114.56	112.375	38.3832	chr9;chr9;chr9;chr9;chr9;chr9;chr9;chr9;chr9;chr9;chr9;chr9;chr9;chr9;chr9;chr9;chr9;chr9;chr9;chr9;chr9;chr9;chr9;chr9;chr9;chr9;chr9;chr9;chr9;chr9;chr9;chr9;chr9;chr9;chr9;chr9;chr9	68653786;68653786;68653891;68655303;68663345;68663345;68663801;68663801;69195541;69196075;69196075;69196075;69197508;69197508;69250494;69289682;69348132;69348132;69348132;69361739;69361739;69361739;69364166;69364166;69364166;69371215;69371215;69373089;69373089;69374015;69374015;69375385;69375385;69376778;69376778;69378797;69378797	68653972;68653972;68653972;68655362;68663412;68663412;68664180;68664967;69195648;69196104;69196104;69196104;69197589;69197589;69250834;69290048;69348217;69348217;69348217;69361880;69361880;69361880;69364561;69364494;69364561;69371336;69371336;69373221;69373221;69374122;69374122;69375495;69375495;69376890;69376890;69379809;69388246	+;+;+;+;+;+;+;+;+;+;+;+;+;+;+;+;+;+;+;+;+;+;+;+;+;+;+;+;+;+;+;+;+;+;+;+;+	13071	protein_coding
ENSMUSG00000076431.4	Sox4	37740.2	1.04795	0.184513	5.67952	1.35072e-08	1.8711e-06	21834	22430.3	27358.5	23136.3	65316	48555.1	46166.9	51454.2	33410.8	chr13	28948919	28953713	-	4795	protein_coding
ENSMUSG00000041670.16	Rims1	332.8	1.3569	0.23906	5.67597	1.37901e-08	1.89583e-06	202.843	147.119	222.015	141.106	619.947	468.344	379.073	494.062	320.686	chr1;chr1;chr1;chr1;chr1;chr1;chr1;chr1;chr1;chr1;chr1;chr1;chr1;chr1;chr1;chr1;chr1;chr1;chr1;chr1;chr1;chr1;chr1;chr1;chr1;chr1;chr1;chr1;chr1;chr1;chr1;chr1;chr1;chr1;chr1;chr1;chr1;chr1;chr1;chr1;chr1;chr1;chr1;chr1;chr1;chr1;chr1;chr1;chr1;chr1;chr1;chr1;chr1;chr1;chr1;chr1;chr1;chr1;chr1;chr1;chr1;chr1;chr1;chr1;chr1;chr1;chr1;chr1;chr1;chr1;chr1;chr1;chr1;chr1;chr1;chr1;chr1;chr1;chr1;chr1…	22286251;22286251;22286251;22286251;22286251;22286915;22288422;22290060;22290060;22290060;22290060;22290060;22290060;22290060;22291013;22291013;22291013;22291013;22291013;22291013;22291013;22292822;22292822;22292822;22292822;22292822;22292822;22292822;22296858;22296858;22296858;22296858;22296858;22296858;22296858;22315732;22346293;22346293;22346293;22346293;22346293;22346293;22373344;22373344;223…	22288640;22288640;22288640;22288640;22288640;22288640;22288640;22290199;22290199;22290199;22290199;22290199;22290199;22290199;22291114;22291114;22291114;22291114;22291114;22291114;22291114;22292934;22292934;22292934;22292934;22292934;22292934;22292934;22296996;22296996;22296996;22296996;22296996;22296996;22296996;22315805;22346528;22346528;22346528;22346528;22346528;22346528;22373510;22373510;223…	-;-;-;-;-;-;-;-;-;-;-;-;-;-;-;-;-;-;-;-;-;-;-;-;-;-;-;-;-;-;-;-;-;-;-;-;-;-;-;-;-;-;-;-;-;-;-;-;-;-;-;-;-;-;-;-;-;-;-;-;-;-;-;-;-;-;-;-;-;-;-;-;-;-;-;-;-;-;-;-;-;-;-;-;-;-;-;-;-;-;-;-;-;-;-;-;-;-;-;-;-;-;-;-;-;-;-;-;-;-;-;-;-;-;-;-;-;-;-;-;-;-;-;-;-;-;-;-	7362	protein_coding
ENSMUSG00000039661.14	Dusp26	385.738	-1.47263	0.260272	-5.65805	1.53099e-08	2.06132e-06	650.828	485.669	635.645	622.577	121.267	169.381	263.582	310.969	211.727	chr8;chr8;chr8;chr8;chr8;chr8;chr8;chr8;chr8;chr8;chr8;chr8;chr8;chr8;chr8;chr8;chr8	31089471;31089638;31089804;31090160;31090160;31091650;31091805;31091805;31091805;31094008;31094088;31094088;31094088;31096189;31096189;31096189;31096189	31089895;31089895;31089895;31090302;31090302;31092100;31092232;31092100;31092100;31094302;31094302;31094302;31094302;31097046;31097046;31096591;31097047	+;+;+;+;+;+;+;+;+;+;+;+;+;+;+;+;+	2305	protein_coding
ENSMUSG00000046314.16	Stxbp6	166.783	-1.07655	0.190277	-5.65778	1.53347e-08	2.06132e-06	275.905	244.607	212.803	208.666	129.929	119.4	90.3443	110.437	108.959	chr12;chr12;chr12;chr12;chr12;chr12;chr12;chr12;chr12;chr12;chr12;chr12;chr12;chr12;chr12;chr12;chr12;chr12;chr12;chr12;chr12;chr12;chr12;chr12;chr12;chr12	44852484;44852488;44861225;44861225;44861365;44901874;44901874;44901874;44902860;44902860;44902860;44902877;45012849;45012932;45013664;45015428;45019245;45019467;45019467;45019467;45019467;45073938;45074099;45074195;45074195;45074195	44855877;44855877;44861382;44861382;44861382;44902039;44902039;44902039;44902990;44902990;44902990;44902990;45012964;45012983;45013764;45015496;45019655;45019655;45019655;45019655;45019655;45074112;45074154;45074318;45074226;45074709	-;-;-;-;-;-;-;-;-;-;-;-;-;-;-;-;-;-;-;-;-;-;-;-;-;-	5297	protein_coding
ENSMUSG00000020042.15	Btbd11	162.451	1.91517	0.338436	5.65888	1.5236e-08	2.06132e-06	50.9511	101.033	75.5404	28.2212	314.305	178.637	245.885	211.187	256.301	chr10;chr10;chr10;chr10;chr10;chr10;chr10;chr10;chr10;chr10;chr10;chr10;chr10;chr10;chr10;chr10;chr10;chr10;chr10;chr10;chr10;chr10;chr10;chr10;chr10;chr10;chr10;chr10;chr10;chr10;chr10;chr10;chr10;chr10;chr10;chr10;chr10;chr10;chr10;chr10;chr10;chr10;chr10;chr10;chr10;chr10;chr10;chr10;chr10;chr10;chr10;chr10;chr10;chr10;chr10;chr10;chr10;chr10;chr10;chr10;chr10;chr10;chr10;chr10	85386814;85386827;85546442;85546442;85561505;85561505;85598401;85598411;85598725;85598725;85598725;85598725;85605810;85624903;85624903;85624903;85627197;85627197;85627197;85629212;85629212;85629212;85629515;85631088;85631088;85631088;85631293;85631293;85631293;85632089;85632089;85632089;85633684;85633684;85633684;85633684;85639573;85640503;85640503;85640503;85640503;85640503;85645203;85645488;856…	85388478;85388478;85546591;85546591;85561709;85561709;85598577;85598577;85598877;85598877;85598877;85598877;85606049;85625068;85625068;85625068;85627286;85627286;85627286;85629313;85629313;85629313;85631181;85631181;85631181;85631181;85631428;85631428;85631428;85632309;85632309;85632309;85633862;85633862;85633862;85633862;85640194;85640608;85641636;85640608;85640594;85640608;85645590;85645590;856…	+;+;+;+;+;+;+;+;+;+;+;+;+;+;+;+;+;+;+;+;+;+;+;+;+;+;+;+;+;+;+;+;+;+;+;+;+;+;+;+;+;+;+;+;+;+;+;+;+;+;+;+;+;+;+;+;+;+;+;+;+;+;+;+	10033	protein_coding
ENSMUSG00000025790.14	Slco3a1	320.428	1.52455	0.269925	5.64804	1.62288e-08	2.16546e-06	132.665	137.37	166.742	190.707	575.4	564.605	474.075	410.75	231.538	chr7;chr7;chr7;chr7;chr7;chr7;chr7;chr7;chr7;chr7;chr7;chr7;chr7;chr7;chr7;chr7;chr7;chr7;chr7;chr7;chr7;chr7;chr7;chr7;chr7;chr7;chr7;chr7;chr7;chr7;chr7;chr7;chr7;chr7;chr7;chr7;chr7;chr7;chr7;chr7;chr7	74275419;74281858;74284427;74295371;74297221;74297221;74303122;74303122;74303122;74318459;74318459;74318459;74320485;74320485;74320485;74327860;74327860;74327860;74331008;74346648;74346648;74346648;74346648;74346786;74359654;74359821;74359821;74359821;74504177;74504177;74504177;74504177;74504177;74504239;74504386;74529925;74552112;74554411;74554411;74554411;74554411	74276088;74284669;74284669;74297285;74297285;74297285;74303297;74303297;74303297;74318597;74318597;74318597;74320683;74320683;74320683;74328024;74328024;74328024;74331051;74347231;74346911;74346911;74346911;74346911;74359919;74359919;74359919;74359919;74504335;74504642;74504642;74504642;74504642;74504642;74504642;74530109;74552594;74554474;74554780;74554614;74554633	-;-;-;-;-;-;-;-;-;-;-;-;-;-;-;-;-;-;-;-;-;-;-;-;-;-;-;-;-;-;-;-;-;-;-;-;-;-;-;-;-	8474	protein_coding
ENSMUSG00000062098.11	Btbd3	561.968	1.0758	0.190592	5.64449	1.65667e-08	2.19443e-06	331.663	310.19	330.719	419.042	803.086	811.735	896.923	599.656	554.7	chr2;chr2;chr2;chr2;chr2;chr2;chr2;chr2;chr2;chr2;chr2;chr2;chr2;chr2;chr2;chr2;chr2;chr2;chr2	138256565;138256662;138256670;138278493;138278966;138279749;138279749;138280373;138280373;138283458;138283458;138425689;138425689;138489095;138489095;138489724;138491396;138539118;138589134	138256754;138256754;138256754;138279257;138279257;138279839;138279839;138280491;138280491;138287422;138287422;138425790;138425790;138489261;138489261;138489773;138491472;138539208;138589292	+;+;+;+;+;+;+;+;+;+;+;+;+;+;+;+;+;+;+	5776	protein_coding
ENSMUSG00000032878.16	Ccdc85a	65.48	1.98191	0.352197	5.62729	1.83062e-08	2.40727e-06	21.1495	16.8389	31.3216	29.9316	105.181	62.014	146.227	94.9374	81.7192	chr11;chr11;chr11;chr11;chr11;chr11;chr11;chr11;chr11;chr11;chr11;chr11;chr11;chr11;chr11;chr11;chr11;chr11;chr11;chr11;chr11;chr11;chr11;chr11;chr11;chr11;chr11;chr11;chr11;chr11;chr11;chr11	28385685;28385692;28385692;28387152;28388817;28388844;28392854;28396046;28396046;28396046;28396046;28399376;28399376;28412403;28434081;28434081;28434081;28434081;28434081;28434081;28575197;28576391;28576391;28576391;28576391;28576391;28577074;28583282;28583282;28583282;28583282;28583282	28388948;28388948;28388948;28388948;28388948;28388948;28392952;28396165;28396165;28396165;28396165;28399510;28399510;28412486;28434110;28434157;28434157;28434157;28434157;28434157;28577345;28576437;28577345;28577345;28576989;28577345;28577345;28584266;28583995;28584324;28584296;28584296	-;-;-;-;-;-;-;-;-;-;-;-;-;-;-;-;-;-;-;-;-;-;-;-;-;-;-;-;-;-;-;-	6971	protein_coding
ENSMUSG00000031772.17	Cntnap4	744.779	1.53917	0.275403	5.58879	2.28659e-08	2.98523e-06	463.366	277.399	385.072	321.551	916.928	956.126	1804.09	713	865.48	chr8;chr8;chr8;chr8;chr8;chr8;chr8;chr8;chr8;chr8;chr8;chr8;chr8;chr8;chr8;chr8;chr8;chr8;chr8;chr8;chr8;chr8;chr8;chr8;chr8;chr8;chr8;chr8;chr8;chr8;chr8;chr8;chr8;chr8;chr8;chr8;chr8;chr8;chr8;chr8;chr8;chr8;chr8;chr8;chr8;chr8;chr8;chr8;chr8;chr8;chr8;chr8;chr8;chr8;chr8;chr8;chr8;chr8;chr8;chr8;chr8;chr8;chr8;chr8;chr8;chr8;chr8;chr8;chr8;chr8;chr8;chr8;chr8;chr8;chr8;chr8;chr8;chr8;chr8;chr8…	112570043;112570043;112570043;112570055;112616398;112616398;112616398;112616398;112665107;112665107;112665107;112665107;112731399;112733413;112733413;112733413;112733413;112733413;112752188;112752188;112752188;112752188;112752933;112752933;112752933;112752933;112753856;112753856;112753856;112753856;112757394;112757394;112757394;112757394;112767460;112767460;112767460;112767460;112773567;112773567…	112570225;112570225;112570225;112570225;112616508;112616508;112616508;112616508;112665300;112665300;112665300;112665300;112731569;112733519;112733560;112733560;112733560;112733560;112752391;112752391;112752391;112752391;112753117;112753117;112753117;112753117;112753999;112753999;112753999;112753999;112757655;112757655;112757655;112757655;112767609;112767609;112767609;112767609;112773738;112773738…	+;+;+;+;+;+;+;+;+;+;+;+;+;+;+;+;+;+;+;+;+;+;+;+;+;+;+;+;+;+;+;+;+;+;+;+;+;+;+;+;+;+;+;+;+;+;+;+;+;+;+;+;+;+;+;+;+;+;+;+;+;+;+;+;+;+;+;+;+;+;+;+;+;+;+;+;+;+;+;+;+;+;+;+;+;+;+	6281	protein_coding
ENSMUSG00000028005.13	Gucy1b1	178.022	-1.27773	0.228733	-5.58613	2.3218e-08	3.00955e-06	318.204	209.157	255.179	274.516	86.6194	96.2605	132.257	90.0937	139.913	chr3;chr3;chr3;chr3;chr3;chr3;chr3;chr3;chr3;chr3;chr3;chr3;chr3;chr3;chr3;chr3;chr3;chr3;chr3;chr3;chr3;chr3;chr3;chr3;chr3;chr3;chr3;chr3;chr3;chr3;chr3;chr3;chr3;chr3;chr3	82032006;82032045;82034311;82034312;82034312;82034742;82034742;82034742;82035280;82035280;82037917;82037917;82039726;82039726;82043120;82043120;82044129;82044129;82045399;82045399;82046513;82046513;82051056;82058241;82058241;82058241;82061020;82061020;82061020;82073998;82073998;82073998;82074572;82074572;82074572	82033281;82033281;82034438;82034421;82034438;82034896;82035322;82034896;82035420;82035420;82038154;82038154;82039923;82039923;82043253;82043253;82044245;82044245;82045629;82045629;82046710;82046710;82051371;82058359;82058359;82058359;82061120;82061120;82061120;82074071;82074071;82074071;82074673;82074689;82074685	-;-;-;-;-;-;-;-;-;-;-;-;-;-;-;-;-;-;-;-;-;-;-;-;-;-;-;-;-;-;-;-;-;-;-	3927	protein_coding
ENSMUSG00000055471.7	Alk	26.3179	-2.53284	0.453995	-5.579	2.41908e-08	3.11341e-06	57.6805	54.9479	42.3763	40.1939	8.66194	5.55349	12.108	11.625	3.71451	chr17;chr17;chr17;chr17;chr17;chr17;chr17;chr17;chr17;chr17;chr17;chr17;chr17;chr17;chr17;chr17;chr17;chr17;chr17;chr17;chr17;chr17;chr17;chr17;chr17;chr17;chr17;chr17;chr17;chr17;chr17;chr17;chr17;chr17;chr17;chr17;chr17;chr17	71868972;71874118;71874942;71880795;71885355;71890965;71894076;71895712;71895877;71897805;71899170;71900660;71901298;71902621;71904240;71905048;71911482;71921853;71949810;71950177;71967486;71984631;71985424;71992059;72051078;72051740;72204979;72205797;72205797;72360558;72360558;72360558;72380045;72380045;72380045;72603007;72603028;72603028	71870131;71874208;71875076;71880896;71885447;71891062;71894205;71895776;71895967;71897991;71899274;71900812;71901396;71902803;71904384;71905179;71911632;71922015;71949938;71950271;71967655;71984731;71985555;71992190;72051867;72051867;72205998;72205998;72205998;72360722;72360722;72360722;72380161;72380161;72380161;72604307;72604627;72603827	-;-;-;-;-;-;-;-;-;-;-;-;-;-;-;-;-;-;-;-;-;-;-;-;-;-;-;-;-;-;-;-;-;-;-;-;-;-	7755	protein_coding
ENSMUSG00000059921.15	Unc5c	474.144	1.8001	0.323159	5.57031	2.5429e-08	3.24972e-06	259.562	194.977	230.306	112.885	718.941	689.558	1079.47	651	330.591	chr3;chr3;chr3;chr3;chr3;chr3;chr3;chr3;chr3;chr3;chr3;chr3;chr3;chr3;chr3;chr3;chr3;chr3;chr3;chr3;chr3;chr3;chr3;chr3;chr3;chr3;chr3;chr3;chr3;chr3;chr3;chr3;chr3;chr3;chr3;chr3;chr3;chr3;chr3;chr3;chr3;chr3;chr3;chr3;chr3;chr3;chr3;chr3;chr3;chr3;chr3;chr3;chr3;chr3;chr3;chr3;chr3;chr3;chr3;chr3;chr3;chr3;chr3;chr3;chr3;chr3;chr3;chr3;chr3;chr3;chr3;chr3;chr3;chr3	141465216;141465574;141465599;141465599;141465599;141465599;141465671;141660305;141677987;141677987;141677987;141677987;141714644;141714644;141714644;141714644;141733838;141733838;141733838;141733838;141757714;141757714;141757714;141757714;141768444;141768444;141768444;141768444;141771018;141771018;141771018;141771018;141786857;141786857;141786857;141788871;141788871;141788871;141788871;141789729…	141465837;141465837;141465837;141465837;141465837;141470928;141465837;141660422;141678208;141682324;141678208;141678208;141714787;141714787;141714787;141714787;141733941;141733941;141733941;141733941;141757894;141757894;141757894;141757894;141768611;141768611;141768611;141768611;141771182;141771182;141771182;141771182;141786913;141786913;141786913;141789062;141789062;141789062;141789062;141790073…	+;+;+;+;+;+;+;+;+;+;+;+;+;+;+;+;+;+;+;+;+;+;+;+;+;+;+;+;+;+;+;+;+;+;+;+;+;+;+;+;+;+;+;+;+;+;+;+;+;+;+;+;+;+;+;+;+;+;+;+;+;+;+;+;+;+;+;+;+;+;+;+;+;+	19135	protein_coding
ENSMUSG00000028546.17	Elavl4	6346.46	0.426181	0.0767049	5.5561	2.75862e-08	3.50075e-06	5221.04	5244.87	5320.07	5529.65	7445.56	7436.12	7127.88	6825.81	6967.18	chr4;chr4;chr4;chr4;chr4;chr4;chr4;chr4;chr4;chr4;chr4;chr4;chr4;chr4;chr4;chr4;chr4;chr4;chr4;chr4;chr4;chr4;chr4;chr4;chr4;chr4;chr4;chr4;chr4;chr4;chr4;chr4;chr4;chr4;chr4;chr4;chr4;chr4;chr4;chr4;chr4;chr4;chr4;chr4;chr4;chr4;chr4;chr4;chr4;chr4;chr4;chr4;chr4;chr4;chr4;chr4;chr4;chr4;chr4;chr4;chr4;chr4;chr4;chr4;chr4;chr4;chr4;chr4	110203722;110203737;110203737;110203737;110203737;110203737;110203737;110206359;110209740;110209740;110209740;110209740;110209740;110209740;110209740;110211426;110211426;110211426;110211426;110211426;110211426;110211426;110211426;110213128;110213128;110213128;110213128;110213128;110213128;110213128;110213128;110213217;110223000;110225580;110226545;110226545;110226545;110226545;110226545;110226545…	110206659;110206659;110206659;110206659;110206701;110206659;110206701;110206659;110209778;110209778;110209778;110209778;110209778;110209778;110209778;110211651;110211651;110211651;110211651;110211651;110211651;110211651;110211651;110213281;110213281;110213281;110213281;110213281;110213281;110213281;110213281;110213281;110223148;110225673;110226648;110226648;110226648;110226648;110226648;110226648…	-;-;-;-;-;-;-;-;-;-;-;-;-;-;-;-;-;-;-;-;-;-;-;-;-;-;-;-;-;-;-;-;-;-;-;-;-;-;-;-;-;-;-;-;-;-;-;-;-;-;-;-;-;-;-;-;-;-;-;-;-;-;-;-;-;-;-;-	5387	protein_coding
ENSMUSG00000106379.1	Lhfpl3	181.783	-1.93634	0.349547	-5.53959	3.03179e-08	3.82069e-06	283.596	229.541	389.678	330.103	116.317	48.1302	129.462	43.5937	65.623	chr5;chr5;chr5;chr5;chr5;chr5;chr5	22746059;23100552;23102412;23102412;23221865;23273335;23273335	22746625;23100649;23102648;23102648;23221912;23275588;23275597	+;+;+;+;+;+;+	3213	protein_coding
ENSMUSG00000000560.9	Gabra2	1455.39	1.78803	0.324353	5.51259	3.53593e-08	4.42527e-06	711.392	460.854	589.583	702.11	2296.65	3585.7	1782.67	2139.97	829.573	chr5;chr5;chr5;chr5;chr5;chr5;chr5;chr5;chr5;chr5;chr5;chr5;chr5;chr5;chr5;chr5;chr5;chr5;chr5;chr5;chr5;chr5;chr5;chr5;chr5;chr5;chr5;chr5;chr5;chr5;chr5;chr5;chr5;chr5;chr5;chr5;chr5;chr5;chr5;chr5;chr5	70957597;70959481;70960955;70961061;70968000;70973425;70973425;70973425;70973425;70973455;71006107;71006107;71006107;71006107;71007923;71007923;71007923;71007923;71012701;71012701;71012701;71012701;71014416;71014416;71014416;71034730;71034730;71034730;71091750;71091972;71091972;71091972;71091972;71094532;71094532;71094532;71094532;71094532;71094961;71095575;71095575	70962098;70962098;70962098;70962098;70968177;70973627;70973627;70973627;70973627;70973627;71006259;71006259;71006259;71006259;71008066;71008066;71008066;71008066;71012783;71013684;71012783;71012783;71014636;71014575;71014636;71034797;71034797;71034797;71092087;71092087;71092087;71092087;71092087;71094618;71094865;71094640;71094618;71094618;71095200;71095809;71095849	-;-;-;-;-;-;-;-;-;-;-;-;-;-;-;-;-;-;-;-;-;-;-;-;-;-;-;-;-;-;-;-;-;-;-;-;-;-;-;-;-	7640	protein_coding
ENSMUSG00000034751.16	Mast4	152.644	1.4962	0.271484	5.51118	3.56433e-08	4.43027e-06	80.7526	55.8342	94.8861	72.691	144.778	250.833	261.719	253.812	158.486	chr13;chr13;chr13;chr13;chr13;chr13;chr13;chr13;chr13;chr13;chr13;chr13;chr13;chr13;chr13;chr13;chr13;chr13;chr13;chr13;chr13;chr13;chr13;chr13;chr13;chr13;chr13;chr13;chr13;chr13;chr13;chr13;chr13;chr13;chr13;chr13;chr13;chr13;chr13;chr13;chr13;chr13;chr13;chr13;chr13;chr13;chr13;chr13;chr13;chr13;chr13;chr13;chr13;chr13;chr13;chr13;chr13;chr13;chr13;chr13;chr13;chr13;chr13;chr13;chr13;chr13;chr…	102732486;102732491;102734786;102735002;102735002;102739198;102739198;102739198;102739198;102741946;102741946;102741946;102741946;102741946;102741969;102750514;102750514;102750514;102750514;102750514;102750514;102751381;102751381;102751381;102751381;102751381;102751381;102754056;102754056;102754056;102754056;102754128;102758502;102758502;102758502;102758502;102758502;102758502;102758502;102759023…	102734875;102738897;102738897;102738897;102738897;102739379;102739379;102739379;102739379;102742082;102742082;102742082;102742082;102742082;102742082;102750636;102750636;102750636;102750636;102750636;102750636;102751610;102751610;102751610;102751610;102751610;102751610;102754256;102754256;102754256;102754256;102754256;102758737;102758737;102758737;102758737;102758737;102758737;102758737;102759150…	-;-;-;-;-;-;-;-;-;-;-;-;-;-;-;-;-;-;-;-;-;-;-;-;-;-;-;-;-;-;-;-;-;-;-;-;-;-;-;-;-;-;-;-;-;-;-;-;-;-;-;-;-;-;-;-;-;-;-;-;-;-;-;-;-;-;-;-;-;-;-;-;-;-;-;-;-;-;-;-;-;-;-;-;-;-;-;-;-;-;-;-;-;-;-;-;-;-;-;-;-;-;-;-;-;-;-;-;-;-;-;-;-;-;-;-;-;-;-;-;-;-;-;-;-;-;-;-	32326	protein_coding
ENSMUSG00000039683.16	Sdk1	113.921	2.54227	0.461872	5.50427	3.70705e-08	4.57632e-06	24.0335	58.493	26.7155	14.5382	299.456	136.06	219.807	174.375	71.8138	chr5;chr5;chr5;chr5;chr5;chr5;chr5;chr5;chr5;chr5;chr5;chr5;chr5;chr5;chr5;chr5;chr5;chr5;chr5;chr5;chr5;chr5;chr5;chr5;chr5;chr5;chr5;chr5;chr5;chr5;chr5;chr5;chr5;chr5;chr5;chr5;chr5;chr5;chr5;chr5;chr5;chr5;chr5;chr5;chr5;chr5;chr5;chr5;chr5;chr5;chr5;chr5;chr5;chr5;chr5;chr5;chr5;chr5;chr5;chr5;chr5;chr5;chr5;chr5;chr5;chr5;chr5;chr5;chr5;chr5;chr5;chr5;chr5;chr5;chr5;chr5;chr5;chr5;chr5;chr5…	141241490;141241918;141373654;141582293;141582293;141582293;141609995;141609995;141613093;141613093;141792928;141792928;141856787;141936044;141936044;141936044;141937531;141937531;141937531;141948506;141948506;141948506;141953004;141953004;141953004;141954854;141954854;141954854;141956091;141956091;141959208;141959208;141962665;141962665;141975578;141975578;141998739;141998739;141999840;141999840…	141242092;141242092;141373722;141582504;141582452;141582452;141610101;141610101;141613240;141613240;141793061;141793061;141857041;141936155;141936155;141936155;141937721;141937721;141937721;141948589;141948589;141948589;141953198;141953198;141953198;141954970;141955329;141954970;141956258;141956258;141959310;141959310;141962841;141962841;141975714;141975714;141998886;141998886;141999980;141999980…	+;+;+;+;+;+;+;+;+;+;+;+;+;+;+;+;+;+;+;+;+;+;+;+;+;+;+;+;+;+;+;+;+;+;+;+;+;+;+;+;+;+;+;+;+;+;+;+;+;+;+;+;+;+;+;+;+;+;+;+;+;+;+;+;+;+;+;+;+;+;+;+;+;+;+;+;+;+;+;+;+;+;+;+;+;+;+;+;+;+;+;+;+;+;+;+;+;+	11087	protein_coding
ENSMUSG00000104901.1	Gm42692	1006.18	1.80423	0.328212	5.49714	3.8601e-08	4.73305e-06	374.923	297.782	549.971	465.223	1832.62	1636.43	1192.17	2141.91	564.605	chr3	34643264	34646096	+	2833	TEC
ENSMUSG00000102973.1	E430014B02Rik	131.544	-1.47121	0.267952	-5.49055	4.00693e-08	4.88011e-06	260.523	222.451	167.663	166.762	48.2594	79.6	96.864	82.3437	59.4321	chr17	51745529	51748684	-	3156	TEC
ENSMUSG00000037624.15	Kcnk2	481.056	-1.48592	0.271365	-5.47573	4.357e-08	5.2711e-06	795.99	676.214	780.277	741.448	262.333	220.288	451.721	151.125	250.11	chr1;chr1;chr1;chr1;chr1;chr1;chr1;chr1;chr1;chr1;chr1;chr1;chr1;chr1;chr1;chr1;chr1;chr1;chr1;chr1;chr1;chr1;chr1;chr1;chr1;chr1;chr1;chr1;chr1;chr1;chr1;chr1;chr1;chr1;chr1;chr1;chr1;chr1;chr1;chr1;chr1;chr1;chr1;chr1;chr1;chr1;chr1;chr1;chr1;chr1;chr1;chr1;chr1;chr1;chr1	189207930;189207937;189207937;189209744;189209753;189209790;189209790;189210025;189210062;189214967;189242887;189242887;189242887;189242887;189242887;189242887;189242887;189242887;189243237;189256568;189256568;189256568;189256568;189256568;189256568;189258738;189258738;189258738;189258738;189258738;189258738;189258738;189295594;189295594;189295594;189295594;189295594;189295594;189339785;189339785…	189210107;189210107;189210107;189210107;189210107;189210107;189210107;189210107;189210107;189215217;189243026;189243026;189243026;189243026;189243026;189243026;189243026;189243026;189243434;189256754;189256754;189256754;189256754;189256754;189256754;189258898;189258898;189258898;189258898;189258898;189258898;189258898;189295711;189295711;189295711;189295711;189295711;189295711;189340095;189340095…	-;-;-;-;-;-;-;-;-;-;-;-;-;-;-;-;-;-;-;-;-;-;-;-;-;-;-;-;-;-;-;-;-;-;-;-;-;-;-;-;-;-;-;-;-;-;-;-;-;-;-;-;-;-;-	4943	protein_coding
ENSMUSG00000040209.12	Zfp704	2408.36	1.50538	0.275007	5.47395	4.40107e-08	5.28916e-06	1129.58	915.504	1801.91	918.472	4308.7	3436.68	3385.58	3997.06	1781.73	chr3;chr3;chr3;chr3;chr3;chr3;chr3;chr3;chr3;chr3;chr3;chr3;chr3;chr3;chr3;chr3;chr3;chr3;chr3;chr3;chr3	9427020;9438292;9438696;9439785;9439785;9439785;9443824;9444159;9445960;9445960;9447275;9447275;9452264;9452264;9470892;9470892;9474499;9474499;9565064;9565064;9609270	9438898;9438898;9438898;9441036;9439882;9439882;9443906;9444342;9446064;9446064;9447542;9447542;9452364;9452364;9471118;9471118;9474602;9474602;9565299;9565299;9610085	-;-;-;-;-;-;-;-;-;-;-;-;-;-;-;-;-;-;-;-;-	15255	protein_coding
ENSMUSG00000055409.14	Nell1	107.98	-1.62857	0.298905	-5.44846	5.0809e-08	6.06599e-06	169.196	136.484	147.396	238.598	74.2452	63.8651	60.54	31.9687	49.5268	chr7;chr7;chr7;chr7;chr7;chr7;chr7;chr7;chr7;chr7;chr7;chr7;chr7;chr7;chr7;chr7;chr7;chr7;chr7;chr7;chr7;chr7;chr7;chr7;chr7;chr7;chr7;chr7;chr7;chr7;chr7;chr7;chr7;chr7;chr7;chr7;chr7;chr7;chr7;chr7;chr7;chr7;chr7;chr7;chr7;chr7;chr7;chr7;chr7;chr7;chr7;chr7;chr7;chr7;chr7;chr7;chr7;chr7;chr7;chr7;chr7;chr7;chr7;chr7;chr7;chr7;chr7	49974864;49974864;49975069;49975334;49982676;49982676;49982676;49982676;50062618;50062618;50062618;50062618;50098310;50120530;50120530;50120530;50120530;50120530;50176225;50176225;50176225;50176225;50176225;50219582;50219582;50219582;50219582;50219582;50220254;50220254;50220254;50220254;50220254;50228792;50228792;50228792;50228792;50230156;50230156;50230156;50249641;50249641;50249641;50258166;502…	49975443;49975443;49975443;49975443;49982804;49982804;49982804;49982804;50062768;50062768;50062768;50062768;50098573;50120700;50120700;50120700;50120700;50120700;50176321;50176321;50176321;50176321;50176321;50219654;50219654;50219654;50219654;50219654;50220336;50220336;50220336;50220336;50220336;50228861;50228926;50228926;50228926;50230258;50230258;50230258;50249714;50249714;50249714;50258265;502…	+;+;+;+;+;+;+;+;+;+;+;+;+;+;+;+;+;+;+;+;+;+;+;+;+;+;+;+;+;+;+;+;+;+;+;+;+;+;+;+;+;+;+;+;+;+;+;+;+;+;+;+;+;+;+;+;+;+;+;+;+;+;+;+;+;+;+	7271	protein_coding
ENSMUSG00000052056.14	Zfp217	68.8454	1.9647	0.362082	5.42612	5.75922e-08	6.83089e-06	18.2655	34.564	27.6367	24.8005	132.404	153.647	65.1969	81.375	81.7192	chr2;chr2;chr2;chr2;chr2;chr2;chr2;chr2;chr2;chr2;chr2;chr2;chr2;chr2;chr2;chr2;chr2;chr2;chr2;chr2;chr2	170108643;170108646;170112480;170112480;170114061;170114061;170116142;170116142;170119019;170119019;170120333;170120619;170120719;170131048;170131048;170131657;170131657;170131657;170133895;170142614;170147862	170110655;170110655;170112614;170112614;170115572;170115572;170116258;170116258;170120753;170120753;170120753;170120753;170120753;170131220;170131220;170131752;170131752;170131752;170133945;170142678;170148103	-;-;-;-;-;-;-;-;-;-;-;-;-;-;-;-;-;-;-;-;-	6139	protein_coding
ENSMUSG00000032020.15	Ubash3b	3199.97	1.21985	0.224872	5.42465	5.80685e-08	6.84265e-06	1689.08	1709.59	1909.7	2055.02	3833.53	4018.88	5511.93	5585.81	2486.24	chr9;chr9;chr9;chr9;chr9;chr9;chr9;chr9;chr9;chr9;chr9;chr9;chr9;chr9;chr9;chr9;chr9;chr9;chr9;chr9;chr9;chr9;chr9;chr9;chr9;chr9;chr9;chr9;chr9;chr9;chr9;chr9;chr9;chr9;chr9;chr9;chr9;chr9;chr9;chr9;chr9	41011098;41014721;41016598;41016598;41018017;41018017;41023421;41023421;41026250;41026250;41028017;41028017;41029639;41029639;41031481;41031481;41037437;41037437;41043475;41043475;41046881;41046881;41050440;41050440;41050526;41050554;41050612;41051317;41051317;41051317;41051317;41051317;41059957;41077387;41079243;41157299;41157299;41159846;41161404;41161404;41161404	41015036;41015036;41016707;41016707;41018123;41018123;41023565;41023565;41026342;41026342;41028139;41028139;41029759;41029759;41031613;41031613;41037645;41037645;41043644;41043644;41047079;41047079;41050626;41050626;41050626;41050626;41050626;41051370;41051370;41051370;41051370;41051370;41060053;41077479;41079506;41157502;41158062;41160069;41161697;41161688;41161520	-;-;-;-;-;-;-;-;-;-;-;-;-;-;-;-;-;-;-;-;-;-;-;-;-;-;-;-;-;-;-;-;-;-;-;-;-;-;-;-;-	7326	protein_coding
ENSMUSG00000032172.8	Olfm2	674.02	-0.766017	0.141326	-5.4202	5.95324e-08	6.9699e-06	815.217	888.916	958.994	832.098	627.372	468.344	541.134	461.125	472.981	chr9;chr9;chr9;chr9;chr9;chr9;chr9;chr9;chr9;chr9;chr9;chr9;chr9;chr9;chr9;chr9;chr9;chr9;chr9;chr9	20667690;20667693;20667696;20671700;20671700;20671700;20672135;20672135;20672135;20672332;20672627;20672627;20672627;20672627;20675574;20675574;20675574;20726646;20728113;20746171	20668784;20668784;20668784;20671806;20671806;20671806;20672354;20672354;20672354;20672354;20673131;20672773;20672773;20672773;20675723;20675723;20675723;20726937;20728229;20746349	-;-;-;-;-;-;-;-;-;-;-;-;-;-;-;-;-;-;-;-	2665	protein_coding
ENSMUSG00000032035.16	Ets1	241.124	-2.23502	0.413686	-5.40268	6.56513e-08	7.63701e-06	423.951	362.479	631.96	295.895	106.418	22.214	76.3735	144.344	106.483	chr9;chr9;chr9;chr9;chr9;chr9;chr9;chr9;chr9;chr9;chr9;chr9;chr9;chr9;chr9;chr9;chr9;chr9;chr9;chr9;chr9;chr9;chr9;chr9;chr9;chr9;chr9;chr9;chr9;chr9;chr9;chr9;chr9;chr9;chr9;chr9;chr9;chr9;chr9;chr9;chr9;chr9	32636221;32636239;32636248;32649356;32649356;32649356;32664575;32664575;32696022;32696049;32696121;32696384;32728675;32728675;32728675;32728675;32728675;32730055;32730055;32730055;32730055;32732949;32732949;32732949;32732949;32733940;32733940;32733940;32733940;32738099;32738099;32738099;32738099;32752799;32752799;32752799;32752799;32754213;32754213;32754213;32754213;32754213	32636314;32636314;32636314;32651476;32649438;32649438;32664719;32664719;32696465;32696465;32696465;32696465;32728794;32728794;32728794;32728794;32729830;32730255;32730255;32730255;32730255;32733026;32733026;32733026;32733026;32734188;32734188;32734188;32734188;32738359;32738149;32738359;32738359;32752917;32752917;32752917;32752917;32754428;32755275;32755004;32757820;32754994	+;+;+;+;+;+;+;+;+;+;+;+;+;+;+;+;+;+;+;+;+;+;+;+;+;+;+;+;+;+;+;+;+;+;+;+;+;+;+;+;+;+	8476	protein_coding
ENSMUSG00000005148.8	Klf5	64.1516	-2.00018	0.370766	-5.39473	6.86272e-08	7.93234e-06	107.67	112.555	157.529	62.4288	19.7987	37.9488	29.8043	17.4375	32.1924	chr14;chr14;chr14;chr14;chr14;chr14;chr14	99298691;99299154;99301381;99301381;99303418;99303418;99313151	99299222;99299222;99302254;99302254;99305326;99303477;99315036	+;+;+;+;+;+;+	5201	protein_coding
ENSMUSG00000036478.8	Btg1	7730.3	0.657176	0.122249	5.3757	7.62852e-08	8.60613e-06	5603.66	5065.85	6409.88	6336.09	9830.06	8436.68	10234.1	9330.99	8325.45	chr10;chr10;chr10;chr10	96617006;96617554;96618276;96618276	96617472;96617828;96622809;96618668	+;+;+;+	5276	protein_coding
ENSMUSG00000058571.11	Gpc6	165.921	1.28764	0.239445	5.37762	7.54764e-08	8.60613e-06	117.284	91.2845	93.0436	67.5599	248.721	247.13	267.307	202.469	158.486	chr14;chr14;chr14;chr14;chr14;chr14;chr14;chr14;chr14;chr14;chr14;chr14;chr14;chr14;chr14;chr14;chr14;chr14;chr14;chr14;chr14;chr14;chr14;chr14;chr14;chr14;chr14;chr14;chr14;chr14;chr14;chr14;chr14	116925315;116925430;116925531;116925830;116925936;117186662;117186662;117186662;117186662;117435652;117435652;117435652;117435652;117624385;117624385;117624385;117624385;117870353;117870353;117870353;117888522;117888522;117888522;117892342;117951138;117951138;117951138;117964699;117964699;117964699;117974884;117974884;117974884	116926095;116925685;116926095;116926095;116926095;117186820;117186820;117186820;117186820;117436043;117436043;117436043;117436043;117624550;117624550;117627198;117624550;117870483;117870483;117870483;117888665;117888665;117888665;117892371;117951274;117951274;117951274;117964874;117964874;117964874;117975086;117975406;117976544	+;+;+;+;+;+;+;+;+;+;+;+;+;+;+;+;+;+;+;+;+;+;+;+;+;+;+;+;+;+;+;+;+	6425	protein_coding
ENSMUSG00000105457.1	Gm43200	68.7797	1.8973	0.352809	5.37771	7.54404e-08	8.60613e-06	27.8789	22.1564	42.3763	17.1038	144.778	116.623	74.5107	88.1562	85.4337	chr5	45770020	45772180	-	2161	TEC
ENSMUSG00000115471.1	C230086J09Rik	69.8402	2.69158	0.500709	5.37554	7.63535e-08	8.60613e-06	16.3428	6.2038	19.3457	27.366	146.016	176.786	95.0012	105.594	35.9069	chr14	93797141	93801173	-	4033	TEC
ENSMUSG00000109353.1	Gm45183	36.5937	2.36602	0.442281	5.3496	8.8151e-08	9.87454e-06	9.61341	8.86257	16.582	9.40707	34.6478	72.1954	72.648	70.7187	34.6687	chr7	91304695	91306191	+	1497	TEC
ENSMUSG00000022176.11	Rem2	199.714	1.15377	0.21582	5.346	8.99207e-08	1.0011e-05	145.162	84.1944	142.79	103.478	235.11	240.651	266.376	266.406	313.257	chr14;chr14;chr14;chr14;chr14;chr14;chr14;chr14;chr14;chr14;chr14;chr14;chr14	54476100;54476240;54476252;54477471;54477471;54477471;54477474;54478028;54478028;54478954;54478954;54479024;54479450	54476374;54476374;54476374;54477815;54477815;54477815;54477894;54478101;54478101;54479679;54479161;54479117;54480431	+;+;+;+;+;+;+;+;+;+;+;+;+	2251	protein_coding
ENSMUSG00000025932.14	Eya1	183.055	1.53918	0.288737	5.33074	9.78117e-08	1.08231e-05	112.477	92.1708	91.2012	59.8632	326.679	200.851	347.406	161.781	255.063	chr1;chr1;chr1;chr1;chr1;chr1;chr1;chr1;chr1;chr1;chr1;chr1;chr1;chr1;chr1;chr1;chr1;chr1;chr1;chr1;chr1;chr1;chr1;chr1;chr1;chr1;chr1;chr1;chr1;chr1;chr1;chr1;chr1;chr1;chr1;chr1;chr1;chr1;chr1;chr1;chr1;chr1;chr1;chr1;chr1;chr1;chr1;chr1;chr1;chr1;chr1;chr1;chr1;chr1;chr1;chr1;chr1;chr1;chr1;chr1;chr1;chr1;chr1;chr1;chr1;chr1;chr1;chr1;chr1;chr1;chr1;chr1;chr1;chr1;chr1;chr1;chr1;chr1;chr1;chr1…	14168954;14168958;14169666;14170643;14179480;14179480;14179480;14179480;14183157;14183157;14183157;14183157;14183381;14183381;14183381;14183381;14184349;14184349;14184349;14184349;14184626;14184626;14184626;14184626;14207926;14208895;14208895;14208895;14208895;14208895;14229493;14229493;14229493;14229493;14229493;14231413;14231413;14231413;14231413;14231413;14252428;14252428;14252428;14252428;142…	14170996;14170996;14170996;14170996;14179580;14179580;14179580;14179580;14183278;14183278;14183278;14183278;14183495;14183495;14183495;14183495;14184509;14184509;14184509;14184509;14184684;14184684;14184684;14184684;14208101;14208984;14208984;14208984;14208984;14208984;14229576;14229576;14229576;14229576;14229576;14231492;14231552;14231552;14231552;14231552;14252614;14252614;14252614;14252614;142…	-;-;-;-;-;-;-;-;-;-;-;-;-;-;-;-;-;-;-;-;-;-;-;-;-;-;-;-;-;-;-;-;-;-;-;-;-;-;-;-;-;-;-;-;-;-;-;-;-;-;-;-;-;-;-;-;-;-;-;-;-;-;-;-;-;-;-;-;-;-;-;-;-;-;-;-;-;-;-;-;-;-;-;-;-;-;-;-;-;-;-;-;-;-;-;-;-	7808	protein_coding
ENSMUSG00000084908.2	C79798	12.7285	6.36794	1.19842	5.3136	1.07478e-07	1.18206e-05	0.961341	0	0	0	34.6478	26.8419	9.31384	24.2187	18.5725	chr2;chr2	34287771;34302769	34287891;34304440	+;+	1793	lncRNA
ENSMUSG00000113927.1	5330409N07Rik	99.2296	2.08815	0.393407	5.30785	1.10925e-07	1.21262e-05	49.0284	14.1801	40.5339	37.6283	251.196	127.73	93.1384	129.812	149.818	chr12	98444817	98448334	-	3518	TEC
ENSMUSG00000074737.2	C530025M09Rik	19.9412	-3.56232	0.672428	-5.2977	1.17274e-07	1.27435e-05	46.1444	22.1564	52.5098	41.9042	0	5.55349	6.51969	0.968749	3.71451	chr2;chr2	149828339;149830524	149831642;149831213	-;-	3304	lncRNA
ENSMUSG00000000416.16	Cttnbp2	1235.72	-1.04104	0.196732	-5.29167	1.21207e-07	1.30373e-05	2013.05	1558.93	1892.19	1453.82	1067.89	583.116	846.628	962.937	742.902	chr6;chr6;chr6;chr6;chr6;chr6;chr6;chr6;chr6;chr6;chr6;chr6;chr6;chr6;chr6;chr6;chr6;chr6;chr6;chr6;chr6;chr6;chr6;chr6;chr6;chr6;chr6;chr6;chr6;chr6;chr6;chr6;chr6;chr6;chr6;chr6;chr6;chr6;chr6;chr6;chr6;chr6;chr6;chr6;chr6;chr6;chr6;chr6;chr6;chr6;chr6;chr6;chr6;chr6;chr6;chr6;chr6;chr6;chr6;chr6;chr6;chr6;chr6;chr6;chr6;chr6;chr6;chr6;chr6;chr6;chr6;chr6;chr6;chr6;chr6;chr6;chr6;chr6;chr6;chr6…	18366478;18366565;18366707;18367221;18374524;18374524;18374524;18374524;18375937;18375937;18375937;18375937;18378367;18378367;18378367;18378367;18380463;18380463;18380463;18380463;18380968;18380968;18380968;18380968;18382746;18382746;18382746;18382746;18388028;18388028;18388028;18388028;18389083;18389083;18389083;18389083;18389145;18397333;18397333;18397333;18397333;18397333;18397518;18397518;183…	18367616;18367616;18367616;18367616;18374622;18374622;18374622;18374622;18376069;18376069;18376069;18376069;18378430;18378430;18378430;18378430;18380639;18380639;18380639;18380639;18381173;18381173;18381173;18381173;18382924;18382924;18382924;18382924;18388215;18388215;18388215;18388215;18389235;18389235;18389235;18389235;18389235;18397432;18397432;18397432;18397432;18397432;18397604;18397604;183…	-;-;-;-;-;-;-;-;-;-;-;-;-;-;-;-;-;-;-;-;-;-;-;-;-;-;-;-;-;-;-;-;-;-;-;-;-;-;-;-;-;-;-;-;-;-;-;-;-;-;-;-;-;-;-;-;-;-;-;-;-;-;-;-;-;-;-;-;-;-;-;-;-;-;-;-;-;-;-;-;-;-;-;-;-;-;-;-;-;-;-;-;-;-;-;-;-;-;-;-;-;-;-	8829	protein_coding
ENSMUSG00000107468.1	5730507A11Rik	61.6264	2.06073	0.389453	5.29135	1.21414e-07	1.30373e-05	19.2268	31.9053	17.5033	20.5245	113.843	95.3349	48.432	138.531	69.3375	chr2	38862163	38865533	+	3371	TEC
ENSMUSG00000040268.17	Plekha1	872.368	-0.84963	0.161359	-5.26548	1.39824e-07	1.49258e-05	1325.69	1114.03	1346.83	850.057	597.674	657.163	638.93	690.718	630.228	chr7;chr7;chr7;chr7;chr7;chr7;chr7;chr7;chr7;chr7;chr7;chr7;chr7;chr7;chr7;chr7;chr7;chr7;chr7;chr7;chr7;chr7;chr7;chr7;chr7;chr7;chr7;chr7;chr7;chr7;chr7;chr7;chr7;chr7;chr7;chr7;chr7;chr7;chr7;chr7;chr7;chr7;chr7;chr7;chr7;chr7;chr7;chr7;chr7;chr7;chr7;chr7;chr7;chr7;chr7;chr7;chr7;chr7;chr7;chr7;chr7;chr7;chr7;chr7;chr7;chr7;chr7;chr7;chr7;chr7;chr7;chr7;chr7;chr7;chr7;chr7;chr7;chr7;chr7;chr7…	130865756;130865885;130865887;130865898;130865903;130865910;130877734;130877734;130877734;130877734;130877734;130877734;130882330;130882330;130882330;130882330;130882330;130882352;130885403;130885403;130885403;130885403;130885403;130892181;130892181;130892181;130892181;130896991;130897325;130897325;130897325;130897325;130900517;130900517;130900517;130900517;130900517;130900534;130902177;130902177…	130865983;130866000;130865983;130866000;130865983;130865983;130877894;130877894;130878153;130877894;130877894;130877894;130882386;130882386;130882386;130882386;130882386;130882386;130885520;130885448;130885448;130885448;130885448;130892278;130894741;130892278;130892278;130897450;130897450;130897450;130897450;130897450;130900660;130900660;130900660;130900660;130900660;130900660;130902245;130902245…	+;+;+;+;+;+;+;+;+;+;+;+;+;+;+;+;+;+;+;+;+;+;+;+;+;+;+;+;+;+;+;+;+;+;+;+;+;+;+;+;+;+;+;+;+;+;+;+;+;+;+;+;+;+;+;+;+;+;+;+;+;+;+;+;+;+;+;+;+;+;+;+;+;+;+;+;+;+;+;+;+	8527	protein_coding
ENSMUSG00000034730.17	Adgrb1	254.783	1.70181	0.323671	5.25783	1.45766e-07	1.54691e-05	109.593	85.967	160.293	96.6363	665.732	305.442	327.847	310	231.538	chr15;chr15;chr15;chr15;chr15;chr15;chr15;chr15;chr15;chr15;chr15;chr15;chr15;chr15;chr15;chr15;chr15;chr15;chr15;chr15;chr15;chr15;chr15;chr15;chr15;chr15;chr15;chr15;chr15;chr15;chr15;chr15;chr15;chr15;chr15;chr15;chr15;chr15;chr15;chr15;chr15;chr15;chr15;chr15;chr15;chr15;chr15;chr15;chr15;chr15;chr15;chr15;chr15;chr15;chr15;chr15;chr15;chr15;chr15;chr15;chr15;chr15;chr15;chr15;chr15;chr15;chr…	74516195;74516438;74516831;74528930;74528930;74528930;74538298;74538298;74538298;74539203;74539203;74539203;74539693;74539707;74539707;74540396;74540396;74540396;74540397;74540818;74540818;74540818;74540827;74541530;74541530;74541530;74541530;74541789;74541789;74541789;74541789;74543256;74543256;74543256;74543256;74543508;74543508;74543508;74543508;74544277;74544277;74544277;74544945;74544945;745…	74516866;74516866;74516866;74529940;74529940;74529940;74538459;74538459;74538459;74539313;74539313;74539313;74539871;74539871;74539871;74540560;74540560;74540560;74540560;74540991;74540991;74540991;74540991;74541694;74541694;74541694;74541694;74541890;74541890;74541890;74541890;74543362;74543362;74543362;74543362;74543522;74543702;74543702;74543702;74544345;74544345;74544345;74545053;74545053;745…	+;+;+;+;+;+;+;+;+;+;+;+;+;+;+;+;+;+;+;+;+;+;+;+;+;+;+;+;+;+;+;+;+;+;+;+;+;+;+;+;+;+;+;+;+;+;+;+;+;+;+;+;+;+;+;+;+;+;+;+;+;+;+;+;+;+;+;+;+;+;+;+;+;+;+;+;+;+;+;+;+;+;+;+;+;+;+;+;+;+;+;+;+;+;+;+;+;+;+;+;+;+;+;+;+;+;+;+;+;+;+;+;+;+;+;+;+;+;+;+;+;+;+;+;+;+;+;+	7222	protein_coding
ENSMUSG00000061887.14	Ssbp3	6768.29	0.680567	0.12951	5.25494	1.48071e-07	1.56224e-05	4653.85	5038.37	5444.43	5143.96	9932.77	7904.47	7130.68	8367.09	7299.01	chr4;chr4;chr4;chr4;chr4;chr4;chr4;chr4;chr4;chr4;chr4;chr4;chr4;chr4;chr4;chr4;chr4;chr4;chr4;chr4;chr4;chr4;chr4;chr4;chr4;chr4;chr4;chr4;chr4;chr4;chr4;chr4;chr4;chr4;chr4;chr4;chr4;chr4;chr4;chr4;chr4;chr4;chr4;chr4;chr4;chr4;chr4;chr4;chr4;chr4;chr4;chr4;chr4;chr4;chr4;chr4;chr4;chr4;chr4;chr4;chr4;chr4;chr4;chr4;chr4;chr4;chr4;chr4;chr4;chr4;chr4;chr4;chr4;chr4;chr4;chr4;chr4;chr4;chr4;chr4…	106910701;106911470;106911511;106911533;106911667;106911861;106912298;106912903;106912903;106912903;106912903;106912903;106912903;106912903;106913205;106913205;106913205;106913205;106913205;106913205;106913205;106915645;106915645;106915645;106915645;106915645;106915645;106915645;106923185;106923225;106941698;106955859;106966426;107009679;107009679;107009679;107009679;107009679;107009679;107009679…	106910748;106911912;106911912;106911912;106911912;106911912;106912358;106912975;106912975;106912975;106912975;106912975;106912975;106912975;106913266;106913266;106913266;106913266;106913266;106913266;106913266;106915729;106915729;106915729;106915729;106915729;106915729;106915729;106923337;106923337;106941954;106956128;106966514;107009768;107009768;107009768;107009768;107009768;107009768;107010534…	+;+;+;+;+;+;+;+;+;+;+;+;+;+;+;+;+;+;+;+;+;+;+;+;+;+;+;+;+;+;+;+;+;+;+;+;+;+;+;+;+;+;+;+;+;+;+;+;+;+;+;+;+;+;+;+;+;+;+;+;+;+;+;+;+;+;+;+;+;+;+;+;+;+;+;+;+;+;+;+;+;+;+;+;+;+;+;+;+;+;+;+;+;+;+;+;+;+;+;+;+;+;+;+;+;+;+;+;+;+;+;+;+;+;+;+;+;+;+;+;+;+;+;+;+;+;+;+	6582	protein_coding
ENSMUSG00000024030.7	Abcg1	918.127	0.688292	0.131624	5.22921	1.70235e-07	1.78569e-05	692.165	626.584	766.458	657.64	997.36	1165.31	1225.7	1176.06	955.867	chr17;chr17;chr17;chr17;chr17;chr17;chr17;chr17;chr17;chr17;chr17;chr17;chr17;chr17;chr17;chr17;chr17;chr17;chr17;chr17;chr17;chr17;chr17;chr17;chr17;chr17;chr17;chr17;chr17;chr17;chr17;chr17	31057675;31057687;31057727;31057774;31064385;31064385;31064385;31064385;31082604;31092309;31092309;31092309;31094646;31094646;31094646;31098253;31098253;31104037;31104037;31105517;31105517;31106060;31108306;31108615;31109483;31110957;31110965;31111221;31112929;31112929;31114057;31114057	31057856;31057856;31057856;31057856;31064628;31064628;31064628;31064628;31083601;31092426;31092426;31092426;31094778;31094778;31094778;31098759;31098303;31104182;31104182;31105640;31105605;31106174;31108454;31108716;31109651;31111057;31111057;31111379;31113047;31113047;31114488;31117988	+;+;+;+;+;+;+;+;+;+;+;+;+;+;+;+;+;+;+;+;+;+;+;+;+;+;+;+;+;+;+;+	7298	protein_coding
ENSMUSG00000047246.7	Hist1h2be	166.73	0.985681	0.18968	5.19655	2.03026e-07	2.11743e-05	121.129	99.2608	103.177	107.754	259.858	181.414	219.807	184.062	224.109	chr13;chr13;chr13;chr13;chr13	23583670;23583670;23618980;23620916;23620916	23585970;23585966;23621078;23621124;23621094	-;-;-;-;-	4446	protein_coding
ENSMUSG00000025812.18	Pard3	782.948	0.592096	0.114176	5.18583	2.15057e-07	2.23008e-05	577.766	595.565	652.227	618.301	929.302	1002.4	966.777	893.187	811.001	chr8;chr8;chr8;chr8;chr8;chr8;chr8;chr8;chr8;chr8;chr8;chr8;chr8;chr8;chr8;chr8;chr8;chr8;chr8;chr8;chr8;chr8;chr8;chr8;chr8;chr8;chr8;chr8;chr8;chr8;chr8;chr8;chr8;chr8;chr8;chr8;chr8;chr8;chr8;chr8;chr8;chr8;chr8;chr8;chr8;chr8;chr8;chr8;chr8;chr8;chr8;chr8;chr8;chr8;chr8;chr8;chr8;chr8;chr8;chr8;chr8;chr8;chr8;chr8;chr8;chr8;chr8;chr8;chr8;chr8;chr8;chr8;chr8;chr8;chr8;chr8;chr8;chr8;chr8;chr8…	127063893;127064056;127064056;127064070;127064098;127064245;127064259;127064259;127064295;127064295;127064345;127064345;127064345;127064345;127064345;127064347;127073240;127140410;127161210;127161210;127161210;127161210;127161210;127161210;127161210;127161210;127161210;127161210;127161210;127161210;127161210;127161210;127161210;127161210;127171404;127277021;127277021;127277021;127277021;127277021…	127064473;127064473;127064473;127064473;127064473;127064473;127064473;127064473;127064473;127064473;127064473;127064473;127064473;127064473;127064473;127064473;127073286;127140527;127161311;127161311;127161311;127161311;127161311;127161311;127161311;127161311;127161311;127161311;127161311;127161311;127161311;127161311;127161311;127161311;127171746;127277043;127277201;127277201;127277201;127277201…	+;+;+;+;+;+;+;+;+;+;+;+;+;+;+;+;+;+;+;+;+;+;+;+;+;+;+;+;+;+;+;+;+;+;+;+;+;+;+;+;+;+;+;+;+;+;+;+;+;+;+;+;+;+;+;+;+;+;+;+;+;+;+;+;+;+;+;+;+;+;+;+;+;+;+;+;+;+;+;+;+;+;+;+;+;+;+;+;+;+;+;+;+;+;+;+;+;+;+;+;+;+;+;+;+;+;+;+;+;+;+;+;+;+;+;+;+;+;+;+;+;+;+;+;+;+;+;+	14849	protein_coding
ENSMUSG00000097393.8	D030068K23Rik	87.7524	1.72628	0.335169	5.15047	2.59831e-07	2.66393e-05	33.6469	36.3365	63.5645	20.5245	112.605	159.2	106.178	146.281	111.435	chr8;chr8;chr8;chr8;chr8;chr8;chr8;chr8;chr8;chr8;chr8;chr8;chr8;chr8;chr8;chr8;chr8;chr8;chr8;chr8;chr8;chr8;chr8;chr8	109075222;109075223;109075245;109075474;109171821;109177693;109177693;109177693;109179299;109179299;109179299;109220088;109223134;109223134;109223134;109227498;109229149;109229149;109237030;109249857;109249866;109251104;109266101;109272640	109075368;109075744;109075744;109075744;109172046;109177814;109177814;109177814;109179326;109179326;109179326;109220181;109223179;109223179;109223179;109228058;109231047;109229285;109237126;109249923;109249923;109253639;109266269;109273811	+;+;+;+;+;+;+;+;+;+;+;+;+;+;+;+;+;+;+;+;+;+;+;+	7540	lncRNA
ENSMUSG00000035597.19	Prpf39	1133.42	-0.755873	0.146991	-5.14231	2.71386e-07	2.76677e-05	1550.64	1518.16	1359.73	1433.3	850.107	977.414	657.557	987.156	866.718	chr12;chr12;chr12;chr12;chr12;chr12;chr12;chr12;chr12;chr12;chr12;chr12;chr12;chr12;chr12;chr12;chr12;chr12;chr12;chr12;chr12;chr12;chr12;chr12;chr12;chr12;chr12;chr12;chr12;chr12;chr12;chr12;chr12;chr12;chr12;chr12;chr12;chr12;chr12;chr12;chr12;chr12;chr12;chr12;chr12;chr12;chr12;chr12;chr12;chr12;chr12;chr12;chr12;chr12;chr12;chr12;chr12;chr12;chr12;chr12;chr12;chr12;chr12;chr12;chr12;chr12;chr…	65036333;65036334;65036366;65042461;65042461;65042461;65043003;65043232;65043232;65043232;65043290;65043327;65043348;65043543;65043543;65043715;65043715;65043715;65043715;65043768;65043992;65044006;65044006;65044006;65044006;65044006;65044006;65044006;65048113;65048113;65048113;65048113;65048113;65048113;65048316;65051111;65053286;65053286;65053286;65053286;65053286;65053286;65053971;65053971;650…	65036468;65036468;65036468;65042807;65042807;65042807;65043357;65043357;65043877;65043357;65043357;65043357;65043611;65043611;65043611;65043877;65043877;65043877;65043877;65043877;65045683;65044124;65044124;65044124;65044124;65044124;65044124;65044124;65048280;65048280;65048280;65048280;65048280;65048280;65050125;65055027;65053451;65053451;65053451;65053451;65053451;65053451;65054078;65054055;650…	+;+;+;+;+;+;+;+;+;+;+;+;+;+;+;+;+;+;+;+;+;+;+;+;+;+;+;+;+;+;+;+;+;+;+;+;+;+;+;+;+;+;+;+;+;+;+;+;+;+;+;+;+;+;+;+;+;+;+;+;+;+;+;+;+;+;+;+;+;+;+;+;+;+;+;+;+;+;+;+;+;+;+	11967	protein_coding
ENSMUSG00000024268.16	Celf4	8502.55	0.799471	0.155679	5.13539	2.8156e-07	2.85445e-05	6444.83	5141.18	6654.92	5857.19	11776.5	10522.9	11561.3	10902.3	7661.79	chr18;chr18;chr18;chr18;chr18;chr18;chr18;chr18;chr18;chr18;chr18;chr18;chr18;chr18;chr18;chr18;chr18;chr18;chr18;chr18;chr18;chr18;chr18;chr18;chr18;chr18;chr18;chr18;chr18;chr18;chr18;chr18;chr18;chr18;chr18;chr18;chr18;chr18;chr18;chr18;chr18;chr18;chr18;chr18;chr18;chr18;chr18;chr18;chr18;chr18;chr18;chr18;chr18;chr18;chr18;chr18;chr18;chr18;chr18;chr18;chr18;chr18;chr18;chr18;chr18;chr18;chr…	25477632;25478468;25479078;25479115;25479473;25479488;25481419;25481770;25486794;25486794;25486794;25486794;25486794;25486794;25487268;25491081;25491081;25491141;25491141;25491141;25496222;25496222;25496222;25496222;25496222;25496222;25497465;25497465;25497465;25497465;25497465;25497465;25501201;25501201;25501201;25501201;25501201;25501201;25502933;25502933;25502933;25502933;25502933;25504139;255…	25479711;25479711;25479711;25479711;25479711;25479711;25483117;25481854;25486965;25486897;25486965;25486965;25486965;25486965;25487318;25491224;25491224;25491224;25491224;25491224;25496305;25496302;25496302;25496302;25496305;25496302;25497530;25497530;25497530;25497530;25497530;25497530;25501239;25501350;25501350;25501350;25501350;25501350;25503077;25503080;25503080;25503080;25503080;25504282;255…	-;-;-;-;-;-;-;-;-;-;-;-;-;-;-;-;-;-;-;-;-;-;-;-;-;-;-;-;-;-;-;-;-;-;-;-;-;-;-;-;-;-;-;-;-;-;-;-;-;-;-;-;-;-;-;-;-;-;-;-;-;-;-;-;-;-;-;-;-;-;-;-;-;-;-;-;-;-;-;-;-	8583	protein_coding
ENSMUSG00000039671.18	Zmynd8	1545.39	0.786017	0.153334	5.12616	2.95713e-07	2.98128e-05	1191.1	1098.96	1090.73	1027.08	2383.27	1733.61	2102.13	1738.91	1542.76	chr2;chr2;chr2;chr2;chr2;chr2;chr2;chr2;chr2;chr2;chr2;chr2;chr2;chr2;chr2;chr2;chr2;chr2;chr2;chr2;chr2;chr2;chr2;chr2;chr2;chr2;chr2;chr2;chr2;chr2;chr2;chr2;chr2;chr2;chr2;chr2;chr2;chr2;chr2;chr2;chr2;chr2;chr2;chr2;chr2;chr2;chr2;chr2;chr2;chr2;chr2;chr2;chr2;chr2;chr2;chr2;chr2;chr2;chr2;chr2;chr2;chr2;chr2;chr2;chr2;chr2;chr2;chr2;chr2;chr2;chr2;chr2;chr2;chr2;chr2;chr2;chr2;chr2;chr2;chr2…	165784152;165784152;165784155;165784155;165785282;165785309;165785309;165785519;165787164;165787164;165787164;165787164;165787164;165787164;165791905;165791905;165791905;165791905;165791905;165791905;165791905;165791905;165792804;165792804;165792804;165792804;165792804;165792804;165792812;165792812;165794395;165794395;165794395;165794395;165794395;165794395;165794395;165794395;165796083;165796083…	165785738;165785738;165785738;165785738;165785738;165785738;165785738;165785738;165787247;165787247;165787247;165787247;165787247;165787247;165791971;165791971;165791971;165791971;165791971;165791971;165791971;165791971;165792967;165792967;165792967;165792967;165792967;165792967;165792967;165792967;165794634;165794634;165794634;165794634;165794634;165794634;165794634;165794634;165796161;165796161…	-;-;-;-;-;-;-;-;-;-;-;-;-;-;-;-;-;-;-;-;-;-;-;-;-;-;-;-;-;-;-;-;-;-;-;-;-;-;-;-;-;-;-;-;-;-;-;-;-;-;-;-;-;-;-;-;-;-;-;-;-;-;-;-;-;-;-;-;-;-;-;-;-;-;-;-;-;-;-;-;-;-;-;-;-;-;-;-;-;-;-;-;-;-;-;-;-;-;-;-;-;-;-;-;-;-;-;-;-;-;-;-;-;-;-;-;-;-;-;-;-;-;-;-;-;-;-;-	11031	protein_coding
ENSMUSG00000029461.17	Fam168a	4183.46	0.727142	0.142085	5.11766	3.09344e-07	3.10147e-05	2920.55	2856.41	3441.69	3049.6	5320.91	5284.15	5040.65	5858.03	3879.18	chr7;chr7;chr7;chr7;chr7;chr7;chr7;chr7;chr7;chr7;chr7;chr7;chr7;chr7;chr7;chr7;chr7;chr7;chr7;chr7;chr7;chr7;chr7;chr7;chr7;chr7;chr7;chr7;chr7;chr7;chr7;chr7;chr7;chr7;chr7;chr7;chr7;chr7;chr7;chr7;chr7;chr7;chr7;chr7;chr7;chr7;chr7;chr7;chr7;chr7;chr7;chr7;chr7;chr7;chr7;chr7;chr7;chr7;chr7;chr7;chr7;chr7;chr7	100706635;100706684;100706699;100706701;100706702;100706711;100706720;100706726;100706859;100714115;100714115;100786375;100786804;100786804;100786804;100786804;100786804;100786804;100786804;100786804;100786804;100812920;100812920;100812920;100812920;100812920;100812920;100812920;100812920;100812920;100813368;100818736;100818736;100823237;100824132;100824132;100824132;100824132;100824132;100824132…	100706893;100706893;100706893;100706893;100706893;100706893;100706893;100706893;100706893;100714154;100714224;100786424;100786891;100786891;100786891;100786891;100786891;100786891;100786891;100786891;100786891;100813000;100813000;100813000;100813100;100813000;100813000;100813000;100813000;100813000;100813431;100818762;100818762;100823284;100824257;100824257;100824257;100824257;100824257;100824474…	+;+;+;+;+;+;+;+;+;+;+;+;+;+;+;+;+;+;+;+;+;+;+;+;+;+;+;+;+;+;+;+;+;+;+;+;+;+;+;+;+;+;+;+;+;+;+;+;+;+;+;+;+;+;+;+;+;+;+;+;+;+;+	7252	protein_coding
ENSMUSG00000016386.15	Mpped2	3357.54	-0.584044	0.114263	-5.11141	3.19759e-07	3.14273e-05	4166.45	3782.55	4240.39	4287.06	3234.62	2706.4	2486.8	2758.03	2555.58	chr2;chr2;chr2;chr2;chr2;chr2;chr2;chr2;chr2;chr2;chr2;chr2;chr2;chr2;chr2;chr2;chr2;chr2;chr2;chr2;chr2;chr2;chr2;chr2;chr2;chr2;chr2;chr2;chr2;chr2;chr2;chr2	106693269;106695220;106695601;106695623;106695854;106699288;106699288;106699288;106699288;106699288;106730490;106744700;106744700;106744700;106744700;106744700;106744700;106774575;106783633;106783633;106783633;106783633;106783633;106861488;106861488;106861488;106864655;106864655;106864655;106866948;106866948;106866948	106693821;106695254;106695676;106695676;106695937;106699535;106699535;106699535;106699535;106699535;106730656;106744881;106744881;106744881;106744772;106744881;106744881;106774670;106783977;106783858;106783858;106783858;106783858;106861603;106861603;106861603;106864768;106864768;106864768;106867031;106867202;106868356	+;+;+;+;+;+;+;+;+;+;+;+;+;+;+;+;+;+;+;+;+;+;+;+;+;+;+;+;+;+;+;+	3425	protein_coding
ENSMUSG00000058153.15	Sez6l	359.657	0.898385	0.175773	5.11104	3.20386e-07	3.14273e-05	210.534	288.034	224.779	248.86	490.018	438.726	513.193	478.562	344.211	chr5;chr5;chr5;chr5;chr5;chr5;chr5;chr5;chr5;chr5;chr5;chr5;chr5;chr5;chr5;chr5;chr5;chr5;chr5;chr5;chr5;chr5;chr5;chr5;chr5;chr5;chr5;chr5;chr5;chr5;chr5;chr5;chr5;chr5;chr5;chr5;chr5;chr5;chr5;chr5;chr5;chr5;chr5;chr5;chr5;chr5;chr5;chr5;chr5;chr5;chr5;chr5;chr5;chr5;chr5;chr5;chr5;chr5;chr5;chr5;chr5;chr5;chr5;chr5;chr5;chr5;chr5;chr5;chr5;chr5;chr5;chr5;chr5;chr5;chr5;chr5;chr5;chr5;chr5;chr5…	112419151;112419154;112419155;112419160;112421813;112422009;112424623;112424623;112424623;112424623;112424623;112424623;112425614;112425614;112425614;112425614;112425614;112425614;112426726;112426726;112426726;112426726;112426726;112428376;112428376;112428376;112428376;112436283;112436283;112436283;112436283;112436283;112438402;112438402;112438402;112438402;112438402;112438402;112440814;112440814…	112422038;112422038;112422038;112422038;112422038;112422038;112424725;112424725;112424725;112424725;112424725;112424725;112425725;112425722;112425722;112425725;112425728;112425725;112426758;112426758;112426758;112426758;112426758;112428570;112428570;112428570;112428570;112436474;112436474;112436474;112436474;112436474;112438596;112438596;112438596;112438596;112438596;112438596;112441010;112441010…	-;-;-;-;-;-;-;-;-;-;-;-;-;-;-;-;-;-;-;-;-;-;-;-;-;-;-;-;-;-;-;-;-;-;-;-;-;-;-;-;-;-;-;-;-;-;-;-;-;-;-;-;-;-;-;-;-;-;-;-;-;-;-;-;-;-;-;-;-;-;-;-;-;-;-;-;-;-;-;-;-;-;-;-;-;-;-;-;-;-;-;-;-;-;-;-;-	6070	protein_coding
ENSMUSG00000019820.11	Utrn	214.562	1.13702	0.222391	5.11269	3.17603e-07	3.14273e-05	144.201	92.1708	138.184	141.106	216.548	264.716	321.328	356.5	256.301	chr10;chr10;chr10;chr10;chr10;chr10;chr10;chr10;chr10;chr10;chr10;chr10;chr10;chr10;chr10;chr10;chr10;chr10;chr10;chr10;chr10;chr10;chr10;chr10;chr10;chr10;chr10;chr10;chr10;chr10;chr10;chr10;chr10;chr10;chr10;chr10;chr10;chr10;chr10;chr10;chr10;chr10;chr10;chr10;chr10;chr10;chr10;chr10;chr10;chr10;chr10;chr10;chr10;chr10;chr10;chr10;chr10;chr10;chr10;chr10;chr10;chr10;chr10;chr10;chr10;chr10;chr…	12382188;12382190;12383380;12384188;12385518;12385518;12385518;12385518;12401066;12401311;12401311;12401311;12401311;12402883;12402883;12402883;12402883;12402883;12405854;12405854;12405854;12405854;12406436;12406436;12406436;12406436;12413936;12413936;12413936;12413936;12415181;12415181;12415181;12415181;12415451;12415451;12415451;12415451;12421597;12421597;12421597;12421597;12436281;12436281;124…	12384196;12384196;12384196;12384196;12385540;12385540;12385540;12385540;12401403;12401403;12401403;12401403;12401403;12403075;12402991;12402991;12402991;12402991;12406094;12406094;12406094;12406094;12406594;12406594;12406594;12406594;12414001;12414001;12414001;12414001;12415246;12415246;12415246;12415246;12415489;12415489;12415489;12415489;12421733;12421733;12421733;12421733;12436392;12436392;124…	-;-;-;-;-;-;-;-;-;-;-;-;-;-;-;-;-;-;-;-;-;-;-;-;-;-;-;-;-;-;-;-;-;-;-;-;-;-;-;-;-;-;-;-;-;-;-;-;-;-;-;-;-;-;-;-;-;-;-;-;-;-;-;-;-;-;-;-;-;-;-;-;-;-;-;-;-;-;-;-;-;-;-;-;-;-;-;-;-;-;-;-;-;-;-;-;-;-;-;-;-;-;-;-;-;-;-;-;-;-;-;-;-;-;-;-;-;-;-;-;-;-;-;-;-;-;-;-	17108	protein_coding
ENSMUSG00000013663.7	Pten	1242.24	1.21091	0.236809	5.11344	3.16346e-07	3.14273e-05	650.828	673.556	758.167	788.484	2674.06	1642.91	1428.74	1467.66	1095.78	chr19;chr19;chr19;chr19;chr19;chr19;chr19;chr19;chr19;chr19;chr19;chr19;chr19;chr19;chr19;chr19;chr19	32757497;32757595;32776015;32776015;32792549;32792549;32798071;32798071;32799861;32799861;32811225;32811696;32815417;32815417;32817836;32817836;32819843	32758523;32758523;32776099;32776099;32792593;32792593;32798114;32798114;32802843;32800099;32811837;32811837;32815583;32815583;32817977;32818060;32826160	+;+;+;+;+;+;+;+;+;+;+;+;+;+;+;+;+	11507	protein_coding
ENSMUSG00000104696.1	Gm42946	135.219	2.33586	0.457649	5.10406	3.32449e-07	3.24352e-05	80.7526	18.6114	33.1641	34.2075	278.419	256.386	98.7267	300.312	116.388	chr3	156646320	156648889	+	2570	TEC
ENSMUSG00000030069.15	Prok2	70.5302	1.70206	0.334589	5.08702	3.63743e-07	3.52986e-05	25.9562	46.0854	23.9518	29.0764	141.066	82.3768	83.8246	126.906	75.5283	chr6;chr6;chr6;chr6;chr6;chr6;chr6;chr6;chr6;chr6;chr6	99711299;99711350;99712020;99714419;99722105;99722509;99722509;99726228;99726228;99726228;99726228	99712457;99712457;99712457;99714481;99722634;99722634;99722634;99726383;99726392;99726392;99726353	-;-;-;-;-;-;-;-;-;-;-	1917	protein_coding
ENSMUSG00000025050.8	Pcgf6	569.679	-0.891296	0.17658	-5.04755	4.47516e-07	4.31972e-05	871.936	738.252	792.253	661.916	327.916	539.614	366.034	424.312	404.881	chr19;chr19;chr19;chr19;chr19;chr19;chr19;chr19;chr19;chr19;chr19;chr19;chr19;chr19;chr19;chr19;chr19;chr19;chr19;chr19;chr19;chr19;chr19;chr19;chr19;chr19;chr19;chr19;chr19;chr19;chr19;chr19;chr19;chr19	47033617;47033619;47036803;47037238;47037238;47040044;47040044;47040824;47042122;47042223;47042766;47042766;47045810;47045810;47045810;47047947;47047947;47047947;47047947;47048108;47048108;47048108;47048108;47048800;47048800;47048800;47048800;47048990;47048990;47048990;47048990;47050451;47050451;47050451	47034685;47034685;47037415;47037324;47037324;47040142;47040142;47042793;47042139;47042793;47042793;47042793;47045918;47045918;47045918;47048006;47048006;47048006;47048006;47048163;47048163;47048163;47048163;47048896;47048896;47048896;47048896;47049089;47049487;47049089;47049089;47050890;47050906;47050904	-;-;-;-;-;-;-;-;-;-;-;-;-;-;-;-;-;-;-;-;-;-;-;-;-;-;-;-;-;-;-;-;-;-	5027	protein_coding
ENSMUSG00000032740.16	Ccdc88a	11289.4	0.882591	0.175633	5.0252	5.02909e-07	4.82872e-05	7671.5	6658.45	8356.42	8060.15	18249.5	15242.5	12599.8	14670.7	10096	chr11;chr11;chr11;chr11;chr11;chr11;chr11;chr11;chr11;chr11;chr11;chr11;chr11;chr11;chr11;chr11;chr11;chr11;chr11;chr11;chr11;chr11;chr11;chr11;chr11;chr11;chr11;chr11;chr11;chr11;chr11;chr11;chr11;chr11;chr11;chr11;chr11;chr11;chr11;chr11;chr11;chr11;chr11;chr11;chr11;chr11;chr11;chr11;chr11;chr11;chr11;chr11;chr11;chr11;chr11;chr11;chr11;chr11;chr11;chr11;chr11;chr11;chr11;chr11;chr11;chr11;chr…	29373658;29373777;29374507;29374507;29400184;29400184;29422540;29422540;29424772;29429333;29430112;29447896;29451022;29453119;29455370;29456458;29456496;29460849;29460849;29461711;29463120;29463888;29465611;29465611;29470315;29470318;29470354;29477294;29477294;29480490;29480490;29480490;29482109;29482109;29482109;29482598;29482598;29482598;29485825;29485825;29485979;29489582;29489582;29489582;294…	29374410;29374410;29374607;29374607;29400292;29400292;29423411;29422609;29424830;29429416;29430252;29448068;29451103;29453277;29455516;29456602;29456602;29461228;29461033;29461848;29464190;29464190;29465738;29465738;29470456;29470456;29470456;29477458;29477458;29480651;29480651;29480651;29482386;29482386;29482386;29482741;29482639;29482741;29486011;29486011;29486011;29489727;29489727;29489727;294…	+;+;+;+;+;+;+;+;+;+;+;+;+;+;+;+;+;+;+;+;+;+;+;+;+;+;+;+;+;+;+;+;+;+;+;+;+;+;+;+;+;+;+;+;+;+;+;+;+;+;+;+;+;+;+;+;+;+;+;+;+;+;+;+;+;+;+;+;+	10891	protein_coding
ENSMUSG00000054457.5	9430021M05Rik	14.6018	-4.71002	0.93748	-5.02413	5.05725e-07	4.8302e-05	47.1057	17.7251	27.6367	33.3524	0	4.62791	0	0.968749	0	chr2;chr2;chr2	162661163;162665809;162666389	162661426;162666024;162667109	+;+;+	1201	lncRNA
ENSMUSG00000037266.18	Rsrp1	2616.46	-1.07057	0.213187	-5.02173	5.12069e-07	4.86519e-05	4566.37	2792.6	3929.02	3474.63	2159.3	1803.03	2187.82	1329.12	1306.27	chr4;chr4;chr4;chr4;chr4;chr4;chr4;chr4;chr4;chr4;chr4;chr4;chr4;chr4;chr4;chr4;chr4;chr4;chr4;chr4;chr4;chr4;chr4;chr4;chr4;chr4;chr4;chr4;chr4;chr4;chr4;chr4;chr4;chr4	134923592;134923592;134923593;134923626;134923645;134923875;134923875;134923875;134923875;134923875;134923980;134924083;134924307;134924460;134924710;134925293;134925293;134925293;134925293;134925293;134925293;134925293;134925446;134925777;134925777;134926026;134926735;134926735;134926735;134926931;134926931;134926931;134926931;134926931	134923767;134923767;134923767;134923767;134923767;134923909;134924482;134923909;134924482;134924482;134924033;134924482;134924482;134924482;134925007;134925355;134925432;134925432;134925333;134925423;134926818;134925432;134926150;134925821;134925821;134926818;134926818;134926818;134926818;134926953;134927372;134927372;134927671;134927671	+;+;+;+;+;+;+;+;+;+;+;+;+;+;+;+;+;+;+;+;+;+;+;+;+;+;+;+;+;+;+;+;+;+	3349	protein_coding
ENSMUSG00000026778.13	Prkcq	142.871	-4.60947	0.919158	-5.01488	5.30656e-07	5.01553e-05	311.474	337.664	307.689	265.964	13.6116	1.85116	0	20.3437	27.2397	chr2;chr2;chr2;chr2;chr2;chr2;chr2;chr2;chr2;chr2;chr2;chr2;chr2;chr2;chr2;chr2;chr2;chr2;chr2;chr2;chr2;chr2;chr2;chr2;chr2;chr2;chr2;chr2;chr2;chr2;chr2;chr2;chr2;chr2;chr2;chr2;chr2;chr2;chr2;chr2;chr2;chr2;chr2;chr2;chr2;chr2;chr2;chr2;chr2;chr2;chr2;chr2;chr2;chr2;chr2;chr2;chr2;chr2;chr2;chr2;chr2;chr2;chr2;chr2;chr2;chr2;chr2;chr2;chr2;chr2;chr2;chr2;chr2;chr2	11172108;11172112;11172310;11226859;11226859;11226859;11226868;11232530;11232530;11232530;11232530;11236018;11236018;11236018;11236018;11245253;11245253;11245253;11245253;11246799;11246799;11246799;11246799;11246928;11246928;11246928;11246928;11248051;11248201;11248201;11248201;11248201;11250458;11253069;11253069;11253069;11253069;11253069;11253069;11254171;11254171;11254171;11254171;11254171;112…	11172460;11172460;11172460;11226985;11226985;11226985;11226985;11232729;11232729;11232729;11232729;11236078;11236078;11236078;11236078;11245415;11245415;11245415;11245415;11246830;11246830;11246830;11246830;11247013;11247013;11247013;11247013;11248330;11248330;11248330;11248330;11248330;11250819;11253420;11253178;11253178;11253178;11253178;11253178;11254288;11254288;11254288;11254288;11254288;112…	+;+;+;+;+;+;+;+;+;+;+;+;+;+;+;+;+;+;+;+;+;+;+;+;+;+;+;+;+;+;+;+;+;+;+;+;+;+;+;+;+;+;+;+;+;+;+;+;+;+;+;+;+;+;+;+;+;+;+;+;+;+;+;+;+;+;+;+;+;+;+;+;+;+	7081	protein_coding
ENSMUSG00000041592.16	Sdk2	51.2798	1.57801	0.315301	5.00477	5.59287e-07	5.25875e-05	23.0722	34.564	22.1094	17.959	58.1587	82.3768	67.9911	87.1875	68.0993	chr11;chr11;chr11;chr11;chr11;chr11;chr11;chr11;chr11;chr11;chr11;chr11;chr11;chr11;chr11;chr11;chr11;chr11;chr11;chr11;chr11;chr11;chr11;chr11;chr11;chr11;chr11;chr11;chr11;chr11;chr11;chr11;chr11;chr11;chr11;chr11;chr11;chr11;chr11;chr11;chr11;chr11;chr11;chr11;chr11;chr11;chr11;chr11;chr11;chr11;chr11;chr11;chr11;chr11;chr11;chr11;chr11;chr11;chr11;chr11;chr11;chr11;chr11;chr11;chr11;chr11;chr…	113776374;113791375;113793300;113793723;113793839;113794923;113800143;113800143;113803125;113803125;113806267;113806267;113806341;113810329;113810329;113810329;113821348;113821348;113821576;113821576;113823371;113825015;113825015;113826144;113826442;113827027;113828358;113829898;113830780;113832254;113833123;113834818;113838384;113838617;113839303;113842035;113842669;113842924;113848562;113850896…	113781143;113791501;113793438;113793863;113793863;113795087;113800268;113800268;113803286;113803286;113806404;113806404;113806404;113810515;113810423;113810515;113821463;113821463;113821677;113821677;113823427;113825150;113825150;113826219;113826512;113827130;113828559;113830092;113830878;113832443;113833238;113835055;113838534;113838726;113839424;113842226;113842767;113843119;113848751;113851011…	-;-;-;-;-;-;-;-;-;-;-;-;-;-;-;-;-;-;-;-;-;-;-;-;-;-;-;-;-;-;-;-;-;-;-;-;-;-;-;-;-;-;-;-;-;-;-;-;-;-;-;-;-;-;-;-;-;-;-;-;-;-;-;-;-;-;-;-;-;-;-;-;-;-;-;-;-;-;-;-;-;-;-;-;-;-;-;-;-	15469	protein_coding
ENSMUSG00000063430.9	Wscd2	88.029	2.11953	0.425697	4.97897	6.39245e-07	5.97958e-05	24.0335	18.6114	35.9277	44.4698	207.887	158.274	160.198	56.1875	86.6718	chr5;chr5;chr5;chr5;chr5;chr5;chr5;chr5;chr5;chr5;chr5;chr5;chr5;chr5;chr5;chr5;chr5;chr5;chr5	113490333;113490447;113490752;113549985;113550423;113550423;113558349;113560901;113570637;113570919;113572239;113572239;113574019;113574019;113577263;113577263;113578788;113587793;113587793	113493141;113490940;113490940;113556509;113554584;113551334;113558463;113561085;113570758;113570941;113572413;113572413;113574183;113574183;113577463;113577463;113581866;113589718;113589725	+;+;+;+;+;+;+;+;+;+;+;+;+;+;+;+;+;+;+	15332	protein_coding
ENSMUSG00000044770.14	Scml4	129.866	1.64546	0.330755	4.97486	6.52944e-07	6.0764e-05	72.1006	38.9953	63.5645	63.284	270.995	92.5582	203.973	207.312	156.009	chr10;chr10;chr10;chr10;chr10;chr10;chr10;chr10;chr10;chr10;chr10;chr10;chr10;chr10;chr10;chr10;chr10;chr10;chr10;chr10;chr10;chr10;chr10;chr10;chr10;chr10;chr10;chr10;chr10;chr10;chr10;chr10;chr10;chr10;chr10;chr10;chr10;chr10;chr10;chr10;chr10;chr10;chr10;chr10	42860370;42860543;42860667;42860793;42865514;42902473;42907717;42907717;42907717;42912017;42912017;42912017;42924054;42924054;42924054;42924054;42924054;42924054;42930404;42930404;42930404;42930404;42930404;42930404;42934141;42934338;42934916;42934953;42934953;42934953;42939881;42946869;42946869;42946869;42946869;42946869;42955889;42955889;42955889;42955889;42957619;42957619;42957619;42957619	42860853;42860626;42860853;42860853;42865716;42902547;42907795;42907795;42907795;42912231;42912231;42912231;42924183;42924183;42924183;42924183;42924183;42924183;42930604;42930419;42930604;42930604;42930604;42930554;42934361;42935147;42935147;42935139;42935147;42935147;42940572;42947141;42947141;42948199;42947141;42947141;42956034;42956034;42956034;42956034;42958721;42958770;42960778;42960780	+;+;+;+;+;+;+;+;+;+;+;+;+;+;+;+;+;+;+;+;+;+;+;+;+;+;+;+;+;+;+;+;+;+;+;+;+;+;+;+;+;+;+;+	7725	protein_coding
ENSMUSG00000024261.6	Syt4	2029.07	0.784767	0.158689	4.9453	7.60255e-07	7.03895e-05	1308.39	1578.42	1551.34	1352.91	1948.94	2617.54	2852.83	2134.16	2917.13	chr18;chr18;chr18;chr18	31437808;31441593;31443451;31447134	31440490;31441713;31444265;31447406	-;-;-;-	3892	protein_coding
ENSMUSG00000033713.12	Foxn3	4698.6	0.640863	0.129906	4.93327	8.08632e-07	7.44886e-05	3414.68	3483.88	3835.06	3606.33	6093.06	5869.11	5812.77	5868.68	4303.88	chr12;chr12;chr12;chr12;chr12;chr12;chr12;chr12;chr12;chr12;chr12;chr12;chr12;chr12;chr12;chr12;chr12;chr12;chr12;chr12;chr12;chr12;chr12;chr12;chr12;chr12;chr12;chr12;chr12;chr12;chr12;chr12;chr12;chr12;chr12;chr12;chr12;chr12;chr12;chr12;chr12;chr12;chr12;chr12;chr12;chr12;chr12;chr12;chr12;chr12;chr12;chr12	99190078;99195094;99195094;99196411;99196670;99196686;99209461;99209461;99209461;99209461;99209461;99209461;99209503;99219598;99219601;99291237;99291237;99291237;99291237;99291237;99291237;99291237;99291264;99329975;99341422;99341422;99341422;99341422;99341503;99356739;99387405;99388345;99388361;99388361;99388361;99388361;99388899;99392752;99393670;99412469;99448772;99450025;99450025;99450025;994…	99196813;99196813;99196813;99196813;99196813;99196813;99209566;99209566;99209566;99209566;99209566;99209566;99209566;99219663;99219663;99291277;99291389;99291278;99291301;99291301;99291301;99291301;99291301;99330063;99341534;99341534;99341534;99341534;99341534;99357019;99388917;99388917;99388917;99388917;99388917;99388917;99388917;99393072;99393797;99412605;99450109;99450109;99450109;99450109;994…	-;-;-;-;-;-;-;-;-;-;-;-;-;-;-;-;-;-;-;-;-;-;-;-;-;-;-;-;-;-;-;-;-;-;-;-;-;-;-;-;-;-;-;-;-;-;-;-;-;-;-;-	11501	protein_coding
ENSMUSG00000078861.8	Zfp931	268.31	-0.940932	0.191088	-4.92407	8.47615e-07	7.75268e-05	407.609	351.844	347.301	357.469	136.116	190.67	242.16	208.281	173.344	chr2;chr2;chr2;chr2;chr2;chr2;chr2;chr2;chr2;chr2;chr2;chr2	178067695;178067892;178068476;178068490;178069555;178069823;178069823;178069823;178078358;178078358;178078358;178078358	178068400;178068400;178069949;178069615;178069615;178069949;178069949;178069949;178078476;178078455;178078425;178078425	-;-;-;-;-;-;-;-;-;-;-;-	2299	protein_coding
ENSMUSG00000028532.14	Cachd1	479.167	0.919958	0.186851	4.92349	8.50159e-07	7.75268e-05	339.353	412.996	247.809	281.357	702.855	595.149	659.42	547.343	526.222	chr4;chr4;chr4;chr4;chr4;chr4;chr4;chr4;chr4;chr4;chr4;chr4;chr4;chr4;chr4;chr4;chr4;chr4;chr4;chr4;chr4;chr4;chr4;chr4;chr4;chr4;chr4;chr4;chr4;chr4;chr4;chr4;chr4;chr4;chr4;chr4;chr4;chr4;chr4;chr4;chr4;chr4;chr4;chr4;chr4;chr4;chr4;chr4;chr4;chr4;chr4;chr4;chr4;chr4;chr4;chr4;chr4;chr4;chr4	100776675;100776675;100864982;100864982;100897657;100897657;100918042;100918042;100949073;100949073;100952006;100952006;100953034;100953034;100959450;100959450;100964426;100964426;100966185;100966185;100966946;100966946;100968057;100968057;100970881;100970881;100974006;100974006;100974779;100974779;100976346;100976346;100980971;100980971;100983305;100983305;100983494;100983494;100988082;100988082…	100777368;100777368;100865044;100865044;100897805;100897805;100918148;100918148;100949199;100949199;100952150;100952150;100953250;100953250;100959599;100959599;100964659;100964659;100966334;100966334;100967069;100967069;100968174;100968174;100971049;100971049;100974148;100974148;100974960;100974960;100976456;100976456;100981093;100981093;100983404;100983404;100983610;100983610;100988242;100988242…	+;+;+;+;+;+;+;+;+;+;+;+;+;+;+;+;+;+;+;+;+;+;+;+;+;+;+;+;+;+;+;+;+;+;+;+;+;+;+;+;+;+;+;+;+;+;+;+;+;+;+;+;+;+;+;+;+;+;+	6020	protein_coding
ENSMUSG00000035189.17	Ano4	194.299	1.05346	0.21401	4.92248	8.54539e-07	7.75366e-05	141.317	96.602	117.917	130.844	313.067	242.502	284.072	235.406	186.964	chr10;chr10;chr10;chr10;chr10;chr10;chr10;chr10;chr10;chr10;chr10;chr10;chr10;chr10;chr10;chr10;chr10;chr10;chr10;chr10;chr10;chr10;chr10;chr10;chr10;chr10;chr10;chr10;chr10;chr10;chr10;chr10;chr10;chr10;chr10;chr10;chr10;chr10;chr10;chr10;chr10;chr10;chr10;chr10;chr10;chr10;chr10;chr10;chr10;chr10;chr10;chr10;chr10;chr10;chr10;chr10;chr10;chr10;chr10;chr10;chr10;chr10;chr10;chr10;chr10;chr10;chr…	88948994;88948995;88949001;88949002;88952190;88952190;88952190;88952190;88954665;88954665;88954665;88954665;88960582;88960582;88960582;88960582;88971268;88971268;88971268;88971268;88972739;88972739;88972739;88972739;88978676;88978676;88978676;88978676;88980944;88980944;88980944;88980944;88981159;88981159;88981159;88981159;88981166;88982177;88982177;88982177;88982177;88982177;88983755;88983755;889…	88949782;88949782;88949782;88949782;88952385;88952385;88952385;88952385;88954770;88954770;88954770;88954770;88960701;88960701;88960701;88960701;88971415;88971415;88971415;88971415;88972891;88972891;88972891;88972891;88978818;88978818;88978818;88978818;88981041;88981041;88981041;88981041;88981216;88981216;88981216;88981216;88981216;88982288;88982288;88982288;88982288;88982288;88983791;88983791;889…	-;-;-;-;-;-;-;-;-;-;-;-;-;-;-;-;-;-;-;-;-;-;-;-;-;-;-;-;-;-;-;-;-;-;-;-;-;-;-;-;-;-;-;-;-;-;-;-;-;-;-;-;-;-;-;-;-;-;-;-;-;-;-;-;-;-;-;-;-;-;-;-;-;-;-;-;-;-;-;-;-;-;-;-;-;-;-;-;-;-;-;-;-;-;-;-;-;-;-;-;-;-;-;-;-;-;-;-;-;-;-;-;-;-;-;-;-;-;-;-;-;-;-;-;-;-;-;-	7265	protein_coding
ENSMUSG00000037940.17	Inpp4b	33.9593	4.20706	0.855	4.92054	8.63067e-07	7.79208e-05	0	0	10.1335	2.56557	30.9355	21.2884	107.109	49.4062	84.1955	chr8;chr8;chr8;chr8;chr8;chr8;chr8;chr8;chr8;chr8;chr8;chr8;chr8;chr8;chr8;chr8;chr8;chr8;chr8;chr8;chr8;chr8;chr8;chr8;chr8;chr8;chr8;chr8;chr8;chr8;chr8;chr8;chr8;chr8;chr8;chr8;chr8;chr8;chr8;chr8;chr8;chr8;chr8;chr8;chr8;chr8;chr8;chr8;chr8;chr8;chr8;chr8;chr8;chr8;chr8;chr8;chr8;chr8;chr8;chr8;chr8;chr8;chr8;chr8;chr8;chr8;chr8;chr8;chr8;chr8;chr8;chr8;chr8;chr8;chr8;chr8;chr8;chr8;chr8;chr8…	81342556;81342558;81342562;81342562;81342562;81472757;81472757;81472757;81472757;81472757;81715200;81715201;81715201;81715201;81736846;81736846;81741298;81741298;81741298;81741298;81741306;81741306;81741308;81741308;81741308;81743770;81743770;81743770;81743770;81743770;81743770;81743770;81743770;81743770;81767801;81768094;81768094;81768094;81768094;81768094;81768094;81768094;81768094;81770733;817…	81342797;81342797;81342797;81342797;81342797;81472819;81472819;81472819;81472819;81472819;81715264;81715264;81715264;81715264;81736917;81736917;81741500;81741500;81741500;81741500;81741500;81741500;81741500;81741500;81741500;81743814;81743814;81743814;81743814;81743814;81743814;81743814;81743814;81745902;81767912;81768212;81768212;81768212;81768212;81768212;81768212;81768212;81768212;81770924;817…	+;+;+;+;+;+;+;+;+;+;+;+;+;+;+;+;+;+;+;+;+;+;+;+;+;+;+;+;+;+;+;+;+;+;+;+;+;+;+;+;+;+;+;+;+;+;+;+;+;+;+;+;+;+;+;+;+;+;+;+;+;+;+;+;+;+;+;+;+;+;+;+;+;+;+;+;+;+;+;+;+;+;+;+;+;+;+;+;+;+;+;+;+;+;+;+;+;+;+;+;+;+;+;+;+;+;+;+;+;+;+;+;+;+;+;+;+;+;+;+;+;+;+;+;+;+;+;+	13066	protein_coding
ENSMUSG00000025475.17	Adgra1	43.9866	-2.45069	0.498214	-4.91895	8.70082e-07	7.81652e-05	76.9073	61.1517	116.074	68.4151	11.1368	29.6186	3.72554	16.4687	12.3817	chr7;chr7;chr7;chr7;chr7;chr7;chr7;chr7;chr7;chr7;chr7;chr7;chr7	139834174;139834365;139834962;139835203;139835203;139840228;139840228;139845585;139845585;139847659;139852512;139873959;139874967	139834527;139834527;139835397;139835397;139835397;139841204;139840817;139845642;139845712;139847782;139852657;139874057;139878088	+;+;+;+;+;+;+;+;+;+;+;+;+	5386	protein_coding
ENSMUSG00000027878.11	Notch2	434.755	0.988539	0.201515	4.90554	9.31716e-07	8.28816e-05	212.456	282.716	349.144	279.647	684.293	629.395	550.448	428.187	496.506	chr3;chr3;chr3;chr3;chr3;chr3;chr3;chr3;chr3;chr3;chr3;chr3;chr3;chr3;chr3;chr3;chr3;chr3;chr3;chr3;chr3;chr3;chr3;chr3;chr3;chr3;chr3;chr3;chr3;chr3;chr3;chr3;chr3;chr3;chr3;chr3;chr3;chr3;chr3;chr3;chr3;chr3	98013527;98013538;98047728;98047728;98070860;98070860;98072587;98072587;98081917;98081917;98098096;98098096;98099424;98099424;98100200;98100200;98101521;98102326;98104349;98107047;98111550;98113010;98115232;98116701;98117193;98120727;98121904;98123745;98124149;98126112;98131198;98134559;98135326;98137275;98138386;98138642;98139586;98141464;98142893;98144362;98145122;98146053	98013771;98013771;98047809;98047809;98071119;98071119;98072922;98072922;98082039;98082039;98098329;98098329;98099579;98099579;98100388;98100659;98101634;98102439;98104582;98107157;98111742;98113155;98115345;98116820;98117345;98120955;98122105;98123898;98124333;98126244;98131434;98134671;98135831;98137628;98138528;98138852;98139682;98141629;98143194;98144509;98145219;98150361	+;+;+;+;+;+;+;+;+;+;+;+;+;+;+;+;+;+;+;+;+;+;+;+;+;+;+;+;+;+;+;+;+;+;+;+;+;+;+;+;+;+	10782	protein_coding
ENSMUSG00000034324.16	Tmem132c	132.417	1.41427	0.288289	4.90574	9.30745e-07	8.28816e-05	70.1779	59.3792	90.28	55.5873	225.21	150.87	236.572	194.719	108.959	chr5;chr5;chr5;chr5;chr5;chr5;chr5;chr5;chr5;chr5;chr5;chr5;chr5;chr5;chr5;chr5;chr5;chr5;chr5;chr5;chr5;chr5;chr5;chr5	127241808;127241826;127286863;127359555;127462904;127504862;127536358;127538260;127541626;127551503;127551503;127551503;127553074;127553074;127553074;127553254;127554626;127554626;127554626;127554626;127562906;127562906;127562906;127564299	127242020;127242020;127287336;127360440;127463050;127505045;127536501;127538380;127541746;127551708;127551708;127551708;127553347;127553347;127553347;127553347;127554817;127554817;127554817;127554817;127564866;127564866;127565793;127564486	+;+;+;+;+;+;+;+;+;+;+;+;+;+;+;+;+;+;+;+;+;+;+;+	5850	protein_coding
ENSMUSG00000074485.1	Gm7381	38.4632	-2.15561	0.439551	-4.90411	9.38497e-07	8.30776e-05	74.9846	32.7915	88.4375	73.5462	21.0361	7.40465	15.8335	13.5625	18.5725	chr8	3842096	3842395	-	300	processed_pseudogene
ENSMUSG00000044164.2	Rnf182	761.108	0.86709	0.176988	4.89916	9.62481e-07	8.47871e-05	475.864	470.603	631.038	510.548	1239.89	895.963	826.138	1007.5	792.428	chr13;chr13;chr13;chr13;chr13	43615710;43615983;43665758;43667760;43667760	43616067;43616067;43665822;43670945;43668066	+;+;+;+;+	3609	protein_coding
ENSMUSG00000029171.12	Pgm2	642.382	-1.38755	0.283745	-4.89014	1.00763e-06	8.83354e-05	1068.05	997.039	892.666	955.246	153.44	372.084	502.016	355.531	485.362	chr5;chr5;chr5;chr5;chr5;chr5;chr5;chr5;chr5;chr5;chr5;chr5;chr5;chr5;chr5;chr5;chr5;chr5;chr5;chr5;chr5;chr5;chr5;chr5;chr5;chr5	64092950;64096979;64100947;64102854;64103377;64103390;64103714;64103714;64105755;64105755;64106441;64106608;64106608;64107669;64107669;64107669;64108170;64108170;64108170;64110516;64110516;64112008;64112101;64116300;64127777;64127777	64093088;64097146;64101053;64102938;64103460;64103460;64103864;64103907;64105944;64105944;64106705;64106705;64106705;64107849;64107849;64107849;64108317;64108263;64108263;64110601;64110645;64112197;64112197;64116433;64128164;64128351	+;+;+;+;+;+;+;+;+;+;+;+;+;+;+;+;+;+;+;+;+;+;+;+;+;+	2590	protein_coding
ENSMUSG00000014813.9	Stc1	125.509	1.56851	0.3216	4.8772	1.076e-06	9.38762e-05	48.067	73.5594	63.5645	54.7321	194.275	175.861	269.17	88.1562	162.2	chr14;chr14;chr14;chr14	69029238;69031503;69032234;69038233	69029507;69031645;69032445;69041804	+;+;+;+	4197	protein_coding
ENSMUSG00000092060.4	Bend4	1397.35	-1.10875	0.227901	-4.86506	1.14424e-06	9.93519e-05	1660.24	2049.91	2888.96	1363.17	723.891	823.768	1124.18	1022.03	919.96	chr5;chr5;chr5;chr5;chr5;chr5;chr5;chr5;chr5;chr5;chr5;chr5;chr5;chr5;chr5;chr5;chr5;chr5;chr5;chr5;chr5;chr5;chr5;chr5;chr5	67392147;67392148;67392148;67392148;67392148;67400061;67400061;67400061;67400132;67405431;67405431;67405431;67405431;67405431;67417456;67417456;67417456;67417456;67417456;67427066;67427066;67427066;67427469;67427469;67427970	67398450;67398450;67398450;67398450;67400301;67400301;67400301;67400301;67400301;67405519;67405519;67405519;67405519;67405519;67418022;67418022;67418022;67418022;67418022;67427792;67427330;67427799;67427617;67427617;67428310	-;-;-;-;-;-;-;-;-;-;-;-;-;-;-;-;-;-;-;-;-;-;-;-;-	9886	protein_coding
ENSMUSG00000056004.16	9330182L06Rik	101.474	-1.35783	0.279442	-4.85909	1.17928e-06	0.000101907	178.809	178.138	130.814	126.568	35.8852	62.014	76.3735	50.375	74.2902	chr5;chr5;chr5;chr5;chr5;chr5;chr5;chr5;chr5;chr5;chr5;chr5;chr5;chr5;chr5;chr5;chr5;chr5;chr5;chr5;chr5;chr5;chr5;chr5;chr5;chr5;chr5;chr5;chr5;chr5;chr5;chr5;chr5;chr5;chr5;chr5;chr5;chr5;chr5;chr5;chr5;chr5;chr5;chr5;chr5;chr5;chr5;chr5;chr5;chr5;chr5;chr5;chr5;chr5;chr5;chr5;chr5;chr5;chr5;chr5;chr5;chr5;chr5;chr5;chr5;chr5;chr5;chr5;chr5;chr5;chr5;chr5;chr5;chr5;chr5;chr5;chr5;chr5;chr5;chr5…	9266118;9266127;9266130;9266132;9266132;9266149;9266175;9380278;9380278;9380278;9380278;9380278;9380278;9399181;9399181;9399181;9399181;9399181;9399181;9399181;9410584;9410584;9410584;9410584;9410584;9410584;9410584;9417615;9417985;9417985;9417985;9417985;9417985;9420617;9420617;9420617;9420617;9420617;9420617;9421505;9421505;9421505;9421505;9421505;9421505;9422302;9422302;9422302;9422302;9422302…	9266456;9266456;9266456;9266456;9266456;9266456;9266456;9380398;9380398;9380398;9380398;9380398;9380398;9399376;9399376;9399376;9399376;9399376;9399376;9399376;9410697;9410731;9410731;9410731;9411493;9410731;9410731;9418071;9418071;9418071;9418071;9418071;9418071;9420722;9420722;9420722;9420722;9420722;9420722;9421657;9421657;9421657;9421657;9421657;9421657;9422330;9422390;9422390;9422390;9422390…	+;+;+;+;+;+;+;+;+;+;+;+;+;+;+;+;+;+;+;+;+;+;+;+;+;+;+;+;+;+;+;+;+;+;+;+;+;+;+;+;+;+;+;+;+;+;+;+;+;+;+;+;+;+;+;+;+;+;+;+;+;+;+;+;+;+;+;+;+;+;+;+;+;+;+;+;+;+;+;+;+;+;+;+;+;+;+;+;+;+;+;+;+;+;+;+;+;+;+;+;+;+;+;+;+;+;+;+;+;+;+;+;+;+;+;+;+;+	7918	protein_coding
ENSMUSG00000024008.16	Cpne5	132.308	1.58402	0.326905	4.8455	1.26292e-06	0.000108617	62.4872	46.9716	67.2494	74.4014	131.167	280.451	257.993	115.281	154.771	chr17;chr17;chr17;chr17;chr17;chr17;chr17;chr17;chr17;chr17;chr17;chr17;chr17;chr17;chr17;chr17;chr17;chr17;chr17;chr17;chr17;chr17;chr17;chr17;chr17;chr17;chr17;chr17;chr17;chr17;chr17;chr17;chr17;chr17;chr17;chr17;chr17;chr17;chr17;chr17;chr17;chr17;chr17;chr17;chr17;chr17;chr17;chr17;chr17;chr17;chr17;chr17;chr17;chr17;chr17;chr17;chr17;chr17;chr17;chr17;chr17;chr17;chr17;chr17;chr17;chr17	29155556;29157916;29159034;29159351;29159952;29159952;29160319;29160319;29161110;29161110;29161419;29161419;29161448;29162253;29162253;29162253;29162267;29164674;29164674;29164674;29164674;29166718;29166718;29166718;29169405;29169405;29169405;29169405;29169443;29173325;29173325;29173325;29173325;29173325;29176162;29176162;29176162;29176162;29176162;29176432;29176486;29183923;29183923;29183923;291…	29159240;29159240;29159240;29159505;29160025;29160025;29160376;29160376;29161212;29161212;29161546;29161546;29161546;29162434;29162434;29162434;29162434;29164720;29164720;29164720;29164720;29166779;29166779;29166779;29169458;29169458;29169458;29169458;29169458;29173400;29173400;29173400;29173400;29173400;29176203;29176203;29176203;29176203;29176203;29176656;29176683;29184027;29184103;29184027;291…	-;-;-;-;-;-;-;-;-;-;-;-;-;-;-;-;-;-;-;-;-;-;-;-;-;-;-;-;-;-;-;-;-;-;-;-;-;-;-;-;-;-;-;-;-;-;-;-;-;-;-;-;-;-;-;-;-;-;-;-;-;-;-;-;-;-	13571	protein_coding
ENSMUSG00000019256.17	Ahr	37.2623	3.08477	0.638977	4.82767	1.38138e-06	0.000118245	4.8067	16.8389	6.44857	0.855189	38.36	94.4093	95.0012	37.7812	40.8596	chr12;chr12;chr12;chr12;chr12;chr12;chr12;chr12;chr12;chr12;chr12;chr12;chr12;chr12;chr12;chr12;chr12;chr12;chr12;chr12;chr12;chr12	35497974;35503713;35504860;35506245;35506245;35507420;35507420;35508130;35508130;35509966;35509966;35511059;35511059;35512859;35512859;35514406;35515021;35526681;35526681;35526681;35534562;35534562	35500700;35504976;35504976;35506386;35506386;35507529;35507529;35508332;35508332;35510096;35510096;35511170;35511170;35512948;35512948;35515124;35515124;35526779;35526868;35526868;35534623;35535038	-;-;-;-;-;-;-;-;-;-;-;-;-;-;-;-;-;-;-;-;-;-	6163	protein_coding
ENSMUSG00000087203.7	Gm13986	14.9204	-4.03739	0.83791	-4.8184	1.44713e-06	0.000123291	46.1444	34.564	28.5579	15.3934	0	3.70233	0	0.968749	4.95268	chr2;chr2;chr2;chr2;chr2;chr2;chr2;chr2;chr2;chr2;chr2;chr2;chr2	117857291;117862472;118027147;118033832;118034361;118036545;118069847;118071730;118072143;118102314;118102314;118110697;118110697	117857586;117862662;118027310;118033942;118035286;118037425;118071842;118071842;118072252;118102484;118102484;118111091;118111202	-;-;-;-;-;-;-;-;-;-;-;-;-	5352	lncRNA
ENSMUSG00000061897.5	Gm14292	208.024	-1.4766	0.307	-4.80979	1.51089e-06	0.000128122	333.585	161.299	412.708	383.98	98.9936	79.6	138.776	108.5	154.771	chr2	179177425	179177880	+	456	processed_pseudogene
ENSMUSG00000108647.1	Gm17984	16.719	2.8213	0.587682	4.80073	1.58087e-06	0.000133433	2.88402	6.2038	2.76367	3.42075	33.4103	22.214	28.8729	35.8437	14.858	chr7	56804605	56805463	-	859	processed_pseudogene
ENSMUSG00000078897.10	Gm4724	1333.61	-0.540166	0.11272	-4.79211	1.65034e-06	0.000138651	1691	1647.55	1446.32	1671.04	1022.11	1160.68	1099.03	1237.09	1027.68	chr2;chr2;chr2;chr2;chr2;chr2;chr2;chr2;chr2;chr2;chr2;chr2;chr2;chr2;chr2;chr2;chr2;chr2	175422300;175422300;175423893;175424397;175424763;175424763;175425029;175425029;175425029;175425029;175430773;175432180;175432180;175432180;175432180;175435698;175435698;175435698	175423605;175423605;175424823;175424823;175424823;175424823;175425155;175425155;175425155;175425155;175430874;175432234;175432234;175432234;175432182;175435800;175435782;175435807	-;-;-;-;-;-;-;-;-;-;-;-;-;-;-;-;-;-	2631	protein_coding
ENSMUSG00000031997.9	Trpc6	9.12247	-5.53388	1.15556	-4.78893	1.67676e-06	0.000140222	11.5361	31.9053	15.6608	20.5245	1.23742	0	0	0	1.23817	chr9;chr9;chr9;chr9;chr9;chr9;chr9;chr9;chr9;chr9;chr9;chr9;chr9;chr9;chr9;chr9;chr9;chr9;chr9;chr9;chr9;chr9;chr9;chr9;chr9;chr9;chr9;chr9	8544142;8544196;8544243;8609700;8609700;8609700;8626593;8626593;8626593;8634047;8634047;8643506;8643506;8649298;8652936;8652936;8655177;8655177;8656542;8656542;8658303;8658303;8677924;8677924;8679468;8679468;8680414;8680414	8544598;8544598;8544598;8610474;8610474;8610474;8626775;8628582;8626775;8634211;8634211;8643722;8643722;8649531;8653200;8653200;8655372;8655372;8656745;8656745;8658377;8658377;8678007;8678007;8679543;8679543;8680730;8680741	+;+;+;+;+;+;+;+;+;+;+;+;+;+;+;+;+;+;+;+;+;+;+;+;+;+;+;+	5066	protein_coding
ENSMUSG00000024830.17	Rps6kb2	300.745	-1.17934	0.246369	-4.78689	1.69387e-06	0.000141003	550.848	392.612	458.77	342.075	126.217	159.2	181.62	248.969	246.396	chr19;chr19;chr19;chr19;chr19;chr19;chr19;chr19;chr19;chr19;chr19;chr19;chr19;chr19;chr19;chr19;chr19;chr19;chr19;chr19;chr19;chr19;chr19;chr19;chr19;chr19;chr19;chr19;chr19;chr19;chr19;chr19;chr19;chr19;chr19;chr19;chr19;chr19;chr19;chr19;chr19;chr19;chr19;chr19;chr19;chr19;chr19;chr19;chr19;chr19;chr19;chr19;chr19;chr19;chr19;chr19;chr19;chr19;chr19;chr19;chr19;chr19;chr19;chr19;chr19;chr19;chr…	4153991;4156792;4156795;4156795;4156795;4156986;4156986;4156986;4157482;4157482;4157482;4157482;4157482;4157482;4157682;4157682;4157682;4157682;4157682;4157682;4157682;4157682;4157879;4157879;4157879;4157879;4157879;4157879;4157879;4157879;4158066;4158066;4158066;4158066;4158066;4158066;4158066;4158066;4158610;4158610;4158610;4158610;4158610;4158610;4158803;4158825;4158829;4158829;4158829;4158905…	4157199;4157199;4157199;4157199;4157199;4157199;4157199;4157199;4157594;4157594;4157594;4157594;4157594;4157594;4157789;4157789;4157789;4157789;4157789;4157789;4157789;4157789;4157956;4157956;4157956;4157956;4157956;4157956;4157956;4157956;4158128;4158128;4158128;4158363;4158128;4158128;4158152;4158128;4158717;4158717;4158919;4158919;4158717;4158717;4158919;4158919;4158919;4158919;4158919;4158919…	-;-;-;-;-;-;-;-;-;-;-;-;-;-;-;-;-;-;-;-;-;-;-;-;-;-;-;-;-;-;-;-;-;-;-;-;-;-;-;-;-;-;-;-;-;-;-;-;-;-;-;-;-;-;-;-;-;-;-;-;-;-;-;-;-;-;-;-;-;-;-;-;-;-;-;-;-;-;-;-;-;-;-;-;-;-;-;-;-;-;-;-;-;-;-;-;-;-;-;-;-;-;-;-;-;-;-;-;-;-;-;-;-;-;-;-;-;-;-;-;-;-	5167	protein_coding
ENSMUSG00000041852.15	Tcf20	2023.01	1.03969	0.217474	4.78075	1.7464e-06	0.000144712	1191.1	1247.85	1427.9	1233.18	4025.33	2519.43	2163.61	2588.5	1810.2	chr15;chr15;chr15;chr15;chr15;chr15;chr15;chr15;chr15;chr15;chr15;chr15;chr15;chr15;chr15;chr15;chr15	82808436;82808626;82814481;82815611;82815611;82825231;82825231;82851513;82851513;82856793;82856908;82857130;82899502;82911986;82911986;82963421;82987616	82809787;82809787;82814603;82815660;82815660;82825324;82825324;82857284;82857284;82857284;82857284;82857284;82899811;82912107;82912134;82963558;82987872	-;-;-;-;-;-;-;-;-;-;-;-;-;-;-;-;-	8245	protein_coding
ENSMUSG00000013089.15	Etv5	644.58	-1.16429	0.244019	-4.77128	1.83055e-06	0.000150995	1018.06	757.75	954.388	995.439	231.398	549.795	529.026	355.531	409.834	chr16;chr16;chr16;chr16;chr16;chr16;chr16;chr16;chr16;chr16;chr16;chr16;chr16;chr16;chr16;chr16;chr16;chr16;chr16;chr16;chr16;chr16;chr16;chr16;chr16;chr16;chr16;chr16;chr16;chr16;chr16;chr16;chr16;chr16;chr16;chr16;chr16;chr16;chr16;chr16;chr16	22381309;22381316;22383579;22386757;22386757;22386757;22392655;22392655;22392987;22392987;22399320;22399320;22399320;22401672;22401672;22401672;22401864;22411633;22411633;22412845;22412845;22412924;22421819;22435877;22435877;22435877;22435877;22436020;22436020;22436020;22436201;22436201;22436201;22436438;22436438;22436438;22436438;22437272;22439517;22439517;22439517	22383691;22383691;22383691;22386858;22386858;22386858;22392824;22392824;22393055;22393055;22399379;22399379;22399379;22401829;22401931;22401931;22401931;22411920;22411920;22412974;22412974;22412974;22421872;22435927;22435927;22435927;22435927;22436067;22436067;22436067;22436288;22436288;22436288;22436560;22436560;22436514;22436560;22437345;22439616;22439570;22439719	-;-;-;-;-;-;-;-;-;-;-;-;-;-;-;-;-;-;-;-;-;-;-;-;-;-;-;-;-;-;-;-;-;-;-;-;-;-;-;-;-	4103	protein_coding
ENSMUSG00000078886.12	Gm2026	1098.31	-0.545188	0.114338	-4.76821	1.85866e-06	0.000151252	1409.33	1337.36	1182.85	1395.67	892.18	925.582	898.786	1017.19	825.859	chr2;chr2;chr2;chr2;chr2;chr2;chr2;chr2;chr2;chr2;chr2;chr2;chr2	175965331;175965379;175968890;175968890;175968942;175975969;175975969;175975969;175976301;175976301;175976301;175977519;175980071	175965434;175965434;175968944;175968944;175968944;175976095;175976095;175976095;175976361;175976361;175977635;175978824;175980303	+;+;+;+;+;+;+;+;+;+;+;+;+	3043	protein_coding
ENSMUSG00000078880.10	Gm14308	1403.07	-0.541247	0.113479	-4.76959	1.84604e-06	0.000151252	1794.82	1733.52	1516.33	1749.72	1090.17	1229.17	1147.47	1299.09	1067.3	chr2;chr2;chr2;chr2;chr2;chr2;chr2;chr2;chr2;chr2;chr2;chr2;chr2;chr2;chr2;chr2	176613364;176622842;176624194;176624848;176625305;176625305;176625571;176625571;176625571;176625571;176632722;176632722;176632722;176636240;176636240;176636268	176613927;176624147;176625365;176625365;176625365;176625365;176625697;176625697;176625697;176625630;176632776;176632776;176632776;176636343;176636318;176636344	-;-;-;-;-;-;-;-;-;-;-;-;-;-;-;-	3329	protein_coding
ENSMUSG00000058135.12	Gstm1	373.972	0.907391	0.1903	4.76821	1.85865e-06	0.000151252	216.302	304.872	233.07	252.281	356.377	446.13	592.36	459.187	505.173	chr3;chr3;chr3;chr3;chr3;chr3;chr3;chr3;chr3;chr3;chr3;chr3;chr3;chr3;chr3;chr3;chr3;chr3;chr3;chr3;chr3;chr3;chr3	108012255;108012261;108012391;108012627;108013238;108014753;108014753;108014753;108014945;108014945;108014945;108016328;108016328;108016328;108016519;108016519;108016519;108016884;108016884;108017351;108017351;108017740;108017740	108012778;108012778;108012778;108012778;108013316;108014863;108014863;108014863;108015118;108015145;108015040;108016428;108016428;108016428;108016600;108016600;108016600;108016948;108016948;108017426;108017426;108017806;108017973	-;-;-;-;-;-;-;-;-;-;-;-;-;-;-;-;-;-;-;-;-;-;-	1473	protein_coding
ENSMUSG00000078881.10	Gm14434	1460.6	-0.541942	0.113693	-4.76673	1.87241e-06	0.00015169	1861.16	1789.35	1571.61	1852.34	1145.85	1253.24	1211.73	1358.19	1101.97	chr2;chr2;chr2;chr2;chr2;chr2;chr2;chr2;chr2;chr2;chr2;chr2	176473278;176474630;176475511;176475741;176476007;176476007;176476007;176483158;176483158;176483158;176486670;176486698	176474583;176475801;176475801;176475801;176476133;176476133;176476133;176483212;176483212;176483160;176486773;176486783	-;-;-;-;-;-;-;-;-;-;-;-	2774	protein_coding
ENSMUSG00000028977.17	Casz1	50.7059	1.8554	0.389316	4.76578	1.88123e-06	0.000151728	15.3815	29.2465	14.7396	23.0901	89.0942	41.6512	81.0304	102.687	59.4321	chr4;chr4;chr4;chr4;chr4;chr4;chr4;chr4;chr4;chr4;chr4;chr4;chr4;chr4;chr4;chr4;chr4;chr4;chr4;chr4;chr4;chr4;chr4;chr4;chr4;chr4;chr4;chr4;chr4;chr4;chr4;chr4;chr4;chr4;chr4;chr4;chr4;chr4;chr4;chr4;chr4;chr4;chr4;chr4;chr4;chr4;chr4;chr4;chr4;chr4;chr4;chr4;chr4;chr4;chr4;chr4;chr4	148804429;148804429;148804465;148838266;148838266;148838266;148889381;148890322;148890322;148890322;148890956;148901149;148901705;148901705;148901705;148928997;148928997;148928997;148932758;148932758;148932758;148933114;148934581;148934581;148934581;148936166;148936166;148936166;148936959;148936959;148936959;148938141;148938141;148938141;148938475;148938475;148938475;148941282;148941282;148941667…	148804514;148804514;148804514;148839746;148838420;148838420;148889484;148890376;148890376;148890376;148891936;148901313;148901743;148901743;148901743;148929482;148929482;148929482;148932896;148933592;148933592;148933592;148934649;148934649;148934649;148936256;148936256;148936256;148937123;148937123;148937123;148938313;148938313;148938313;148940511;148939322;148939322;148941414;148941414;148941730…	+;+;+;+;+;+;+;+;+;+;+;+;+;+;+;+;+;+;+;+;+;+;+;+;+;+;+;+;+;+;+;+;+;+;+;+;+;+;+;+;+;+;+;+;+;+;+;+;+;+;+;+;+;+;+;+;+	12524	protein_coding
ENSMUSG00000108067.1	Gm43953	14.9783	5.2724	1.10678	4.76373	1.90044e-06	0.000152599	0.961341	0	1.84245	0	6.1871	54.6093	14.9021	29.0625	27.2397	chr6	101325339	101328205	-	2867	TEC
ENSMUSG00000034640.9	Tiparp	1169.61	-0.738861	0.155158	-4.76201	1.91678e-06	0.000153233	1609.28	1272.67	1486.86	1650.51	887.23	918.177	782.363	1134.41	784.999	chr3;chr3;chr3;chr3;chr3;chr3;chr3;chr3;chr3;chr3;chr3;chr3;chr3	65528410;65528460;65531224;65531773;65546040;65546207;65546207;65547525;65547525;65547525;65552536;65552536;65553118	65528632;65528632;65532184;65532184;65546375;65546375;65546375;65547597;65547685;65547685;65552632;65552811;65555518	+;+;+;+;+;+;+;+;+;+;+;+;+	4358	protein_coding
ENSMUSG00000040037.13	Negr1	1390.46	1.08732	0.228655	4.75528	1.98173e-06	0.00015773	1095.93	763.954	800.544	762.828	2327.59	1478.15	2456.99	1557.75	1270.36	chr3;chr3;chr3;chr3;chr3;chr3;chr3;chr3;chr3;chr3;chr3;chr3;chr3;chr3;chr3;chr3;chr3;chr3;chr3;chr3;chr3;chr3;chr3;chr3;chr3	156561794;156561959;156561969;156562146;156562150;156859437;156859437;156859437;156859505;157016182;157016182;157016182;157016182;157069166;157069166;157069166;157146212;157146212;157146212;157160586;157160586;157160586;157170893;157198424;157312786	156562352;156562352;156562352;156566133;156562333;156859669;156859669;156859669;156859669;157016244;157016307;157016307;157016307;157069297;157069297;157069297;157146332;157146332;157146332;157160737;157160737;157160737;157171829;157199228;157316445	+;+;+;+;+;+;+;+;+;+;+;+;+;+;+;+;+;+;+;+;+;+;+;+;+	10506	protein_coding
ENSMUSG00000031530.6	Dusp4	774.345	1.64016	0.345478	4.74749	2.05952e-06	0.000163206	460.482	348.299	300.319	314.709	513.529	841.354	2220.42	988.124	981.868	chr8;chr8;chr8;chr8	34807297;34816447;34817124;34818398	34808173;34816592;34817343;34819894	+;+;+;+	2740	protein_coding
ENSMUSG00000109162.1	2900027M19Rik	81.8236	2.32938	0.490753	4.74653	2.06933e-06	0.00016327	21.1495	31.9053	26.7155	21.3797	200.462	179.563	122.943	107.531	24.7634	chr8	9685829	9690276	-	4448	TEC
ENSMUSG00000033061.15	Resp18	74.9581	1.18467	0.24996	4.73944	2.14307e-06	0.000168356	41.3377	51.4029	47.9036	35.0627	103.943	122.177	92.2071	85.25	95.339	chr1;chr1;chr1;chr1;chr1;chr1;chr1;chr1;chr1;chr1;chr1;chr1;chr1;chr1;chr1;chr1;chr1	75272199;75272201;75272311;75273957;75273957;75273957;75274070;75274168;75274168;75274397;75274397;75275613;75275613;75275613;75278202;75278202;75278202	75272361;75272361;75272361;75274046;75274046;75274046;75274529;75274263;75274210;75274529;75274529;75275717;75275717;75275717;75278284;75278316;75278415	-;-;-;-;-;-;-;-;-;-;-;-;-;-;-;-;-	1032	protein_coding
ENSMUSG00000025997.13	Ikzf2	288.34	1.07534	0.227173	4.73355	2.20622e-06	0.00017226	204.766	140.915	188.851	179.59	512.292	298.963	423.78	371.031	274.874	chr1;chr1;chr1;chr1;chr1;chr1;chr1;chr1;chr1;chr1;chr1;chr1;chr1;chr1;chr1;chr1;chr1;chr1;chr1;chr1;chr1;chr1;chr1;chr1;chr1;chr1;chr1;chr1;chr1;chr1;chr1;chr1;chr1;chr1;chr1;chr1;chr1;chr1;chr1;chr1;chr1;chr1;chr1;chr1;chr1;chr1;chr1;chr1;chr1;chr1;chr1	69531214;69538037;69538582;69538768;69538768;69538768;69542227;69542227;69542227;69542227;69542227;69548599;69548599;69548599;69548599;69548599;69570493;69570493;69570493;69570493;69570493;69577781;69577781;69577859;69577859;69577859;69577890;69681558;69681559;69683210;69683210;69683210;69683210;69683210;69683210;69683210;69684124;69684124;69684124;69684124;69684124;69684124;69684124;69684124;696…	69539492;69539492;69539492;69539492;69539492;69539492;69542370;69542370;69542370;69542370;69542370;69548736;69548736;69548736;69548736;69548736;69570660;69570660;69570660;69570660;69570660;69578047;69578047;69578047;69578047;69578047;69578047;69683314;69683314;69683314;69683314;69683314;69683314;69683314;69683314;69683314;69684172;69684536;69684172;69684157;69684157;69684157;69684172;69684172;696…	-;-;-;-;-;-;-;-;-;-;-;-;-;-;-;-;-;-;-;-;-;-;-;-;-;-;-;-;-;-;-;-;-;-;-;-;-;-;-;-;-;-;-;-;-;-;-;-;-;-;-	11613	protein_coding
ENSMUSG00000050587.14	Lrrc4c	307.99	1.54832	0.32713	4.73305	2.21175e-06	0.00017226	132.665	161.299	102.256	199.259	240.059	350.795	771.186	433.031	381.356	chr2;chr2;chr2;chr2;chr2;chr2;chr2;chr2;chr2;chr2;chr2;chr2;chr2;chr2;chr2;chr2;chr2;chr2;chr2;chr2	96318169;96318216;96568570;96568570;96830681;96830681;97094614;97094614;97231537;97426611;97426611;97467657;97468089;97603489;97603489;97603489;97628989;97628989;97628989;97628989	96318583;96318583;96568750;96568750;96830769;96830769;97094750;97094750;97231752;97426704;97426704;97468420;97468420;97603540;97603540;97603540;97631664;97629063;97630983;97631666	+;+;+;+;+;+;+;+;+;+;+;+;+;+;+;+;+;+;+;+	4626	protein_coding
ENSMUSG00000029201.14	Ugdh	1301.96	-0.59966	0.126856	-4.7271	2.27751e-06	0.000176624	1746.76	1450.8	1578.98	1646.24	957.763	991.298	1200.55	1177.03	968.248	chr5;chr5;chr5;chr5;chr5;chr5;chr5;chr5;chr5;chr5;chr5;chr5;chr5;chr5;chr5;chr5;chr5;chr5;chr5;chr5;chr5;chr5;chr5;chr5;chr5;chr5;chr5;chr5	65413221;65413224;65416825;65416825;65417021;65417021;65417511;65417511;65417518;65418478;65418478;65418478;65420249;65420249;65420249;65422635;65422635;65423161;65423161;65423354;65423450;65423450;65424042;65424042;65427416;65427416;65428314;65435624	65414063;65414063;65416935;65416935;65417112;65417112;65417644;65417644;65417644;65418608;65418608;65418608;65420343;65422782;65420343;65422806;65422782;65425474;65423358;65423358;65423650;65423650;65424143;65424143;65427584;65427584;65428387;65435949	-;-;-;-;-;-;-;-;-;-;-;-;-;-;-;-;-;-;-;-;-;-;-;-;-;-;-;-	6752	protein_coding
ENSMUSG00000025558.19	Dock9	172.466	-1.07924	0.229494	-4.7027	2.56745e-06	0.000198262	238.413	279.171	286.501	170.183	131.167	107.367	105.246	92.9999	141.151	chr14;chr14;chr14;chr14;chr14;chr14;chr14;chr14;chr14;chr14;chr14;chr14;chr14;chr14;chr14;chr14;chr14;chr14;chr14;chr14;chr14;chr14;chr14;chr14;chr14;chr14;chr14;chr14;chr14;chr14;chr14;chr14;chr14;chr14;chr14;chr14;chr14;chr14;chr14;chr14;chr14;chr14;chr14;chr14;chr14;chr14;chr14;chr14;chr14;chr14;chr14;chr14;chr14;chr14;chr14;chr14;chr14;chr14;chr14;chr14;chr14;chr14;chr14;chr14;chr14;chr14;chr…	121542046;121542114;121542146;121542506;121543196;121543196;121543426;121544576;121544576;121544576;121545966;121545966;121545966;121545966;121545966;121545966;121545966;121546556;121546556;121546556;121546556;121546556;121546556;121546556;121550194;121550194;121550194;121550194;121550194;121550194;121550194;121555116;121555116;121555116;121555116;121555116;121555116;121555116;121558987;121558987…	121543625;121543625;121543625;121543625;121543625;121543625;121543625;121544583;121544583;121544583;121546104;121546104;121546104;121546104;121546104;121546104;121546104;121546656;121546656;121546656;121546656;121546656;121546656;121546656;121550384;121550384;121550384;121550384;121550384;121550384;121550384;121555326;121555326;121555326;121555326;121555326;121555326;121555326;121559133;121559133…	-;-;-;-;-;-;-;-;-;-;-;-;-;-;-;-;-;-;-;-;-;-;-;-;-;-;-;-;-;-;-;-;-;-;-;-;-;-;-;-;-;-;-;-;-;-;-;-;-;-;-;-;-;-;-;-;-;-;-;-;-;-;-;-;-;-;-;-;-;-;-;-;-;-;-;-;-;-;-;-;-;-;-;-;-;-;-;-;-;-;-;-;-;-;-;-;-;-;-;-;-;-;-;-;-;-;-;-;-;-;-;-;-;-;-;-;-;-;-;-;-;-;-;-;-;-;-;-	13398	protein_coding
ENSMUSG00000057880.12	Abat	960.847	1.13956	0.243392	4.682	2.84089e-06	0.000218448	665.248	508.712	552.734	577.252	1165.65	832.098	2063.95	1099.53	1182.45	chr16;chr16;chr16;chr16;chr16;chr16;chr16;chr16;chr16;chr16;chr16;chr16;chr16;chr16;chr16;chr16;chr16;chr16;chr16;chr16;chr16;chr16;chr16;chr16;chr16;chr16;chr16;chr16;chr16;chr16;chr16;chr16;chr16;chr16;chr16;chr16;chr16;chr16;chr16;chr16;chr16;chr16;chr16;chr16;chr16;chr16;chr16;chr16;chr16;chr16;chr16;chr16;chr16;chr16;chr16;chr16;chr16;chr16;chr16;chr16	8513429;8513481;8513483;8513485;8572836;8572836;8572836;8572836;8572902;8578231;8578231;8578231;8578231;8578231;8581899;8581899;8581899;8581899;8582737;8582737;8582737;8582737;8583627;8588886;8588886;8588886;8588886;8588886;8600910;8600910;8600910;8600910;8600910;8602286;8602286;8602286;8602286;8602286;8603470;8603470;8603470;8603689;8603689;8603689;8605512;8605512;8605512;8608856;8608856;8611127…	8513574;8513574;8513574;8513574;8572950;8572950;8572950;8572950;8572950;8578328;8580688;8578328;8578328;8578328;8581928;8581928;8581928;8581928;8582782;8582854;8582854;8582854;8583655;8588935;8588935;8588935;8588935;8588935;8600990;8600990;8600990;8600990;8600990;8603047;8602378;8602378;8603047;8602378;8603532;8603532;8603532;8603752;8603752;8603752;8605633;8605660;8605660;8608993;8608993;8611294…	+;+;+;+;+;+;+;+;+;+;+;+;+;+;+;+;+;+;+;+;+;+;+;+;+;+;+;+;+;+;+;+;+;+;+;+;+;+;+;+;+;+;+;+;+;+;+;+;+;+;+;+;+;+;+;+;+;+;+;+	7748	protein_coding
ENSMUSG00000025425.18	St8sia5	67.1698	1.50572	0.32209	4.67484	2.94186e-06	0.000225257	42.299	38.9953	28.5579	23.0901	69.2955	83.3023	77.3049	110.437	131.246	chr18;chr18;chr18;chr18;chr18;chr18;chr18;chr18;chr18;chr18;chr18;chr18;chr18;chr18;chr18;chr18;chr18	77185839;77185853;77211656;77232793;77232793;77242104;77242104;77246067;77246067;77248437;77248437;77253017;77253017;77254366;77254366;77255914;77258278	77186225;77186225;77211763;77232885;77232885;77242190;77242190;77246211;77246211;77248549;77248549;77253109;77253109;77255450;77258771;77256056;77258768	+;+;+;+;+;+;+;+;+;+;+;+;+;+;+;+;+	5432	protein_coding
ENSMUSG00000051177.16	Plcb1	517.131	-0.93315	0.200407	-4.65628	3.21968e-06	0.000245251	757.537	645.195	662.36	745.724	478.882	328.581	248.68	352.625	434.597	chr2;chr2;chr2;chr2;chr2;chr2;chr2;chr2;chr2;chr2;chr2;chr2;chr2;chr2;chr2;chr2;chr2;chr2;chr2;chr2;chr2;chr2;chr2;chr2;chr2;chr2;chr2;chr2;chr2;chr2;chr2;chr2;chr2;chr2;chr2;chr2;chr2;chr2;chr2;chr2;chr2;chr2;chr2;chr2;chr2;chr2;chr2;chr2;chr2;chr2;chr2;chr2;chr2;chr2;chr2;chr2;chr2;chr2;chr2;chr2;chr2;chr2;chr2;chr2;chr2;chr2;chr2;chr2;chr2;chr2;chr2;chr2;chr2;chr2;chr2;chr2;chr2;chr2;chr2;chr2…	134786067;134786159;134786175;134786229;134786530;134813601;134813601;134813601;134813601;134813601;134988124;134988124;134988124;134988124;134988124;135220718;135220718;135220718;135220718;135220718;135220765;135249173;135249971;135249971;135249971;135249971;135249971;135249971;135249971;135251521;135251733;135251733;135251733;135251733;135251733;135251733;135251733;135252775;135252775;135252775…	134786631;134786631;134786631;134786631;134786631;134813678;134813678;134813678;134813678;134813678;134988192;134988192;134989373;134988192;134988192;135220855;135220855;135220855;135220855;135220855;135220855;135249268;135250050;135250050;135250050;135250050;135250050;135250050;135250050;135251594;135251786;135251786;135251786;135251786;135251786;135251786;135251786;135252850;135252850;135252850…	+;+;+;+;+;+;+;+;+;+;+;+;+;+;+;+;+;+;+;+;+;+;+;+;+;+;+;+;+;+;+;+;+;+;+;+;+;+;+;+;+;+;+;+;+;+;+;+;+;+;+;+;+;+;+;+;+;+;+;+;+;+;+;+;+;+;+;+;+;+;+;+;+;+;+;+;+;+;+;+;+;+;+;+;+;+;+;+;+;+;+;+;+;+;+;+;+;+;+;+;+;+;+;+;+;+;+;+;+;+;+;+;+;+;+;+;+;+;+;+;+;+;+;+	11115	protein_coding
ENSMUSG00000021754.17	Map3k1	203.074	1.1826	0.254015	4.65562	3.23001e-06	0.000245251	119.206	89.512	93.0436	174.458	296.981	252.684	339.955	253.812	208.012	chr13;chr13;chr13;chr13;chr13;chr13;chr13;chr13;chr13;chr13;chr13;chr13;chr13;chr13;chr13;chr13;chr13;chr13;chr13;chr13;chr13;chr13;chr13;chr13;chr13;chr13;chr13;chr13;chr13;chr13;chr13;chr13;chr13;chr13	111746428;111748793;111750443;111750443;111751219;111751219;111752365;111753568;111753739;111754643;111754643;111755111;111756613;111757094;111758066;111759952;111763054;111763499;111764082;111767609;111767963;111767963;111767984;111768477;111768477;111768477;111769287;111769287;111772596;111772596;111775868;111775868;111808247;111808503	111749049;111749049;111750574;111750574;111751373;111751361;111752496;111753901;111753901;111754704;111754795;111756362;111756802;111757185;111758187;111760230;111763237;111763580;111764203;111767825;111768111;111768111;111768111;111768593;111768553;111768593;111769487;111769487;111772796;111772796;111776018;111776018;111808315;111808993	-;-;-;-;-;-;-;-;-;-;-;-;-;-;-;-;-;-;-;-;-;-;-;-;-;-;-;-;-;-;-;-;-;-	7447	protein_coding
ENSMUSG00000105290.1	Gm43528	34.4922	2.82856	0.608145	4.65114	3.3011e-06	0.000249604	14.4201	3.54503	11.0547	2.56557	103.943	67.5675	27.9415	48.4375	30.9542	chr3	156737540	156739213	+	1674	TEC
ENSMUSG00000106320.1	Gm42992	726.646	1.31967	0.284794	4.63378	3.59052e-06	0.000270362	564.307	305.759	338.089	379.704	1131	1015.36	1253.64	1088.87	463.075	chr5	131986549	131993384	-	6836	TEC
ENSMUSG00000020181.17	Nav3	1351.1	0.976312	0.210834	4.63071	3.64409e-06	0.000273262	874.82	828.651	1019.79	791.905	2417.92	1575.34	1654.14	1884.22	1113.11	chr10;chr10;chr10;chr10;chr10;chr10;chr10;chr10;chr10;chr10;chr10;chr10;chr10;chr10;chr10;chr10;chr10;chr10;chr10;chr10;chr10;chr10;chr10;chr10;chr10;chr10;chr10;chr10;chr10;chr10;chr10;chr10;chr10;chr10;chr10;chr10;chr10;chr10;chr10;chr10;chr10;chr10;chr10;chr10;chr10;chr10;chr10;chr10;chr10;chr10;chr10;chr10;chr10;chr10;chr10;chr10;chr10;chr10;chr10;chr10;chr10;chr10;chr10;chr10;chr10;chr10;chr…	109681259;109682660;109683145;109688786;109688786;109688786;109692044;109692044;109692044;109693040;109693040;109693040;109694018;109694018;109694018;109696188;109696188;109696188;109703305;109703305;109703305;109704770;109704770;109704770;109705572;109705572;109705572;109707860;109707860;109707860;109714233;109714233;109714233;109714302;109716520;109716520;109716520;109716520;109718194;109718194…	109684239;109684239;109684239;109688989;109688989;109688989;109692162;109692162;109692162;109693236;109693236;109693236;109694089;109694089;109694089;109696342;109696342;109696342;109703540;109703540;109703540;109704938;109704938;109704938;109705667;109705667;109705667;109707957;109707957;109707957;109714407;109714407;109714407;109714407;109716673;109716673;109716673;109716673;109718366;109718366…	-;-;-;-;-;-;-;-;-;-;-;-;-;-;-;-;-;-;-;-;-;-;-;-;-;-;-;-;-;-;-;-;-;-;-;-;-;-;-;-;-;-;-;-;-;-;-;-;-;-;-;-;-;-;-;-;-;-;-;-;-;-;-;-;-;-;-;-;-;-;-;-;-;-;-;-;-;-;-;-;-;-;-;-;-;-;-;-;-;-;-;-;-;-;-;-;-;-;-;-;-;-;-;-;-;-;-;-;-;-;-;-;-	16536	protein_coding
ENSMUSG00000102212.1	C230085N15Rik	314.679	-1.14146	0.246883	-4.62349	3.77336e-06	0.000281791	563.346	340.323	371.253	532.782	219.023	148.093	285.935	169.531	201.822	chr17	51757295	51761621	-	4327	TEC
ENSMUSG00000078870.9	Gm14410	671.832	-0.583088	0.126173	-4.62133	3.81281e-06	0.00028357	828.676	797.632	748.034	921.893	517.242	543.316	505.742	626.781	557.176	chr2;chr2;chr2;chr2;chr2;chr2;chr2;chr2;chr2;chr2;chr2	177183453;177193357;177194849;177195436;177195436;177195702;177195702;177195702;177202827;177202827;177206340	177184016;177194278;177195496;177195496;177195496;177195828;177195828;177195761;177202881;177202829;177206421	-;-;-;-;-;-;-;-;-;-;-	2398	protein_coding
ENSMUSG00000053580.16	Tanc2	1766.19	0.707824	0.153374	4.61502	3.93059e-06	0.000291136	1364.14	1299.25	1423.29	1139.97	2294.18	1946.5	2684.25	1963.66	1780.49	chr11;chr11;chr11;chr11;chr11;chr11;chr11;chr11;chr11;chr11;chr11;chr11;chr11;chr11;chr11;chr11;chr11;chr11;chr11;chr11;chr11;chr11;chr11;chr11;chr11;chr11;chr11;chr11;chr11;chr11;chr11;chr11;chr11;chr11;chr11;chr11;chr11;chr11;chr11;chr11;chr11;chr11;chr11;chr11;chr11;chr11;chr11;chr11;chr11;chr11;chr11;chr11;chr11;chr11;chr11;chr11;chr11;chr11;chr11;chr11;chr11;chr11;chr11;chr11;chr11;chr11	105589986;105589991;105625035;105625035;105625038;105673420;105673420;105673420;105673422;105713382;105713382;105713382;105713382;105713540;105714187;105758922;105776806;105776806;105776806;105779939;105798561;105810472;105834949;105840619;105857397;105863917;105867167;105886358;105895846;105896468;105896479;105899684;105899684;105899722;105901983;105902060;105902060;105902060;105908995;105908995…	105590249;105590249;105625124;105625124;105625124;105673491;105673491;105673491;105673491;105715553;105713564;105713564;105713453;105713564;105714829;105759032;105776897;105776834;105776954;105780125;105798824;105810597;105835230;105840752;105857628;105864083;105867774;105886466;105895968;105896704;105896704;105899869;105899869;105899869;105902153;105902153;105902153;105902153;105909128;105909128…	+;+;+;+;+;+;+;+;+;+;+;+;+;+;+;+;+;+;+;+;+;+;+;+;+;+;+;+;+;+;+;+;+;+;+;+;+;+;+;+;+;+;+;+;+;+;+;+;+;+;+;+;+;+;+;+;+;+;+;+;+;+;+;+;+;+	16605	protein_coding
ENSMUSG00000061013.6	Mkx	71.9421	-5.57066	1.20822	-4.61065	4.01407e-06	0.000296111	197.075	153.323	184.245	95.7811	14.849	0	0	0.968749	1.23817	chr18;chr18;chr18;chr18;chr18;chr18;chr18;chr18;chr18;chr18;chr18;chr18;chr18;chr18;chr18;chr18	6934518;6936952;6937168;6937168;6992038;6992038;6992778;6992778;7000593;7000636;7002304;7002357;7002357;7003445;7004622;7004622	6937054;6937054;6937201;6937201;6992373;6992373;6992988;6992934;7000752;7000752;7002623;7002623;7002623;7003782;7004726;7004780	-;-;-;-;-;-;-;-;-;-;-;-;-;-;-;-	4095	protein_coding
ENSMUSG00000100252.6	Mir124-2hg	2987.98	0.79925	0.173768	4.59952	4.23462e-06	0.000311116	2287.03	1955.97	2133.55	2092.65	4834.6	3473.71	3411.66	4045.5	2657.11	chr3;chr3;chr3;chr3;chr3;chr3;chr3;chr3;chr3;chr3;chr3;chr3;chr3;chr3;chr3;chr3;chr3	17789921;17789957;17793920;17793928;17793945;17794593;17794593;17794593;17794593;17794593;17794896;17795744;17799390;17799390;17799390;17799390;17808916	17790180;17790180;17794474;17794085;17794085;17794761;17795405;17795013;17795013;17794761;17795013;17799587;17799587;17799500;17799531;17800073;17808970	+;+;+;+;+;+;+;+;+;+;+;+;+;+;+;+;+	6013	lncRNA
ENSMUSG00000032846.10	Zswim6	1206.65	0.91204	0.198467	4.59543	4.31865e-06	0.00031601	693.127	701.916	995.843	848.347	2137.02	1402.26	1470.66	1426.97	1183.69	chr13;chr13;chr13;chr13;chr13;chr13;chr13;chr13;chr13;chr13;chr13;chr13;chr13;chr13;chr13;chr13;chr13;chr13;chr13;chr13;chr13;chr13;chr13;chr13;chr13;chr13;chr13;chr13;chr13;chr13;chr13;chr13;chr13;chr13;chr13;chr13;chr13;chr13;chr13;chr13;chr13;chr13;chr13	107724617;107724618;107724796;107725804;107728572;107728572;107728572;107728572;107730227;107730227;107730227;107730227;107731049;107731049;107731049;107731049;107733799;107733799;107733799;107733799;107738372;107738372;107738372;107740233;107740233;107740233;107743536;107743536;107743961;107743961;107743961;107748184;107748184;107748184;107769560;107769560;107773373;107773373;107787653;107787653…	107727297;107727297;107727297;107727297;107728653;107728653;107728653;107728653;107730390;107730390;107730390;107730390;107731206;107731206;107731206;107731206;107733934;107734026;107733934;107733934;107738632;107738632;107738632;107740379;107740379;107740379;107743682;107743682;107744137;107744137;107744137;107748282;107748363;107748363;107769710;107769710;107773521;107773521;107788009;107788009…	-;-;-;-;-;-;-;-;-;-;-;-;-;-;-;-;-;-;-;-;-;-;-;-;-;-;-;-;-;-;-;-;-;-;-;-;-;-;-;-;-;-;-	5550	protein_coding
ENSMUSG00000022346.15	Myc	304.487	-1.36425	0.297096	-4.59195	4.39127e-06	0.000320034	532.583	439.584	385.993	487.457	115.08	161.051	322.259	123.031	173.344	chr15;chr15;chr15;chr15;chr15;chr15;chr15;chr15;chr15;chr15;chr15;chr15;chr15;chr15;chr15;chr15;chr15;chr15;chr15;chr15;chr15;chr15	61985391;61985391;61985564;61985622;61985922;61985922;61987034;61987422;61987507;61987507;61987507;61987507;61987510;61987510;61987510;61989346;61989346;61989346;61989346;61989346;61989346;61989346	61985951;61985951;61985951;61985951;61985951;61985951;61987303;61988278;61988278;61987617;61988278;61988278;61988278;61988278;61988278;61990253;61989908;61989908;61990374;61990067;61990350;61990350	+;+;+;+;+;+;+;+;+;+;+;+;+;+;+;+;+;+;+;+;+;+	2717	protein_coding
ENSMUSG00000025199.16	Chuk	1264.86	-0.768109	0.167834	-4.5766	4.72595e-06	0.000343047	1732.34	1639.58	1514.49	1678.74	702.855	880.228	931.384	1104.37	1199.79	chr19;chr19;chr19;chr19;chr19;chr19;chr19;chr19;chr19;chr19;chr19;chr19;chr19;chr19;chr19;chr19;chr19;chr19;chr19;chr19;chr19;chr19;chr19;chr19;chr19;chr19;chr19;chr19;chr19;chr19;chr19;chr19;chr19;chr19;chr19;chr19;chr19;chr19;chr19;chr19;chr19;chr19;chr19;chr19;chr19;chr19;chr19;chr19;chr19;chr19;chr19;chr19;chr19;chr19;chr19;chr19;chr19;chr19;chr19;chr19;chr19;chr19;chr19;chr19;chr19;chr19;chr…	44073335;44073336;44074373;44075431;44075431;44075431;44076938;44077245;44077246;44077263;44078290;44078293;44078293;44078293;44078293;44078889;44078889;44078889;44078889;44078889;44081415;44081946;44081946;44081946;44082586;44082586;44082586;44082586;44084417;44084417;44084417;44084417;44086908;44086908;44086908;44087916;44087916;44087916;44088675;44088675;44088675;44090933;44090933;44090933;440…	44074540;44074540;44074540;44075904;44075530;44075530;44077379;44077379;44077379;44077379;44078440;44078440;44078440;44078440;44078440;44079266;44079282;44079035;44078985;44078985;44081995;44081995;44081995;44081995;44082695;44082695;44082695;44082695;44084478;44084450;44084478;44084478;44087059;44087059;44087059;44088039;44088039;44088039;44088777;44088777;44088777;44091127;44091127;44091127;440…	-;-;-;-;-;-;-;-;-;-;-;-;-;-;-;-;-;-;-;-;-;-;-;-;-;-;-;-;-;-;-;-;-;-;-;-;-;-;-;-;-;-;-;-;-;-;-;-;-;-;-;-;-;-;-;-;-;-;-;-;-;-;-;-;-;-;-;-;-;-;-;-;-;-;-;-;-;-	5087	protein_coding
ENSMUSG00000025145.13	Lrrc45	317.031	-1.06103	0.231942	-4.57454	4.77264e-06	0.000345056	615.258	437.811	354.671	377.138	179.426	244.354	259.856	156.937	227.823	chr11;chr11;chr11;chr11;chr11;chr11;chr11;chr11;chr11;chr11;chr11;chr11;chr11;chr11;chr11;chr11;chr11;chr11;chr11;chr11;chr11;chr11;chr11;chr11;chr11;chr11;chr11;chr11;chr11;chr11;chr11;chr11;chr11;chr11;chr11;chr11;chr11;chr11;chr11;chr11;chr11;chr11;chr11;chr11;chr11;chr11;chr11;chr11;chr11	120713925;120713951;120713978;120714168;120714273;120714273;120714918;120714918;120714918;120715150;120715150;120715150;120715421;120715421;120715421;120715806;120715806;120717056;120717056;120717480;120717480;120717515;120717825;120717825;120717825;120718037;120718037;120718037;120718244;120718244;120718244;120718442;120718442;120718442;120718650;120719040;120719040;120719466;120719466;120719466…	120714053;120714053;120714053;120714528;120714528;120714528;120714979;120714979;120714979;120715220;120715220;120715220;120715554;120715599;120715599;120715934;120715934;120717168;120717168;120717538;120717538;120717538;120717902;120717902;120717902;120718172;120718172;120718172;120718321;120718321;120718321;120719132;120718553;120718553;120718720;120719132;120719132;120719558;120719558;120719558…	+;+;+;+;+;+;+;+;+;+;+;+;+;+;+;+;+;+;+;+;+;+;+;+;+;+;+;+;+;+;+;+;+;+;+;+;+;+;+;+;+;+;+;+;+;+;+;+;+	3293	protein_coding
ENSMUSG00000106202.1	Gm43727	52.9924	2.42917	0.531605	4.5695	4.88895e-06	0.000352063	26.9175	7.97632	19.3457	7.6967	111.368	149.019	59.6086	59.0937	35.9069	chr5	5304356	5307002	-	2647	lncRNA
ENSMUSG00000103976.1	Gm37677	45.4434	2.77	0.610718	4.53564	5.74281e-06	0.000411916	13.4588	16.8389	9.21224	3.42075	155.915	62.014	18.6277	77.5	52.0031	chr1	134819916	134827549	-	7634	TEC
ENSMUSG00000078878.9	Gm14305	679.473	-0.631563	0.139505	-4.52717	5.97789e-06	0.00042709	931.539	850.807	745.27	858.609	468.982	598.851	538.34	623.875	498.982	chr2;chr2;chr2;chr2;chr2;chr2;chr2;chr2;chr2;chr2;chr2;chr2;chr2	176708328;176708355;176711881;176711881;176711933;176718957;176718957;176718957;176719289;176719289;176719289;176720508;176720508	176708424;176708424;176711935;176711935;176711935;176719083;176719083;176719083;176719349;176720203;176719349;176721813;176721813	+;+;+;+;+;+;+;+;+;+;+;+;+	2500	protein_coding
ENSMUSG00000038740.9	Mvb12b	778.968	1.17272	0.259452	4.52001	6.18365e-06	0.000440058	475.864	339.437	606.165	414.766	1583.9	1097.74	854.079	972.624	666.135	chr2;chr2;chr2;chr2;chr2;chr2;chr2;chr2;chr2;chr2;chr2;chr2;chr2;chr2;chr2;chr2;chr2;chr2;chr2;chr2;chr2;chr2;chr2;chr2;chr2;chr2;chr2;chr2	33729953;33752309;33754990;33785311;33787168;33802745;33802745;33825048;33825048;33825048;33827682;33827682;33827682;33834537;33834537;33834537;33840159;33840159;33840159;33873614;33874338;33874338;33874338;33874338;33886786;33886786;33887320;33887320	33733531;33752368;33755045;33788759;33787569;33802839;33802839;33825170;33825170;33825170;33827811;33827811;33827811;33834633;33834633;33834633;33840266;33840266;33840266;33873847;33874460;33874460;33874460;33874460;33886845;33886845;33887482;33887946	-;-;-;-;-;-;-;-;-;-;-;-;-;-;-;-;-;-;-;-;-;-;-;-;-;-;-;-	8741	protein_coding
ENSMUSG00000048029.10	Eno4	31.8143	2.16977	0.480354	4.51702	6.27163e-06	0.000444575	8.65207	15.9526	11.0547	7.6967	39.5974	49.0558	58.6772	74.5937	21.0489	chr19;chr19;chr19;chr19;chr19;chr19;chr19;chr19;chr19;chr19;chr19;chr19;chr19;chr19;chr19;chr19;chr19;chr19;chr19;chr19;chr19;chr19;chr19;chr19;chr19;chr19;chr19;chr19;chr19;chr19;chr19;chr19;chr19;chr19;chr19;chr19;chr19;chr19;chr19;chr19;chr19;chr19;chr19;chr19;chr19;chr19;chr19;chr19	58943425;58943425;58945531;58945534;58946652;58946652;58953137;58953137;58953177;58955143;58955143;58955143;58955418;58955418;58955418;58955456;58957587;58957587;58957587;58957587;58959006;58959006;58959006;58959006;58960123;58960123;58960123;58960123;58962782;58962782;58962782;58962782;58964378;58964378;58964378;58964439;58968502;58968502;58968502;58968502;58969073;58969073;58969073;58969073;589…	58943621;58943621;58945662;58945662;58946842;58946842;58953291;58953291;58953291;58955312;58955312;58955312;58955549;58955549;58955549;58955549;58957640;58957640;58957640;58957640;58959062;58959062;58959062;58959062;58960290;58960290;58960290;58960290;58962907;58962907;58962907;58962907;58964573;58964573;58964573;58964573;58968569;58968569;58968569;58968569;58969190;58969190;58969190;58969190;589…	+;+;+;+;+;+;+;+;+;+;+;+;+;+;+;+;+;+;+;+;+;+;+;+;+;+;+;+;+;+;+;+;+;+;+;+;+;+;+;+;+;+;+;+;+;+;+;+	2570	protein_coding
ENSMUSG00000028266.17	Lmo4	2510.97	0.462629	0.102532	4.51203	6.42115e-06	0.000453403	2025.55	2146.52	2251.47	1876.28	2910.41	2719.36	2660.03	2937.25	3071.9	chr3;chr3;chr3;chr3;chr3;chr3;chr3;chr3;chr3;chr3;chr3;chr3;chr3;chr3;chr3;chr3;chr3;chr3;chr3;chr3;chr3;chr3;chr3;chr3;chr3;chr3;chr3;chr3	144188530;144188530;144188632;144188683;144189062;144193896;144193896;144193896;144193896;144193988;144194407;144194407;144194407;144194407;144194407;144200783;144201623;144201813;144201813;144201813;144201813;144201813;144202248;144202248;144202793;144204820;144204820;144204820	144189305;144189305;144189305;144189305;144189305;144194051;144194051;144194051;144194051;144194051;144194503;144194503;144194818;144194503;144194503;144202051;144202051;144202051;144202051;144202332;144202051;144202051;144202300;144202396;144202963;144205180;144205220;144205220	-;-;-;-;-;-;-;-;-;-;-;-;-;-;-;-;-;-;-;-;-;-;-;-;-;-;-;-	3530	protein_coding
ENSMUSG00000048756.11	Foxo3	441.241	0.963978	0.213976	4.50508	6.63469e-06	0.000466666	244.181	256.128	333.483	320.696	785.762	474.823	497.359	622.906	435.836	chr10;chr10;chr10;chr10;chr10;chr10;chr10;chr10;chr10;chr10;chr10;chr10;chr10;chr10;chr10;chr10;chr10	42181841;42185786;42196268;42196466;42196466;42197554;42247431;42257606;42258296;42274816;42274816;42274816;42274816;42276526;42276526;42276526;42276526	42186295;42186295;42197901;42197901;42197901;42197901;42247786;42257700;42258366;42275545;42275541;42275545;42275545;42276755;42276696;42276742;42276752	-;-;-;-;-;-;-;-;-;-;-;-;-;-;-;-;-	7571	protein_coding
ENSMUSG00000024084.8	Qpct	257.834	0.831247	0.185068	4.49158	7.0696e-06	0.000495336	173.041	153.323	177.796	215.508	345.24	259.163	368.828	347.781	279.826	chr17;chr17;chr17;chr17;chr17;chr17;chr17;chr17;chr17;chr17;chr17;chr17;chr17;chr17;chr17;chr17	79051906;79052188;79063928;79070673;79070673;79077002;79077482;79077482;79079467;79079467;79079467;79081747;79081747;79081747;79089623;79089623	79052388;79052388;79064074;79070951;79070951;79077658;79077658;79077658;79079566;79079566;79079566;79081853;79081863;79081863;79090221;79090378	+;+;+;+;+;+;+;+;+;+;+;+;+;+;+;+	2539	protein_coding
ENSMUSG00000103696.1	Gm37531	180.7	1.24942	0.278992	4.47834	7.52249e-06	0.000525041	126.897	70.9006	136.341	75.2566	341.528	184.191	220.738	222.812	247.634	chr1	59929688	59935102	+	5415	TEC
ENSMUSG00000056797.6	Gm4889	38.7755	2.12066	0.475054	4.46404	8.04276e-06	0.000557068	8.65207	15.0664	4.60612	25.6557	70.5329	75.8977	46.5692	56.1875	45.8123	chr8	34327910	34328353	+	444	processed_pseudogene
ENSMUSG00000049946.7	BC030500	48.7039	-3.68228	0.826071	-4.45758	8.28897e-06	0.000571783	99.0181	93.9433	112.389	93.2156	21.0361	0	0	3.875	14.858	chr8;chr8;chr8;chr8;chr8	58911755;58912257;58912417;58912860;58912864	58911802;58912538;58912534;58914298;58913196	+;+;+;+;+	1769	protein_coding
ENSMUSG00000117113.1	Gm49883	106.981	-1.16241	0.260862	-4.45601	8.34973e-06	0.000571783	180.732	121.417	178.717	136.83	61.871	72.1954	80.0991	45.5312	85.4337	chr17	74186768	74190499	-	3732	TEC
ENSMUSG00000078899.9	Gm4631	773.744	-0.496162	0.111329	-4.45671	8.32287e-06	0.000571783	1003.64	940.319	826.338	922.748	639.746	673.823	664.077	688.781	604.227	chr2;chr2;chr2;chr2;chr2;chr2;chr2;chr2	175321955;175324743;175327206;175327206;175327472;175327472;175334623;175338133	175326048;175326048;175327266;175327266;175327598;175327598;175334677;175338197	-;-;-;-;-;-;-;-	4402	protein_coding
ENSMUSG00000029510.15	Gpc2	43.1865	-1.65339	0.373368	-4.4283	9.49785e-06	0.000645534	66.3325	73.5594	70.9342	67.5599	16.0865	11.107	36.324	23.25	23.5252	chr5;chr5;chr5;chr5;chr5;chr5;chr5;chr5;chr5;chr5;chr5;chr5;chr5;chr5;chr5;chr5;chr5;chr5;chr5;chr5;chr5;chr5;chr5;chr5;chr5;chr5;chr5;chr5;chr5;chr5;chr5;chr5;chr5;chr5;chr5;chr5;chr5;chr5;chr5;chr5;chr5;chr5;chr5;chr5;chr5;chr5;chr5;chr5;chr5;chr5;chr5;chr5;chr5;chr5	138273655;138273657;138273657;138273657;138273660;138275455;138275455;138275455;138275455;138275482;138275528;138275707;138275707;138275707;138275707;138275707;138275707;138275929;138275929;138275929;138275929;138275929;138275929;138276186;138276208;138276208;138276584;138276584;138276584;138276584;138276584;138276641;138277407;138277407;138277407;138277407;138278215;138278215;138278215;138278215…	138274569;138274569;138274569;138274569;138274569;138275624;138275624;138275624;138275624;138275624;138275624;138275846;138275846;138275846;138275846;138275846;138275846;138276338;138276075;138277487;138276075;138276369;138276075;138276338;138276338;138276338;138277487;138276746;138276746;138277487;138276746;138276746;138277487;138277487;138277487;138277487;138278454;138278237;138278537;138278537…	-;-;-;-;-;-;-;-;-;-;-;-;-;-;-;-;-;-;-;-;-;-;-;-;-;-;-;-;-;-;-;-;-;-;-;-;-;-;-;-;-;-;-;-;-;-;-;-;-;-;-;-;-;-	4274	protein_coding
ENSMUSG00000113183.1	Gm47664	151.076	1.902	0.429481	4.42861	9.48424e-06	0.000645534	50.9511	39.8816	83.8314	64.9943	440.521	216.586	213.287	175.344	74.2902	chr13	20499888	20501227	+	1340	lncRNA
ENSMUSG00000044349.15	Snhg11	433.672	-1.34581	0.304405	-4.42111	9.81949e-06	0.000664904	883.472	273.853	806.992	652.509	280.894	266.567	255.199	300.312	183.249	chr2;chr2;chr2;chr2;chr2;chr2;chr2;chr2;chr2;chr2;chr2;chr2;chr2;chr2;chr2;chr2;chr2;chr2;chr2;chr2;chr2;chr2	158375638;158375661;158375698;158375715;158375725;158376081;158376081;158376081;158376081;158376081;158376733;158376745;158376994;158376994;158376994;158376994;158380771;158380771;158380771;158380939;158380939;158380939	158375888;158375888;158375888;158375888;158375888;158379062;158376326;158376326;158376326;158376326;158376824;158376824;158377072;158377072;158377206;158377072;158380851;158380851;158380851;158381062;158381590;158386145	+;+;+;+;+;+;+;+;+;+;+;+;+;+;+;+;+;+;+;+;+;+	8521	protein_coding
ENSMUSG00000028926.15	Cdk14	3467.12	0.903789	0.204637	4.41654	1.00295e-05	0.000676597	2118.8	1996.74	2808.81	2421.89	5500.33	3642.16	5367.57	4383.59	2964.18	chr5;chr5;chr5;chr5;chr5;chr5;chr5;chr5;chr5;chr5;chr5;chr5;chr5;chr5;chr5;chr5;chr5;chr5;chr5;chr5;chr5;chr5;chr5;chr5;chr5;chr5;chr5;chr5;chr5;chr5;chr5;chr5;chr5;chr5;chr5;chr5;chr5;chr5;chr5;chr5;chr5;chr5;chr5;chr5;chr5;chr5;chr5;chr5;chr5;chr5;chr5;chr5;chr5;chr5;chr5;chr5;chr5;chr5;chr5;chr5;chr5;chr5;chr5;chr5;chr5;chr5;chr5;chr5;chr5;chr5;chr5;chr5;chr5;chr5;chr5;chr5;chr5;chr5;chr5;chr5…	4803391;4803391;4805838;4806693;4885494;4888837;4888837;4888837;4888837;4894028;4894028;4894028;4894028;4920115;4922127;4922127;4922127;4922127;4931690;4949532;4949532;4949532;4949532;4949532;4949532;5008851;5010833;5010833;5010833;5010833;5010833;5010833;5036426;5036426;5036426;5036426;5036426;5036426;5036426;5091614;5092958;5092958;5092958;5092958;5092958;5092958;5103792;5103792;5103792;5103792…	4806731;4806731;4806731;4806731;4888912;4888980;4888980;4888980;4888980;4894167;4894167;4894167;4894167;4922175;4922175;4922175;4922175;4922175;4932071;4949595;4949595;4949595;4949595;4949595;4949595;5010926;5010926;5010926;5010926;5010926;5010926;5010926;5036546;5036516;5036546;5036546;5036546;5036546;5036546;5093081;5093081;5093081;5093081;5093081;5093081;5093081;5103854;5103854;5103854;5103854…	-;-;-;-;-;-;-;-;-;-;-;-;-;-;-;-;-;-;-;-;-;-;-;-;-;-;-;-;-;-;-;-;-;-;-;-;-;-;-;-;-;-;-;-;-;-;-;-;-;-;-;-;-;-;-;-;-;-;-;-;-;-;-;-;-;-;-;-;-;-;-;-;-;-;-;-;-;-;-;-;-;-;-;-;-;-;-;-;-;-;-;-;-;-;-;-;-;-;-;-;-;-;-;-;-;-;-;-;-;-;-;-	18877	protein_coding
ENSMUSG00000033350.7	Chst2	368.264	0.953303	0.216076	4.41189	1.02471e-05	0.000688721	249.949	206.498	330.719	182.155	524.666	371.158	526.232	514.406	408.596	chr9;chr9	95399292;95406577	95406473;95406722	-;-	7328	protein_coding
ENSMUSG00000104852.1	Gm43201	134.37	1.78762	0.405363	4.40994	1.034e-05	0.000692397	59.6031	52.2892	64.4857	51.3113	261.096	329.507	202.11	122.062	66.8611	chr5	45758275	45761690	-	3416	TEC
ENSMUSG00000029804.17	Herc3	133.531	-1.25457	0.28483	-4.40465	1.05954e-05	0.000704306	147.085	207.384	188.851	245.439	98.9936	91.6326	57.7458	111.406	53.2413	chr6;chr6;chr6;chr6;chr6;chr6;chr6;chr6;chr6;chr6;chr6;chr6;chr6;chr6;chr6;chr6;chr6;chr6;chr6;chr6;chr6;chr6;chr6;chr6;chr6;chr6;chr6;chr6;chr6;chr6;chr6;chr6;chr6;chr6;chr6;chr6;chr6;chr6;chr6;chr6;chr6;chr6;chr6;chr6;chr6;chr6;chr6;chr6;chr6;chr6;chr6;chr6;chr6;chr6;chr6;chr6;chr6;chr6;chr6;chr6;chr6;chr6;chr6;chr6;chr6;chr6;chr6;chr6;chr6;chr6;chr6;chr6;chr6;chr6;chr6	58831465;58831503;58831524;58831748;58831861;58832402;58832402;58833700;58843604;58843604;58843604;58843604;58843604;58843604;58854873;58854873;58854873;58855738;58855738;58856593;58856593;58857695;58857695;58858953;58858953;58860252;58860252;58862829;58862973;58862973;58868642;58868642;58868642;58870154;58870154;58870154;58871774;58873734;58873734;58873734;58873734;58874211;58874211;58874343;588…	58831642;58831932;58831642;58831932;58831932;58832536;58832536;58833771;58843858;58843714;58843858;58843858;58843858;58843728;58855032;58854878;58855032;58855814;58855814;58856814;58856814;58857786;58857786;58859083;58859083;58860412;58860412;58863049;58863049;58863049;58868766;58868766;58868766;58870213;58870213;58870213;58872074;58873745;58873842;58873845;58873845;58874400;58874400;58874400;588…	+;+;+;+;+;+;+;+;+;+;+;+;+;+;+;+;+;+;+;+;+;+;+;+;+;+;+;+;+;+;+;+;+;+;+;+;+;+;+;+;+;+;+;+;+;+;+;+;+;+;+;+;+;+;+;+;+;+;+;+;+;+;+;+;+;+;+;+;+;+;+;+;+;+;+	9127	protein_coding
ENSMUSG00000038248.8	Sobp	1492.86	1.14989	0.261055	4.40477	1.05897e-05	0.000704306	761.382	782.565	1154.29	862.03	3032.92	2004.81	1773.36	1985.94	1078.45	chr10;chr10;chr10;chr10;chr10;chr10;chr10;chr10;chr10	43002500;43020982;43074593;43127779;43157908;43160706;43172974;43173976;43173976	43004414;43022918;43074688;43127930;43158093;43160844;43173522;43174521;43174530	-;-;-;-;-;-;-;-;-	5529	protein_coding
ENSMUSG00000022194.15	Pabpn1	353.959	-0.954279	0.216812	-4.40142	1.07545e-05	0.000712272	539.312	375.773	571.159	449.829	294.506	252.684	168.581	302.25	231.538	chr14;chr14;chr14;chr14;chr14;chr14;chr14;chr14;chr14;chr14;chr14;chr14;chr14;chr14;chr14;chr14;chr14;chr14;chr14;chr14;chr14;chr14;chr14;chr14;chr14;chr14;chr14;chr14;chr14;chr14;chr14;chr14;chr14;chr14;chr14;chr14;chr14;chr14;chr14;chr14;chr14;chr14;chr14;chr14;chr14;chr14;chr14;chr14;chr14;chr14;chr14;chr14	54892500;54894148;54894148;54894155;54894156;54894391;54894573;54894602;54894618;54894833;54894848;54894848;54894848;54894848;54894848;54894848;54894848;54895629;54895629;54895629;54895629;54895629;54895629;54895629;54895629;54895817;54895817;54895817;54895817;54895817;54895817;54895817;54895817;54895817;54896952;54896952;54896952;54896952;54896952;54896952;54896952;54896952;54897121;54897121;548…	54892738;54894494;54894494;54894494;54894307;54894494;54894669;54894962;54894669;54895696;54894962;54894962;54894962;54894962;54894962;54894962;54894962;54895696;54895696;54895696;54895696;54895696;54895696;54895696;54895696;54895923;54895890;54895923;54895923;54895923;54895923;54895923;54895923;54895923;54897039;54897039;54897039;54897039;54898096;54897039;54897039;54897039;54897272;54897399;548…	+;+;+;+;+;+;+;+;+;+;+;+;+;+;+;+;+;+;+;+;+;+;+;+;+;+;+;+;+;+;+;+;+;+;+;+;+;+;+;+;+;+;+;+;+;+;+;+;+;+;+;+	3035	protein_coding
ENSMUSG00000104132.1	Gm36952	21.8205	3.23026	0.735565	4.39153	1.12554e-05	0.000742732	3.84536	6.2038	3.6849	1.71038	64.3458	49.9814	11.1766	45.5312	9.90535	chr1	25797281	25800905	-	3625	TEC
ENSMUSG00000109378.1	Gm49396	19.2384	-2.81502	0.641923	-4.3853	1.15826e-05	0.000761558	66.3325	34.564	23.0306	23.0901	1.23742	4.62791	7.45107	2.90625	9.90535	chr7;chr7;chr7;chr7;chr7;chr7;chr7;chr7;chr7;chr7;chr7;chr7;chr7;chr7;chr7;chr7;chr7;chr7;chr7;chr7;chr7;chr7;chr7;chr7;chr7;chr7;chr7;chr7;chr7;chr7;chr7;chr7;chr7;chr7	30563344;30563350;30563355;30563359;30563532;30563532;30563532;30563930;30563930;30563930;30564082;30564082;30564082;30564203;30564203;30564203;30564474;30564474;30564474;30564703;30564703;30564703;30565095;30565095;30565095;30566749;30566749;30566749;30567143;30567143;30567279;30567581;30567581;30567581	30563399;30563399;30563399;30563619;30563619;30563619;30563619;30563996;30563996;30563996;30564131;30564131;30564131;30564301;30564394;30564301;30564607;30564607;30564607;30564798;30564798;30564798;30566381;30566381;30566381;30566936;30566936;30567500;30567434;30567500;30567399;30567955;30567960;30567958	+;+;+;+;+;+;+;+;+;+;+;+;+;+;+;+;+;+;+;+;+;+;+;+;+;+;+;+;+;+;+;+;+;+	3234	protein_coding
ENSMUSG00000109868.1	Gm39244	19.0122	3.69039	0.844456	4.37014	1.24167e-05	0.000813453	0.961341	5.31754	3.6849	0	76.72	26.8419	14.9021	29.0625	13.6199	chr8;chr8;chr8;chr8;chr8;chr8	108526937;108527630;108536186;108536246;108537035;108537035	108528784;108528784;108536834;108536947;108537126;108537221	-;-;-;-;-;-	2797	lncRNA
ENSMUSG00000094932.7	Gm2007	597.002	-0.580049	0.133085	-4.35849	1.30964e-05	0.000854893	814.256	709.006	676.178	728.621	413.298	521.102	511.33	538.625	460.599	chr2;chr2;chr2;chr2;chr2;chr2;chr2;chr2;chr2;chr2	175741537;175741537;175748564;175748564;175748564;175748896;175748896;175748896;175750114;175750114	175741539;175741539;175748690;175748690;175748690;175748956;175748960;175748956;175751419;175751419	+;+;+;+;+;+;+;+;+;+	1501	protein_coding
ENSMUSG00000102600.1	Gm37266	34.4607	-1.73496	0.399163	-4.3465	1.38328e-05	0.000899726	67.2939	54.0617	56.1947	47.8906	17.3239	14.8093	8.38246	28.0937	16.0962	chr17	51850239	51852525	+	2287	TEC
ENSMUSG00000094475.7	Gm11007	597.208	-0.578946	0.133258	-4.34457	1.39551e-05	0.000904443	814.256	709.006	676.178	728.621	413.298	522.028	512.261	538.625	460.599	chr2;chr2;chr2;chr2;chr2;chr2;chr2;chr2;chr2;chr2	175643978;175643978;175651005;175651005;175651005;175651337;175651337;175651337;175652555;175652555	175643980;175643980;175651131;175651131;175651131;175651397;175651397;175651401;175653860;175653860	+;+;+;+;+;+;+;+;+;+	1501	protein_coding
ENSMUSG00000038679.16	Trps1	211.22	1.01977	0.235413	4.33183	1.47878e-05	0.000955	170.157	118.758	131.735	117.161	393.5	273.972	251.474	232.5	211.727	chr15;chr15;chr15;chr15;chr15;chr15;chr15;chr15;chr15;chr15;chr15;chr15;chr15;chr15;chr15;chr15;chr15;chr15;chr15;chr15;chr15;chr15;chr15;chr15;chr15;chr15;chr15;chr15;chr15;chr15;chr15;chr15;chr15;chr15;chr15;chr15;chr15;chr15;chr15;chr15;chr15;chr15;chr15;chr15;chr15	50654752;50658411;50658429;50660434;50660435;50660451;50664687;50664687;50664687;50664687;50664687;50664687;50765505;50819499;50822105;50822105;50822105;50822105;50822105;50822105;50827286;50830829;50830829;50830829;50830829;50830829;50830829;50831607;50831607;50846014;50846014;50846014;50846014;50846014;50846176;50846730;50863883;50882710;50888942;50888942;50889604;50889604;50889604;50889790;508…	50661736;50661736;50661736;50661736;50661736;50661736;50664809;50664809;50664809;50664809;50664809;50664809;50765537;50822708;50822708;50822708;50822708;50822708;50822708;50822708;50827521;50831958;50831006;50831006;50831958;50831958;50831958;50831958;50831958;50846942;50846591;50846942;50846942;50846942;50846942;50846942;50863927;50882806;50889046;50889049;50889715;50889713;50889691;50890041;508…	-;-;-;-;-;-;-;-;-;-;-;-;-;-;-;-;-;-;-;-;-;-;-;-;-;-;-;-;-;-;-;-;-;-;-;-;-;-;-;-;-;-;-;-;-	13380	protein_coding
ENSMUSG00000051316.8	Taf7	964.077	0.617951	0.143023	4.32064	1.5558e-05	0.00100117	702.74	731.162	718.555	820.126	1376.01	1231.95	995.65	1119.87	980.63	chr18;chr18	37640491;37643945	37643532;37644204	-;-	3302	protein_coding
ENSMUSG00000093880.3	Tmem181c-ps	166.019	-1.28129	0.297765	-4.30302	1.68483e-05	0.00108037	345.121	153.323	302.161	186.431	68.0581	111.07	91.2757	110.437	126.293	chr17;chr17;chr17;chr17;chr17;chr17;chr17;chr17;chr17;chr17;chr17;chr17;chr17;chr17;chr17;chr17	6613753;6614061;6615234;6617077;6617535;6619108;6620288;6620546;6621201;6622216;6623603;6624414;6628776;6630366;6632429;6639687	6613819;6614150;6615316;6617128;6617637;6619165;6620379;6620676;6621283;6622237;6623726;6624524;6628897;6630453;6632484;6639790	-;-;-;-;-;-;-;-;-;-;-;-;-;-;-;-	1386	unprocessed_pseudogene
ENSMUSG00000099437.1	Gm29135	33.3468	2.75423	0.641748	4.29177	1.77257e-05	0.00113263	8.65207	7.97632	11.0547	4.27594	39.5974	64.7907	45.6378	109.469	8.66718	chr3;chr3	34481428;34481815	34481646;34482207	-;-	612	lncRNA
ENSMUSG00000041417.15	Pik3r1	649.671	0.780827	0.182119	4.28745	1.80736e-05	0.00115081	408.57	562.773	479.958	406.215	961.475	674.749	895.06	829.25	628.99	chr13;chr13;chr13;chr13;chr13;chr13;chr13;chr13;chr13;chr13;chr13;chr13;chr13;chr13;chr13;chr13;chr13;chr13;chr13;chr13;chr13;chr13;chr13;chr13;chr13;chr13;chr13;chr13;chr13;chr13;chr13;chr13;chr13;chr13;chr13;chr13;chr13;chr13;chr13;chr13;chr13;chr13	101680563;101683664;101686208;101686208;101686973;101686973;101687131;101687131;101687501;101687501;101687582;101688633;101688633;101688633;101688979;101688979;101688979;101689040;101689399;101689399;101689399;101689399;101690135;101690481;101690481;101690481;101690481;101692183;101692183;101692447;101694376;101701447;101701449;101701711;101701711;101702709;101708920;101709650;101755571;101757326…	101685069;101685069;101686378;101686378;101687041;101687041;101687307;101687307;101687643;101687643;101687643;101688758;101688758;101688758;101689159;101689159;101689159;101689159;101689497;101689497;101689497;101689497;101690583;101690583;101690583;101690583;101690583;101692343;101692630;101692576;101694600;101701526;101701526;101702104;101701912;101702840;101708994;101709742;101758039;101758039…	-;-;-;-;-;-;-;-;-;-;-;-;-;-;-;-;-;-;-;-;-;-;-;-;-;-;-;-;-;-;-;-;-;-;-;-;-;-;-;-;-;-	10079	protein_coding
ENSMUSG00000035545.13	Leng8	363.742	-1.03613	0.242248	-4.27714	1.8931e-05	0.00119745	542.196	374.001	746.191	371.152	266.045	224.916	267.307	199.562	282.303	chr7;chr7;chr7;chr7;chr7;chr7;chr7;chr7;chr7;chr7;chr7;chr7;chr7;chr7;chr7;chr7;chr7;chr7;chr7;chr7;chr7;chr7;chr7;chr7;chr7;chr7;chr7;chr7;chr7;chr7;chr7;chr7;chr7;chr7;chr7;chr7;chr7;chr7;chr7;chr7;chr7;chr7;chr7;chr7;chr7;chr7;chr7;chr7;chr7;chr7;chr7;chr7;chr7;chr7;chr7;chr7;chr7;chr7;chr7;chr7;chr7;chr7;chr7;chr7;chr7;chr7;chr7;chr7;chr7;chr7;chr7;chr7;chr7	4137039;4137049;4137049;4137060;4137066;4137071;4137084;4137562;4138696;4138696;4138696;4138696;4138696;4138696;4138696;4139419;4139419;4139419;4139419;4139419;4139419;4139419;4139419;4139936;4139936;4139936;4139936;4139936;4139936;4139936;4139936;4141023;4141023;4141023;4141023;4141023;4142032;4142032;4142032;4142032;4142032;4142159;4142497;4142497;4142497;4142497;4142834;4142834;4142834;4143259…	4137122;4137151;4137151;4137151;4137155;4137151;4137151;4137619;4138788;4138788;4138788;4138788;4138788;4138788;4138788;4139590;4139590;4139590;4139590;4139590;4139590;4139590;4139590;4140043;4140043;4140043;4140043;4140452;4139999;4140043;4140043;4141093;4141133;4141133;4141133;4141133;4142284;4142108;4142284;4142284;4142183;4142284;4142929;4142638;4142638;4142638;4143037;4143037;4143037;4143697…	+;+;+;+;+;+;+;+;+;+;+;+;+;+;+;+;+;+;+;+;+;+;+;+;+;+;+;+;+;+;+;+;+;+;+;+;+;+;+;+;+;+;+;+;+;+;+;+;+;+;+;+;+;+;+;+;+;+;+;+;+;+;+;+;+;+;+;+;+;+;+;+;+	6395	protein_coding
ENSMUSG00000078864.10	Gm14322	192.78	-0.927582	0.216874	-4.27706	1.89381e-05	0.00119745	311.474	259.673	204.512	271.095	112.605	129.581	111.766	164.687	169.629	chr2;chr2;chr2;chr2;chr2;chr2;chr2;chr2;chr2;chr2;chr2;chr2;chr2	177759288;177762846;177762898;177767739;177768044;177768044;177768044;177768376;177768376;177768376;177769587;177769587;177769587	177759375;177762900;177762900;177767775;177768170;177768170;177768170;177768436;177768436;177768436;177770472;177769962;177770472	+;+;+;+;+;+;+;+;+;+;+;+;+	1254	protein_coding
ENSMUSG00000042532.14	Golga7b	454.538	0.917	0.214507	4.27493	1.912e-05	0.00120059	287.441	316.394	326.113	288.199	475.169	485.93	848.491	616.125	446.979	chr19;chr19;chr19;chr19;chr19;chr19;chr19;chr19;chr19;chr19;chr19;chr19	42247574;42249990;42255739;42255891;42263329;42263329;42266751;42266751;42266977;42266977;42268352;42268352	42247636;42250091;42256183;42256183;42263454;42263454;42266903;42266903;42267078;42267078;42270348;42270348	+;+;+;+;+;+;+;+;+;+;+;+	2988	protein_coding
ENSMUSG00000105302.1	Gm19817	180.824	1.54844	0.362174	4.2754	1.90795e-05	0.00120059	98.0568	93.9433	100.413	57.2976	363.801	272.121	183.483	355.531	102.768	chr3	55330841	55332972	+	2132	TEC
ENSMUSG00000040738.10	Ints8	567.459	-0.761533	0.178505	-4.26617	1.9886e-05	0.00124438	720.044	555.683	785.804	878.279	348.952	404.479	476.869	441.75	495.268	chr4;chr4;chr4;chr4;chr4;chr4;chr4;chr4;chr4;chr4;chr4;chr4;chr4;chr4;chr4;chr4;chr4;chr4;chr4;chr4;chr4;chr4;chr4;chr4;chr4;chr4;chr4;chr4;chr4;chr4;chr4;chr4;chr4;chr4;chr4;chr4;chr4;chr4;chr4;chr4;chr4;chr4;chr4;chr4;chr4;chr4;chr4;chr4;chr4;chr4;chr4;chr4;chr4;chr4;chr4;chr4;chr4;chr4;chr4;chr4;chr4;chr4;chr4;chr4;chr4;chr4;chr4;chr4;chr4;chr4;chr4;chr4;chr4;chr4;chr4;chr4;chr4;chr4;chr4;chr4…	11199158;11204110;11204381;11204383;11204383;11204384;11204464;11208755;11208826;11208826;11208826;11208826;11208826;11209212;11209212;11209212;11209212;11209212;11209212;11209392;11209392;11209392;11209392;11209392;11209392;11209392;11211882;11211882;11211882;11211882;11211882;11211882;11212792;11213706;11213706;11213706;11213706;11213706;11213706;11216457;11216457;11216457;11216457;11216457;112…	11199451;11204583;11204583;11204583;11204583;11204583;11204583;11208869;11208869;11208869;11208869;11208869;11208869;11209276;11209276;11209276;11209276;11209276;11209276;11209465;11209465;11209465;11209465;11209465;11209465;11209465;11211932;11211932;11211932;11211932;11211932;11213185;11212931;11213809;11213752;11213809;11213809;11213809;11213809;11216575;11216575;11216575;11216575;11216575;112…	-;-;-;-;-;-;-;-;-;-;-;-;-;-;-;-;-;-;-;-;-;-;-;-;-;-;-;-;-;-;-;-;-;-;-;-;-;-;-;-;-;-;-;-;-;-;-;-;-;-;-;-;-;-;-;-;-;-;-;-;-;-;-;-;-;-;-;-;-;-;-;-;-;-;-;-;-;-;-;-;-;-;-;-;-;-;-;-;-;-;-;-;-;-;-;-;-;-;-;-;-;-;-;-;-;-;-;-;-;-;-;-;-;-;-;-;-;-;-;-;-	7472	protein_coding
ENSMUSG00000008305.18	Tle1	481.642	-0.759783	0.178516	-4.25611	2.08018e-05	0.00129722	633.524	607.086	692.76	558.438	470.22	306.368	335.298	305.156	425.93	chr4;chr4;chr4;chr4;chr4;chr4;chr4;chr4;chr4;chr4;chr4;chr4;chr4;chr4;chr4;chr4;chr4;chr4;chr4;chr4;chr4;chr4;chr4;chr4;chr4;chr4;chr4;chr4;chr4;chr4;chr4;chr4;chr4;chr4;chr4;chr4;chr4;chr4;chr4;chr4;chr4;chr4;chr4;chr4;chr4;chr4;chr4;chr4;chr4;chr4;chr4;chr4;chr4;chr4;chr4;chr4;chr4;chr4;chr4;chr4;chr4;chr4;chr4;chr4;chr4;chr4;chr4;chr4;chr4;chr4;chr4;chr4;chr4;chr4;chr4;chr4;chr4;chr4;chr4;chr4…	72117142;72117805;72117807;72117810;72118205;72118220;72118491;72118491;72118491;72118491;72118491;72118491;72120140;72120140;72120140;72120140;72120140;72120140;72122344;72122344;72122344;72122344;72122344;72124772;72124772;72124772;72124772;72124772;72126188;72126188;72126188;72126188;72126188;72137082;72137082;72137082;72137082;72137082;72138492;72138492;72138492;72138492;72138492;72138588;721…	72118391;72118391;72118391;72118391;72118391;72118391;72118567;72118567;72118567;72118567;72118567;72118567;72120290;72120734;72120290;72120290;72120290;72120290;72122491;72122491;72122491;72122491;72122491;72125019;72125019;72125019;72125019;72125019;72126437;72126437;72126437;72126437;72126437;72137158;72137158;72137158;72137158;72137158;72138688;72138688;72138685;72138688;72138688;72138688;721…	-;-;-;-;-;-;-;-;-;-;-;-;-;-;-;-;-;-;-;-;-;-;-;-;-;-;-;-;-;-;-;-;-;-;-;-;-;-;-;-;-;-;-;-;-;-;-;-;-;-;-;-;-;-;-;-;-;-;-;-;-;-;-;-;-;-;-;-;-;-;-;-;-;-;-;-;-;-;-;-;-;-;-;-;-;-;-;-;-;-;-;-;-;-;-;-;-;-;-;-;-;-;-;-;-;-;-;-;-;-;-;-;-;-;-;-;-;-;-;-;-;-;-;-	8711	protein_coding
ENSMUSG00000107483.1	Gm44288	83.3535	1.31667	0.309657	4.25204	2.11829e-05	0.00131646	56.7191	38.9953	45.14	41.9042	124.979	166.605	103.384	105.594	66.8611	chr6	77692979	77695773	-	2795	TEC
ENSMUSG00000071181.2	3830408C21Rik	54.5892	-1.53392	0.361193	-4.24681	2.16838e-05	0.00134299	104.786	62.9243	109.626	66.7047	21.0361	47.2047	27.9415	30.0312	21.0489	chr13;chr13;chr13;chr13;chr13;chr13;chr13;chr13;chr13;chr13;chr13;chr13;chr13;chr13;chr13;chr13;chr13;chr13;chr13	107022553;107022570;107023043;107025892;107026399;107026399;107026399;107026399;107028805;107031103;107031724;107031724;107031963;107032776;107032776;107032880;107033265;107033265;107054854	107023982;107023982;107023982;107025959;107026455;107026455;107026455;107026455;107028982;107031621;107031984;107032046;107033673;107032949;107032949;107032949;107033521;107033518;107055497	+;+;+;+;+;+;+;+;+;+;+;+;+;+;+;+;+;+;+	4846	lncRNA
ENSMUSG00000082286.10	Pisd-ps1	453.519	-1.1875	0.28021	-4.23791	2.25615e-05	0.0013926	973.838	413.882	526.94	720.069	254.909	199	296.18	285.781	411.072	chr11;chr11;chr11;chr11;chr11;chr11;chr11;chr11;chr11;chr11;chr11;chr11;chr11;chr11;chr11;chr11;chr11	3125904;3125936;3126006;3127131;3127479;3127479;3127479;3128929;3128929;3128929;3128972;3129382;3129382;3129765;3129765;3130153;3130793	3126058;3126058;3126058;3127219;3127644;3127644;3127644;3129165;3129396;3129209;3129165;3129520;3129520;3130146;3129911;3130313;3131004	+;+;+;+;+;+;+;+;+;+;+;+;+;+;+;+;+	1757	transcribed_unprocessed_pseudogene
ENSMUSG00000026109.14	Tmeff2	323.209	1.01286	0.239453	4.22988	2.33814e-05	0.00143345	201.882	149.777	263.47	211.232	445.471	521.102	459.172	394.281	262.492	chr1;chr1;chr1;chr1;chr1;chr1;chr1;chr1;chr1;chr1;chr1;chr1;chr1;chr1;chr1;chr1;chr1;chr1;chr1;chr1;chr1;chr1;chr1;chr1;chr1;chr1	50900647;50900647;50909962;50912788;50912788;50912788;50914231;50914231;50915335;50925267;50925542;50927519;50927748;50930549;50930549;50938213;50938213;50943197;50943197;50979300;51071468;51132143;51133059;51180252;51181737;51185385	50900782;50900782;50910888;50912872;50913925;50912872;50914328;50914328;50915430;50925409;50925746;50928119;50928119;50930658;50930658;50938342;50938342;50943223;50943223;50979920;51071564;51132291;51133118;51180375;51181895;51187270	+;+;+;+;+;+;+;+;+;+;+;+;+;+;+;+;+;+;+;+;+;+;+;+;+;+	6707	protein_coding
ENSMUSG00000055717.13	Slain1	1642.89	1.09034	0.257745	4.2303	2.33385e-05	0.00143345	890.202	836.627	1269.45	1041.62	3508.09	1954.83	2076.06	1892.94	1316.17	chr14;chr14;chr14;chr14;chr14;chr14;chr14;chr14;chr14;chr14;chr14;chr14;chr14;chr14;chr14;chr14;chr14;chr14;chr14;chr14;chr14;chr14;chr14;chr14;chr14	103650228;103650646;103655771;103656933;103656933;103656933;103664498;103684234;103685669;103685669;103685669;103685669;103688062;103688062;103688062;103688062;103695168;103695168;103695168;103702517;103702517;103702517;103703836;103703836;103703836	103650908;103650908;103655826;103657072;103657072;103657072;103664712;103684383;103685818;103685818;103685818;103685818;103688357;103688403;103688403;103688403;103695323;103695323;103695323;103702838;103702838;103702838;103704802;103704310;103704907	+;+;+;+;+;+;+;+;+;+;+;+;+;+;+;+;+;+;+;+;+;+;+;+;+	3284	protein_coding
ENSMUSG00000057531.14	Dtnbp1	1081.08	0.501229	0.118547	4.22811	2.35658e-05	0.0014399	875.782	825.992	907.406	904.789	1301.77	1350.42	1126.98	1349.47	1087.11	chr13;chr13;chr13;chr13;chr13;chr13;chr13;chr13;chr13;chr13;chr13;chr13;chr13;chr13;chr13;chr13;chr13;chr13;chr13;chr13;chr13;chr13;chr13;chr13;chr13;chr13;chr13;chr13;chr13;chr13;chr13;chr13;chr13;chr13;chr13;chr13;chr13;chr13;chr13;chr13;chr13;chr13;chr13;chr13;chr13;chr13;chr13;chr13;chr13;chr13;chr13;chr13;chr13;chr13;chr13;chr13;chr13;chr13;chr13;chr13;chr13;chr13;chr13;chr13;chr13;chr13;chr…	44922075;44922075;44922075;44922075;44922079;44922085;44922086;44922234;44923149;44923149;44923149;44923149;44923149;44923149;44923149;44923149;44927094;44930996;44930996;44930996;44930996;44930996;44930996;44930996;44930996;44931247;44946746;44946869;44948100;44951783;44953172;44953172;44953172;44953172;44953172;44953172;44953172;44953172;44970046;44970046;44970046;44970046;44970046;44970046;449…	44922454;44922454;44922454;44922454;44922454;44922454;44922454;44922454;44923292;44923292;44923292;44923292;44923292;44923292;44923292;44923292;44927281;44931151;44931151;44931163;44931151;44931151;44931151;44931151;44931151;44931257;44947128;44947144;44948274;44952383;44953194;44953194;44953194;44953194;44953194;44953194;44953194;44953194;44970178;44970140;44970178;44970178;44970178;44970178;449…	-;-;-;-;-;-;-;-;-;-;-;-;-;-;-;-;-;-;-;-;-;-;-;-;-;-;-;-;-;-;-;-;-;-;-;-;-;-;-;-;-;-;-;-;-;-;-;-;-;-;-;-;-;-;-;-;-;-;-;-;-;-;-;-;-;-;-;-;-;-;-;-;-;-;-;-;-;-;-;-;-;-;-;-;-;-;-;-;-	3728	protein_coding
ENSMUSG00000103373.1	Gm37238	39.2656	2.51499	0.595527	4.22312	2.40939e-05	0.00146722	13.4588	7.09006	10.1335	12.8278	59.3962	109.219	75.4421	57.1562	8.66718	chr13	48542644	48545033	-	2390	TEC
ENSMUSG00000041708.12	Mpped1	4019.13	-0.898373	0.212888	-4.21994	2.44372e-05	0.00147821	5697.87	4624.49	7077.76	4252.85	2617.14	2183.45	4022.65	3155.22	2540.72	chr15;chr15;chr15;chr15;chr15;chr15;chr15;chr15;chr15;chr15;chr15;chr15;chr15;chr15;chr15;chr15;chr15;chr15;chr15;chr15;chr15;chr15;chr15;chr15;chr15;chr15;chr15;chr15;chr15;chr15;chr15;chr15;chr15;chr15;chr15;chr15;chr15;chr15;chr15;chr15;chr15;chr15;chr15;chr15;chr15;chr15;chr15;chr15;chr15;chr15;chr15;chr15;chr15;chr15	83779467;83779982;83780023;83784829;83788880;83791939;83791954;83791954;83791954;83791954;83792014;83796582;83800003;83800003;83800003;83800003;83800003;83800003;83800030;83836007;83836040;83836273;83836273;83836273;83836273;83836273;83836273;83852040;83852040;83852040;83852040;83852040;83852040;83852040;83852040;83852044;83852044;83854412;83854412;83854412;83854412;83854412;83854412;83854412;838…	83779649;83780107;83780107;83784929;83789080;83792258;83792258;83792258;83792258;83792131;83792258;83796794;83800184;83800159;83800184;83800184;83800184;83800184;83800184;83836147;83836498;83836498;83836498;83836498;83836498;83836498;83836498;83852155;83852155;83852077;83852155;83852155;83852155;83852155;83852155;83852155;83852155;83854525;83854523;83854525;83854525;83854525;83854525;83854525;838…	+;+;+;+;+;+;+;+;+;+;+;+;+;+;+;+;+;+;+;+;+;+;+;+;+;+;+;+;+;+;+;+;+;+;+;+;+;+;+;+;+;+;+;+;+;+;+;+;+;+;+;+;+;+	4295	protein_coding
ENSMUSG00000018427.8	Ypel2	316.621	0.86789	0.205635	4.22054	2.43717e-05	0.00147821	204.766	175.479	266.234	222.349	345.24	323.028	533.683	396.219	382.594	chr11;chr11;chr11;chr11;chr11;chr11;chr11;chr11;chr11	86936425;86940599;86944573;86944573;86945933;86945933;86971809;86971809;86993592	86940688;86940688;86944681;86944681;86945976;86945976;86972024;86972122;86993707	-;-;-;-;-;-;-;-;-	4847	protein_coding
ENSMUSG00000103032.1	Gm37121	37.0487	2.37557	0.56497	4.20478	2.61338e-05	0.00157558	24.9949	6.2038	11.0547	2.56557	74.2452	45.3535	55.8831	78.4687	34.6687	chr1	62809302	62811857	+	2556	TEC
ENSMUSG00000032228.16	Tcf12	3883.35	-0.515905	0.122896	-4.1979	2.69403e-05	0.00161882	5118.18	4040.45	4271.72	5217.51	3604.6	3105.33	3352.05	3227.87	3012.47	chr9;chr9;chr9;chr9;chr9;chr9;chr9;chr9;chr9;chr9;chr9;chr9;chr9;chr9;chr9;chr9;chr9;chr9;chr9;chr9;chr9;chr9;chr9;chr9;chr9;chr9;chr9;chr9;chr9;chr9;chr9;chr9;chr9;chr9;chr9;chr9;chr9;chr9;chr9;chr9;chr9;chr9;chr9;chr9;chr9;chr9;chr9;chr9;chr9;chr9;chr9;chr9;chr9;chr9;chr9;chr9;chr9;chr9;chr9;chr9;chr9;chr9;chr9;chr9;chr9;chr9;chr9;chr9;chr9;chr9;chr9;chr9;chr9;chr9;chr9;chr9;chr9;chr9;chr9;chr9…	71842688;71844252;71844268;71844273;71844277;71844723;71845512;71849772;71849772;71849772;71849772;71849772;71849772;71849772;71849891;71849894;71856305;71856305;71856305;71856305;71856305;71856305;71856305;71856305;71856305;71858484;71858484;71858484;71858484;71858484;71858484;71858484;71858484;71858484;71858587;71858840;71858840;71858840;71858840;71858840;71858840;71858840;71858840;71858840;718…	71846560;71846560;71846560;71846560;71846560;71846560;71846560;71849925;71849925;71849925;71849925;71849925;71849925;71849925;71849925;71849925;71856537;71856537;71856537;71856537;71856537;71856537;71856537;71856537;71856537;71858646;71858646;71858646;71858646;71858646;71858646;71858646;71858646;71858646;71858646;71858954;71858954;71858954;71858954;71858954;71858954;71858954;71858954;71858954;718…	-;-;-;-;-;-;-;-;-;-;-;-;-;-;-;-;-;-;-;-;-;-;-;-;-;-;-;-;-;-;-;-;-;-;-;-;-;-;-;-;-;-;-;-;-;-;-;-;-;-;-;-;-;-;-;-;-;-;-;-;-;-;-;-;-;-;-;-;-;-;-;-;-;-;-;-;-;-;-;-;-;-;-;-;-;-;-;-;-;-;-;-;-;-;-;-;-;-;-;-;-;-;-;-;-;-;-;-;-;-;-;-;-;-;-;-;-;-;-;-;-;-;-;-;-;-;-;-	15529	protein_coding
ENSMUSG00000064115.13	Cadm2	253.284	0.98839	0.235668	4.19399	2.74089e-05	0.00164155	153.815	148.005	190.693	162.486	424.435	372.084	226.326	365.219	236.49	chr16;chr16;chr16;chr16;chr16;chr16;chr16;chr16;chr16;chr16;chr16;chr16;chr16;chr16;chr16;chr16;chr16;chr16;chr16;chr16;chr16;chr16;chr16;chr16;chr16;chr16;chr16;chr16;chr16;chr16;chr16;chr16;chr16;chr16;chr16;chr16;chr16;chr16;chr16;chr16;chr16;chr16;chr16;chr16;chr16	66655421;66661745;66662190;66663093;66664381;66664381;66664381;66664381;66731385;66731385;66747199;66747199;66747199;66747199;66771607;66771607;66771607;66771607;66784717;66784717;66784717;66784717;66784789;66812730;66812730;66812730;66812730;66812805;66815309;66815309;66815309;66815309;66815309;66882733;66882733;66882733;66882733;66882733;66925494;66953274;66953274;67620171;67620171;67620171;676…	66663211;66663211;66663211;66663211;66664506;66664506;66664506;66664506;66731504;66731504;66747377;66747377;66747377;66747377;66771697;66771697;66771697;66771697;66784887;66784887;66784887;66784887;66784887;66812867;66812867;66812867;66812867;66812867;66815461;66815461;66815461;66815461;66815461;66882882;66882882;66882882;66882882;66882882;66925584;66953334;66953300;67620493;67620908;67620823;676…	-;-;-;-;-;-;-;-;-;-;-;-;-;-;-;-;-;-;-;-;-;-;-;-;-;-;-;-;-;-;-;-;-;-;-;-;-;-;-;-;-;-;-;-;-	9809	protein_coding
ENSMUSG00000024913.16	Lrp5	44.2177	1.38872	0.332212	4.18022	2.91226e-05	0.00173845	21.1495	28.3602	25.7943	17.959	60.6336	55.5349	54.0203	86.2187	48.2886	chr19;chr19;chr19;chr19;chr19;chr19;chr19;chr19;chr19;chr19;chr19;chr19;chr19;chr19;chr19;chr19;chr19;chr19;chr19;chr19;chr19;chr19;chr19;chr19;chr19;chr19;chr19;chr19;chr19;chr19;chr19;chr19;chr19;chr19;chr19;chr19;chr19;chr19;chr19;chr19;chr19;chr19;chr19;chr19;chr19;chr19;chr19;chr19;chr19;chr19;chr19;chr19;chr19;chr19;chr19;chr19;chr19;chr19;chr19;chr19;chr19;chr19;chr19;chr19;chr19;chr19;chr…	3584828;3584831;3584836;3586383;3586383;3586383;3590974;3590974;3590974;3591616;3591616;3591616;3593516;3593516;3593516;3597244;3597244;3600673;3600673;3600673;3602235;3602235;3602235;3604002;3604002;3604002;3605286;3605286;3605286;3610039;3610039;3610039;3612198;3612198;3612198;3614226;3614226;3614226;3615653;3615653;3615653;3620015;3620015;3621671;3622510;3622510;3628273;3628273;3628273;3630074…	3585291;3585291;3585291;3586480;3586480;3586480;3591113;3591113;3591113;3591852;3591852;3591852;3593626;3597480;3593626;3597480;3597480;3600798;3600798;3600798;3602444;3602444;3602444;3604192;3604192;3604192;3605494;3605494;3605494;3610209;3610238;3610238;3612521;3612521;3612521;3614410;3614410;3614410;3615792;3615879;3615879;3620304;3620304;3622726;3622726;3622726;3628444;3628444;3628444;3630470…	-;-;-;-;-;-;-;-;-;-;-;-;-;-;-;-;-;-;-;-;-;-;-;-;-;-;-;-;-;-;-;-;-;-;-;-;-;-;-;-;-;-;-;-;-;-;-;-;-;-;-;-;-;-;-;-;-;-;-;-;-;-;-;-;-;-;-;-	9738	protein_coding
ENSMUSG00000061393.14	Acvr2b	457.584	1.21424	0.290624	4.17803	2.9404e-05	0.00174949	260.523	220.678	371.253	203.535	937.964	730.284	502.948	535.718	355.355	chr9;chr9;chr9;chr9;chr9;chr9;chr9;chr9;chr9;chr9;chr9;chr9;chr9;chr9;chr9;chr9;chr9;chr9;chr9;chr9;chr9;chr9;chr9;chr9;chr9;chr9;chr9;chr9;chr9;chr9;chr9;chr9;chr9;chr9;chr9;chr9;chr9;chr9;chr9;chr9	119402118;119402444;119402444;119427455;119427455;119427455;119427967;119427967;119427967;119428201;119428201;119428225;119428425;119429865;119429865;119429865;119430220;119430220;119430220;119430346;119431224;119431224;119431224;119431224;119432410;119432438;119432489;119432489;119432489;119432489;119432713;119432713;119432713;119432713;119432713;119433267;119433267;119433267;119433267;119433267	119402597;119402597;119402597;119427662;119427662;119427662;119428076;119428076;119428076;119428352;119428568;119428568;119428568;119430008;119430008;119430008;119430368;119430368;119430368;119430368;119431338;119431338;119431338;119431338;119432627;119432843;119432627;119432627;119432627;119432627;119432843;119432843;119433034;119432843;119432843;119433374;119433461;119434995;119433501;119433515	+;+;+;+;+;+;+;+;+;+;+;+;+;+;+;+;+;+;+;+;+;+;+;+;+;+;+;+;+;+;+;+;+;+;+;+;+;+;+;+	3928	protein_coding
ENSMUSG00000025892.16	Gria4	1296.74	-0.934482	0.22438	-4.16472	3.11732e-05	0.00184295	2009.2	1481.82	1884.82	1680.45	1231.23	907.996	1050.6	897.062	527.46	chr9;chr9;chr9;chr9;chr9;chr9;chr9;chr9;chr9;chr9;chr9;chr9;chr9;chr9;chr9;chr9;chr9;chr9;chr9;chr9;chr9;chr9;chr9;chr9;chr9;chr9;chr9;chr9;chr9;chr9;chr9;chr9;chr9;chr9;chr9;chr9;chr9;chr9;chr9;chr9;chr9;chr9;chr9;chr9;chr9;chr9;chr9;chr9;chr9;chr9;chr9;chr9;chr9;chr9;chr9;chr9;chr9;chr9;chr9;chr9;chr9	4417896;4417899;4417899;4424320;4424320;4424320;4427030;4432773;4432773;4456005;4456005;4456005;4461906;4461906;4461906;4464114;4464114;4464114;4472012;4472012;4472012;4478263;4480178;4480178;4480178;4480178;4502374;4502374;4502374;4502374;4503562;4503562;4503562;4503562;4513223;4513223;4513223;4513223;4519486;4519486;4519486;4519486;4537635;4537635;4537635;4537635;4664768;4664768;4664768;4664768…	4420316;4420316;4420316;4424454;4424454;4424454;4427144;4432887;4432887;4456252;4456252;4456252;4462104;4462104;4462104;4464484;4464484;4464484;4472218;4472218;4472218;4478852;4480288;4480288;4480288;4480288;4502478;4502478;4502478;4502478;4503729;4503729;4503729;4503729;4513381;4513381;4513381;4513381;4519539;4519539;4519539;4519539;4537819;4537819;4537819;4537819;4665007;4665007;4665007;4665007…	-;-;-;-;-;-;-;-;-;-;-;-;-;-;-;-;-;-;-;-;-;-;-;-;-;-;-;-;-;-;-;-;-;-;-;-;-;-;-;-;-;-;-;-;-;-;-;-;-;-;-;-;-;-;-;-;-;-;-;-;-	6305	protein_coding
ENSMUSG00000106570.1	C230071H17Rik	629.031	1.4195	0.340842	4.16469	3.1178e-05	0.00184295	442.217	207.384	345.459	308.723	1013.45	978.34	843.834	1214.81	307.066	chr5	131882966	131885938	-	2973	TEC
ENSMUSG00000114617.1	Gm48766	54.4519	1.83031	0.439916	4.16058	3.17441e-05	0.00187033	22.1108	26.5877	30.4004	11.1175	50.7342	94.4093	46.5692	137.562	70.5756	chr13	36252359	36256920	+	4562	TEC
ENSMUSG00000093668.3	Pou5f2	33.8943	2.17922	0.523963	4.1591	3.19498e-05	0.00187635	14.4201	9.74883	17.5033	4.27594	82.9071	46.2791	63.3341	45.5312	21.0489	chr13	78024902	78026295	+	1394	protein_coding
ENSMUSG00000020684.14	Rasl10b	395.668	1.19034	0.286546	4.15408	3.26599e-05	0.00191187	201.882	171.934	319.665	230.901	730.078	426.693	525.301	663.593	290.97	chr11;chr11;chr11;chr11;chr11;chr11;chr11;chr11;chr11;chr11;chr11;chr11;chr11;chr11;chr11;chr11	83409137;83409688;83409688;83410072;83412478;83412478;83412478;83412478;83417852;83417852;83417852;83417852;83418465;83418560;83418560;83418560	83409375;83409881;83409881;83410591;83412834;83412834;83412834;83412834;83417976;83417976;83417976;83417976;83421037;83421038;83421039;83418834	+;+;+;+;+;+;+;+;+;+;+;+;+;+;+;+	4010	protein_coding
ENSMUSG00000047146.17	Tet1	979.919	0.861389	0.207496	4.15135	3.30526e-05	0.00192863	775.802	624.811	742.507	553.307	1654.43	1089.41	1200.55	1342.69	835.764	chr10;chr10;chr10;chr10;chr10;chr10;chr10;chr10;chr10;chr10;chr10;chr10;chr10;chr10;chr10;chr10;chr10;chr10;chr10;chr10;chr10;chr10;chr10;chr10;chr10;chr10;chr10;chr10;chr10;chr10;chr10;chr10;chr10;chr10;chr10;chr10;chr10;chr10;chr10;chr10;chr10;chr10;chr10;chr10	62804570;62804577;62812622;62813126;62813348;62813524;62813578;62813578;62813578;62814436;62814436;62814436;62814436;62814436;62816384;62816384;62818939;62819473;62819473;62822549;62822549;62832894;62832894;62833538;62833538;62838176;62838176;62839097;62864808;62864808;62864808;62865136;62878152;62878152;62879873;62879873;62879873;62879873;62887172;62887413;62892695;62898944;62902035;62908879	62813412;62813412;62813412;62813412;62813824;62813824;62813802;62813824;62813824;62814539;62814573;62814541;62814540;62814573;62816473;62816473;62819034;62819623;62819623;62822760;62822760;62832987;62832987;62833628;62833628;62840378;62840378;62840378;62864861;62864861;62864861;62865304;62880133;62880014;62880133;62880133;62880133;62880133;62887324;62887512;62892986;62899118;62902118;62908996	-;-;-;-;-;-;-;-;-;-;-;-;-;-;-;-;-;-;-;-;-;-;-;-;-;-;-;-;-;-;-;-;-;-;-;-;-;-;-;-;-;-;-;-	15457	protein_coding
ENSMUSG00000073805.5	Insyn2a	312.839	-0.951808	0.229349	-4.15004	3.32416e-05	0.00193344	477.786	390.839	434.818	405.359	310.592	135.135	201.179	220.875	238.967	chr7;chr7;chr7;chr7;chr7;chr7;chr7;chr7	134881926;134884055;134899146;134899146;134917643;134935883;134937712;134937712	134884591;134884591;134899217;134899217;134918804;134938278;134938430;134938305	-;-;-;-;-;-;-;-	6448	protein_coding
ENSMUSG00000055202.11	Zfp811	1153.42	0.695829	0.168546	4.12843	3.6525e-05	0.00211763	881.55	1083.01	766.458	701.255	1427.98	1211.59	1668.11	1394.03	1246.84	chr17;chr17;chr17;chr17;chr17;chr17;chr17;chr17;chr17;chr17;chr17	32795676;32797406;32798409;32800368;32800387;32800387;32800812;32800812;32800812;32809782;32809782	32798873;32798873;32798873;32800447;32800447;32800447;32800938;32800938;32800938;32809842;32809931	-;-;-;-;-;-;-;-;-;-;-	3555	protein_coding
ENSMUSG00000113831.1	Gm49602	195.325	0.87551	0.212452	4.12098	3.7726e-05	0.0021803	104.786	129.394	149.238	149.658	274.707	223.991	176.963	278.031	271.159	chr12	118231595	118234564	-	2970	lncRNA
ENSMUSG00000004561.14	Mettl17	420.759	-0.890785	0.216349	-4.11736	3.83239e-05	0.00220118	590.263	588.475	535.231	549.031	196.75	305.442	274.758	439.812	307.066	chr14;chr14;chr14;chr14;chr14;chr14;chr14;chr14;chr14;chr14;chr14;chr14;chr14;chr14;chr14;chr14;chr14;chr14;chr14;chr14;chr14;chr14;chr14;chr14;chr14;chr14;chr14;chr14;chr14;chr14;chr14;chr14;chr14;chr14;chr14;chr14;chr14;chr14;chr14;chr14;chr14;chr14;chr14;chr14;chr14;chr14;chr14;chr14;chr14;chr14;chr14;chr14;chr14;chr14;chr14;chr14;chr14;chr14;chr14;chr14;chr14;chr14;chr14;chr14;chr14;chr14;chr…	51884842;51884876;51884878;51884889;51884889;51884889;51884912;51884918;51884935;51884938;51884946;51884952;51884954;51885141;51885151;51885151;51885151;51885151;51885151;51885151;51885151;51885151;51885151;51885151;51885151;51885151;51885388;51885388;51885388;51885388;51885388;51885388;51885388;51885388;51885402;51885404;51886811;51886898;51886898;51886898;51886898;51886898;51886898;51886898;518…	51885023;51885023;51885023;51885023;51885023;51885023;51885023;51885023;51885023;51885023;51885023;51885522;51885023;51885304;51885662;51885304;51885304;51885304;51885522;51885304;51885304;51885522;51885304;51885304;51885522;51885304;51885420;51885522;51885522;51885658;51885522;51885522;51885522;51885522;51885522;51885522;51886979;51886979;51886979;51886979;51886979;51886979;51886979;51886979;518…	+;+;+;+;+;+;+;+;+;+;+;+;+;+;+;+;+;+;+;+;+;+;+;+;+;+;+;+;+;+;+;+;+;+;+;+;+;+;+;+;+;+;+;+;+;+;+;+;+;+;+;+;+;+;+;+;+;+;+;+;+;+;+;+;+;+;+;+;+;+;+;+;+;+;+;+;+;+;+;+;+;+;+;+;+;+;+;+;+;+;+;+;+;+;+;+;+;+;+;+;+;+;+;+;+;+;+;+;+;+;+;+;+;+;+;+;+;+;+;+;+;+;+;+;+;+;+;+	3970	protein_coding
ENSMUSG00000036181.2	Hist1h1c	334.78	1.23395	0.299697	4.11732	3.83299e-05	0.00220118	260.523	158.64	165.82	179.59	679.344	326.73	572.801	254.781	414.787	chr13	23738808	23740367	+	1560	protein_coding
ENSMUSG00000090946.3	Ccdc71l	314.992	1.12868	0.274498	4.11182	3.92555e-05	0.00224722	147.085	163.958	232.148	215.508	694.193	357.274	301.769	356.5	366.498	chr12	32378704	32382943	+	4240	protein_coding
ENSMUSG00000020315.18	Sptbn1	3616.61	0.536016	0.130472	4.10828	3.98613e-05	0.00227473	2720.59	2787.28	3175.46	2890.54	4582.17	3943.9	4460.4	4623.84	3365.34	chr11;chr11;chr11;chr11;chr11;chr11;chr11;chr11;chr11;chr11;chr11;chr11;chr11;chr11;chr11;chr11;chr11;chr11;chr11;chr11;chr11;chr11;chr11;chr11;chr11;chr11;chr11;chr11;chr11;chr11;chr11;chr11;chr11;chr11;chr11;chr11;chr11;chr11;chr11;chr11;chr11;chr11;chr11;chr11;chr11;chr11;chr11;chr11;chr11;chr11;chr11;chr11;chr11;chr11;chr11;chr11;chr11;chr11;chr11;chr11;chr11;chr11;chr11;chr11;chr11;chr11;chr…	30099395;30099396;30099396;30101513;30101613;30101613;30101613;30103248;30103248;30104436;30104436;30104436;30106785;30109089;30109089;30109871;30109871;30109871;30109871;30109948;30110726;30110726;30110726;30110726;30110726;30112827;30112827;30112827;30112827;30113856;30113856;30113856;30113856;30114676;30114676;30114676;30114676;30117636;30117636;30117636;30117636;30118291;30118291;30118291;301…	30100714;30100714;30100714;30103421;30101655;30103249;30101655;30103421;30103421;30105610;30104674;30104674;30109152;30109152;30109152;30109980;30109980;30109980;30109980;30109980;30110922;30111359;30110922;30110922;30110922;30112911;30112911;30112911;30112911;30113994;30113994;30113994;30113994;30114920;30114920;30114920;30114920;30118010;30118010;30118010;30118010;30118495;30118495;30118495;301…	-;-;-;-;-;-;-;-;-;-;-;-;-;-;-;-;-;-;-;-;-;-;-;-;-;-;-;-;-;-;-;-;-;-;-;-;-;-;-;-;-;-;-;-;-;-;-;-;-;-;-;-;-;-;-;-;-;-;-;-;-;-;-;-;-;-;-;-;-;-;-;-;-;-;-;-;-;-;-;-;-;-;-;-;-;-;-;-;-;-;-;-;-;-;-;-;-;-;-;-;-;-;-;-;-;-;-;-;-;-;-;-;-;-;-;-;-;-;-;-;-;-;-;-;-;-;-;-	17492	protein_coding
ENSMUSG00000038552.14	Fndc4	600.696	-1.17018	0.285203	-4.10297	4.07879e-05	0.00232031	883.472	800.29	1000.45	791.905	165.814	327.656	489.908	415.594	531.175	chr5;chr5;chr5;chr5;chr5;chr5;chr5;chr5;chr5;chr5;chr5;chr5;chr5;chr5;chr5;chr5;chr5;chr5;chr5;chr5;chr5;chr5;chr5;chr5;chr5;chr5;chr5;chr5;chr5;chr5;chr5;chr5;chr5	31292242;31292886;31292886;31293272;31293395;31293414;31293686;31293686;31293686;31293686;31293686;31294086;31294104;31294104;31294104;31294630;31294630;31294630;31294715;31295006;31295006;31295006;31295006;31295006;31295213;31295213;31295213;31295213;31295213;31295533;31295533;31295533;31296058	31293486;31293164;31293164;31293486;31293486;31293486;31293813;31293813;31293966;31293713;31293813;31294834;31294193;31294193;31294193;31294834;31294834;31294834;31294834;31295121;31295121;31295121;31295121;31295121;31295357;31295433;31295259;31295357;31295357;31295662;31295871;31295936;31296080	-;-;-;-;-;-;-;-;-;-;-;-;-;-;-;-;-;-;-;-;-;-;-;-;-;-;-;-;-;-;-;-;-	3039	protein_coding
ENSMUSG00000018415.14	Gid4	641.424	0.622558	0.151996	4.09588	4.20574e-05	0.00238505	456.637	421.858	547.207	548.176	852.582	707.144	746.039	850.562	642.61	chr11;chr11;chr11;chr11;chr11;chr11;chr11;chr11;chr11;chr11;chr11;chr11;chr11;chr11	60417145;60417262;60424774;60424774;60432333;60432333;60436348;60436348;60438443;60438443;60441979;60441979;60448447;60450576	60417844;60417844;60424833;60424833;60432440;60432440;60436449;60436449;60438573;60438573;60445277;60442130;60448558;60450927	+;+;+;+;+;+;+;+;+;+;+;+;+;+	4864	protein_coding
ENSMUSG00000054477.16	Kcnn2	494.821	0.896199	0.21917	4.08906	4.33129e-05	0.00244099	334.547	275.626	300.319	427.594	873.618	460.014	587.704	644.218	549.747	chr18;chr18;chr18;chr18;chr18;chr18;chr18;chr18;chr18;chr18;chr18;chr18;chr18;chr18;chr18;chr18;chr18;chr18;chr18;chr18;chr18;chr18;chr18;chr18;chr18;chr18;chr18;chr18;chr18;chr18;chr18;chr18;chr18;chr18;chr18;chr18;chr18;chr18;chr18;chr18;chr18;chr18;chr18;chr18;chr18;chr18;chr18;chr18;chr18;chr18;chr18;chr18;chr18;chr18;chr18;chr18;chr18;chr18;chr18	45268860;45269005;45269005;45288006;45401034;45401034;45558290;45558290;45559351;45559356;45559469;45559811;45560154;45560154;45560154;45561221;45561221;45561221;45561221;45561221;45561221;45561221;45574620;45592006;45592006;45592006;45592006;45592006;45592006;45592006;45655198;45655198;45655198;45655198;45655198;45655199;45655253;45670218;45670218;45670218;45670218;45670218;45670218;45670218;456…	45269416;45269416;45269416;45289824;45401119;45401119;45558488;45558488;45560624;45560624;45560624;45560624;45560624;45560624;45560624;45561316;45561316;45561316;45561316;45561316;45561316;45561316;45574766;45592334;45592424;45593065;45592424;45592424;45592424;45592424;45655339;45655339;45655339;45655339;45655339;45655339;45655339;45670328;45670328;45670328;45670328;45671249;45670328;45670328;456…	+;+;+;+;+;+;+;+;+;+;+;+;+;+;+;+;+;+;+;+;+;+;+;+;+;+;+;+;+;+;+;+;+;+;+;+;+;+;+;+;+;+;+;+;+;+;+;+;+;+;+;+;+;+;+;+;+;+;+	7468	protein_coding
ENSMUSG00000032269.8	Htr3a	142.391	-1.49079	0.366013	-4.07304	4.64026e-05	0.00259898	252.833	211.815	221.094	201.824	33.4103	112.921	40.9809	116.25	90.3864	chr9;chr9;chr9;chr9;chr9;chr9;chr9;chr9;chr9;chr9;chr9;chr9;chr9;chr9;chr9;chr9;chr9;chr9	48899213;48899214;48900561;48900561;48900874;48900874;48901418;48901418;48904577;48904577;48906283;48906283;48907354;48907354;48908595;48908595;48910899;48910899	48899990;48900008;48900782;48900782;48901084;48901084;48901578;48901578;48904746;48904746;48906392;48906392;48907398;48907398;48908761;48908761;48911099;48911021	-;-;-;-;-;-;-;-;-;-;-;-;-;-;-;-;-;-	2083	protein_coding
ENSMUSG00000106536.1	Gm42508	87.9957	1.60054	0.393238	4.07016	4.698e-05	0.00262322	35.5696	63.8105	36.849	29.0764	189.325	99.9628	137.845	146.281	53.2413	chr3	97262355	97265646	+	3292	TEC
ENSMUSG00000021743.6	Fezf2	924.187	-0.55481	0.136539	-4.06337	4.83696e-05	0.00269252	1235.32	1139.73	1117.44	1002.28	669.444	915.4	727.411	712.031	798.619	chr14;chr14;chr14;chr14;chr14;chr14;chr14;chr14;chr14;chr14;chr14;chr14;chr14;chr14;chr14	12342094;12342102;12343388;12343639;12343639;12343918;12343918;12343918;12344349;12344349;12344349;12345587;12345587;12346597;12348150	12342758;12342758;12343771;12343771;12343771;12344052;12344052;12344052;12345238;12345238;12345844;12345842;12345959;12346808;12348189	-;-;-;-;-;-;-;-;-;-;-;-;-;-;-	3047	protein_coding
ENSMUSG00000038244.14	Mical2	23.8333	-2.29579	0.565372	-4.06067	4.89312e-05	0.00271545	46.1444	38.1091	41.4551	45.325	16.0865	13.8837	8.38246	3.875	1.23817	chr7;chr7;chr7;chr7;chr7;chr7;chr7;chr7;chr7;chr7;chr7;chr7;chr7;chr7;chr7;chr7;chr7;chr7;chr7;chr7;chr7;chr7;chr7;chr7;chr7;chr7;chr7;chr7;chr7;chr7;chr7;chr7;chr7;chr7;chr7;chr7;chr7;chr7;chr7;chr7;chr7;chr7;chr7;chr7;chr7;chr7;chr7;chr7;chr7;chr7;chr7;chr7;chr7;chr7;chr7;chr7;chr7;chr7;chr7;chr7;chr7;chr7;chr7;chr7;chr7;chr7;chr7;chr7;chr7;chr7;chr7;chr7;chr7;chr7;chr7;chr7;chr7;chr7;chr7;chr7…	112225856;112225890;112225890;112235347;112235347;112235347;112271230;112271230;112271230;112271299;112303588;112303588;112303588;112303588;112307004;112307004;112307004;112307004;112309426;112309426;112309426;112309426;112311316;112311316;112311316;112311316;112314972;112314972;112314972;112314972;112316029;112318386;112318386;112318386;112319712;112319712;112319712;112319712;112320607;112320607…	112226021;112226021;112226021;112235419;112235419;112235419;112271569;112271569;112271569;112271569;112303795;112303795;112303795;112303795;112307120;112307120;112307120;112307120;112309527;112309527;112309527;112309527;112311471;112311471;112311471;112311471;112315072;112315072;112315415;112315072;112318643;112318643;112318643;112318643;112319827;112319827;112319827;112319827;112320733;112320733…	+;+;+;+;+;+;+;+;+;+;+;+;+;+;+;+;+;+;+;+;+;+;+;+;+;+;+;+;+;+;+;+;+;+;+;+;+;+;+;+;+;+;+;+;+;+;+;+;+;+;+;+;+;+;+;+;+;+;+;+;+;+;+;+;+;+;+;+;+;+;+;+;+;+;+;+;+;+;+;+;+;+;+;+;+;+;+;+;+;+;+;+;+;+;+;+;+;+;+;+;+;+;+;+;+;+;+;+;+;+;+;+;+;+;+;+;+;+;+;+;+;+;+;+;+;+;+;+	15218	protein_coding
ENSMUSG00000112287.1	Gm47024	257.087	1.78897	0.440832	4.05816	4.94615e-05	0.00273652	131.704	122.303	116.995	64.1391	584.062	336.912	468.486	413.656	75.5283	chr10	119471318	119473888	+	2571	TEC
ENSMUSG00000036766.12	Dner	2345.62	0.736852	0.181988	4.04892	5.14555e-05	0.00282958	1535.26	1783.15	1835.08	1694.13	3093.55	2834.13	3740.44	2631.12	1963.74	chr1;chr1;chr1;chr1;chr1;chr1;chr1;chr1;chr1;chr1;chr1;chr1;chr1;chr1;chr1;chr1;chr1;chr1;chr1;chr1;chr1;chr1;chr1;chr1;chr1	84369839;84383785;84395615;84405939;84418649;84445395;84476345;84494731;84533944;84534852;84580656;84580656;84580715;84583004;84583004;84583004;84583004;84585313;84585313;84585313;84585313;84623659;84640425;84695453;84695453	84370875;84384031;84395746;84406052;84418771;84445619;84476458;84494884;84534997;84534997;84580822;84580822;84580822;84583098;84583098;84583098;84583098;84585621;84585621;84585621;84585621;84623841;84640485;84696019;84696221	-;-;-;-;-;-;-;-;-;-;-;-;-;-;-;-;-;-;-;-;-;-;-;-;-	4784	protein_coding
ENSMUSG00000105726.1	Gm42443	62.5979	2.33027	0.57549	4.0492	5.13934e-05	0.00282958	25.9562	7.97632	34.0853	9.40707	180.663	94.4093	30.7357	126.906	53.2413	chr5	131694721	131695875	-	1155	TEC
ENSMUSG00000047909.11	Ankrd16	301.178	-0.922422	0.228029	-4.0452	5.22786e-05	0.00286616	486.439	352.73	463.376	330.103	267.283	178.637	150.884	264.469	216.68	chr2;chr2;chr2;chr2;chr2;chr2;chr2;chr2;chr2;chr2;chr2;chr2;chr2;chr2;chr2;chr2;chr2;chr2;chr2;chr2;chr2;chr2;chr2;chr2;chr2;chr2;chr2;chr2;chr2;chr2;chr2;chr2;chr2;chr2;chr2;chr2;chr2;chr2;chr2;chr2;chr2;chr2;chr2;chr2;chr2;chr2;chr2;chr2;chr2;chr2;chr2;chr2;chr2;chr2;chr2;chr2	11777876;11778491;11778524;11778527;11778564;11778572;11778585;11779677;11779677;11779677;11779677;11779677;11779885;11781477;11781477;11781477;11781477;11781477;11783289;11783309;11783641;11783641;11783641;11784205;11784291;11784291;11784291;11784291;11784291;11784291;11784291;11784293;11785123;11785123;11785170;11786158;11786224;11786224;11786224;11786224;11786224;11786224;11786224;11786224;117…	11778227;11778902;11778902;11778902;11778902;11778902;11778859;11781264;11779823;11779823;11779897;11779897;11779897;11781519;11781533;11783756;11783756;11781519;11783756;11783749;11783756;11783749;11783749;11784452;11784452;11784452;11784452;11784452;11784452;11784452;11784452;11784452;11785260;11785260;11785260;11786302;11786302;11786302;11786302;11786302;11786302;11786302;11786302;11786302;117…	+;+;+;+;+;+;+;+;+;+;+;+;+;+;+;+;+;+;+;+;+;+;+;+;+;+;+;+;+;+;+;+;+;+;+;+;+;+;+;+;+;+;+;+;+;+;+;+;+;+;+;+;+;+;+;+	5926	protein_coding
ENSMUSG00000018659.12	Pnpo	90.9798	-1.16322	0.287734	-4.04268	5.28431e-05	0.00288163	112.477	134.711	105.941	172.748	34.6478	53.6837	74.5107	62	68.0993	chr11;chr11;chr11;chr11;chr11;chr11;chr11;chr11;chr11;chr11;chr11;chr11;chr11;chr11;chr11;chr11;chr11	96937825;96937825;96939255;96939255;96939503;96939648;96939648;96940016;96940016;96940016;96940856;96942410;96942410;96942410;96943731;96943731;96943731	96939083;96939083;96939325;96939325;96939776;96939776;96939776;96940069;96940069;96940955;96940955;96942534;96942534;96942534;96943958;96943986;96943779	-;-;-;-;-;-;-;-;-;-;-;-;-;-;-;-;-	2925	protein_coding
ENSMUSG00000047414.6	Flrt2	1265.64	-0.765874	0.189458	-4.04246	5.28938e-05	0.00288163	1817.9	1280.64	1964.97	1500	1285.68	896.889	867.119	789.531	988.059	chr12;chr12;chr12;chr12	95692226;95695357;95778507;95778507	95692615;95695978;95781107;95785215	+;+;+;+	7721	protein_coding
ENSMUSG00000068859.5	Sp9	2401.16	1.19298	0.295158	4.04182	5.30372e-05	0.00288163	1295.89	825.992	2027.61	1452.11	5238	2569.41	3284.99	2854.9	2061.55	chr2;chr2;chr2;chr2;chr2	73271925;73271966;73273125;73281544;73284437	73272091;73272091;73277471;73281803;73284706	+;+;+;+;+	5044	protein_coding
ENSMUSG00000046404.5	Yod1	1581.56	0.377836	0.0938766	4.02481	5.70203e-05	0.0030888	1357.41	1264.69	1400.26	1401.65	1739.81	1629.95	1788.26	1876.47	1775.53	chr1;chr1	130717327;130718716	130717811;130724358	+;+	6128	protein_coding
ENSMUSG00000023030.16	Slc11a2	221.666	-0.928405	0.230866	-4.02141	5.78514e-05	0.00312449	362.426	246.38	336.247	258.267	199.225	102.74	156.473	168.562	164.677	chr15;chr15;chr15;chr15;chr15;chr15;chr15;chr15;chr15;chr15;chr15;chr15;chr15;chr15;chr15;chr15;chr15;chr15;chr15;chr15;chr15;chr15;chr15;chr15;chr15;chr15;chr15;chr15;chr15;chr15;chr15;chr15;chr15;chr15;chr15;chr15;chr15;chr15;chr15;chr15;chr15;chr15;chr15;chr15;chr15;chr15;chr15;chr15;chr15;chr15;chr15;chr15;chr15;chr15;chr15;chr15;chr15;chr15;chr15;chr15;chr15;chr15;chr15	100387898;100392563;100395270;100397594;100397664;100397664;100397782;100399414;100399414;100399414;100399414;100401268;100401268;100401268;100401268;100401552;100401552;100401552;100401552;100402298;100402298;100402298;100402298;100403181;100403181;100403181;100403181;100403808;100403808;100405576;100405576;100405744;100405744;100406280;100406280;100406306;100408101;100408101;100408101;100408140…	100389161;100395323;100395323;100397817;100397817;100397817;100397817;100399487;100399487;100399487;100399487;100401417;100401417;100401417;100401417;100401671;100401671;100401671;100401671;100402384;100402384;100402384;100402384;100403422;100403243;100403339;100403339;100403963;100403963;100405643;100405643;100405814;100405814;100406386;100406386;100406386;100408220;100408220;100408220;100408220…	-;-;-;-;-;-;-;-;-;-;-;-;-;-;-;-;-;-;-;-;-;-;-;-;-;-;-;-;-;-;-;-;-;-;-;-;-;-;-;-;-;-;-;-;-;-;-;-;-;-;-;-;-;-;-;-;-;-;-;-;-;-;-	6354	protein_coding
ENSMUSG00000035133.9	Arhgap5	1674.06	0.676336	0.168316	4.01825	5.86329e-05	0.00315731	1141.11	1055.53	1250.1	1578.68	2503.3	2117.73	1791.98	1815.44	1812.68	chr12;chr12;chr12;chr12;chr12;chr12;chr12;chr12;chr12;chr12;chr12;chr12;chr12;chr12;chr12;chr12;chr12;chr12;chr12;chr12;chr12;chr12	52503972;52504016;52504342;52516077;52516107;52542489;52542489;52542489;52542492;52544196;52557489;52557489;52557489;52559968;52559968;52559968;52562322;52562322;52562322;52567011;52567011;52567011	52504048;52504048;52504387;52519967;52519967;52542636;52542636;52542636;52542636;52545639;52557566;52557566;52557566;52560099;52560099;52560099;52562427;52562427;52562427;52567852;52571975;52568835	+;+;+;+;+;+;+;+;+;+;+;+;+;+;+;+;+;+;+;+;+;+	10887	protein_coding
ENSMUSG00000008763.16	Man1a2	1010.14	0.774032	0.192823	4.01421	5.96456e-05	0.00320233	818.101	580.498	838.314	661.061	1541.83	1318.95	1357.03	1061.75	913.769	chr3;chr3;chr3;chr3;chr3;chr3;chr3;chr3;chr3;chr3;chr3;chr3;chr3;chr3;chr3;chr3;chr3;chr3;chr3;chr3;chr3;chr3;chr3;chr3;chr3;chr3;chr3;chr3;chr3;chr3;chr3;chr3;chr3;chr3	100562208;100578476;100581985;100587718;100587910;100591833;100591833;100616963;100616963;100620029;100620029;100620033;100632504;100632504;100632504;100644541;100644541;100644562;100646992;100646992;100646992;100652539;100652539;100652539;100656019;100656019;100656061;100684561;100684561;100684561;100684561;100684594;100685142;100685142	100567742;100578591;100582157;100587937;100587937;100591948;100591948;100617056;100617056;100620152;100620152;100620152;100632598;100632598;100632598;100644621;100644621;100644621;100647110;100647110;100647110;100652635;100652592;100652635;100656274;100656274;100656274;100684687;100685125;100684613;100685503;100684627;100685459;100685308	-;-;-;-;-;-;-;-;-;-;-;-;-;-;-;-;-;-;-;-;-;-;-;-;-;-;-;-;-;-;-;-;-;-	7969	protein_coding
ENSMUSG00000021303.14	Gng4	201.395	1.77659	0.443382	4.00691	6.1517e-05	0.00328338	119.206	80.6494	69.0918	74.4014	92.8065	156.423	588.635	280.937	350.402	chr13;chr13;chr13;chr13;chr13;chr13;chr13;chr13;chr13	13784059;13784329;13803599;13803599;13806061;13806061;13819279;13825247;13825247	13784107;13784643;13803702;13803702;13806113;13806170;13819390;13825458;13827896	+;+;+;+;+;+;+;+;+	3340	protein_coding
ENSMUSG00000021541.14	Trpc7	36.7228	2.62678	0.655523	4.00716	6.14542e-05	0.00328338	5.76805	22.1564	7.36979	2.56557	87.8568	17.5861	61.4714	91.0624	34.6687	chr13;chr13;chr13;chr13;chr13;chr13;chr13;chr13;chr13;chr13;chr13;chr13;chr13;chr13;chr13;chr13;chr13;chr13;chr13;chr13;chr13;chr13;chr13;chr13;chr13;chr13;chr13;chr13;chr13;chr13;chr13;chr13;chr13;chr13;chr13;chr13;chr13;chr13;chr13;chr13;chr13;chr13;chr13;chr13;chr13;chr13;chr13;chr13;chr13;chr13;chr13;chr13;chr13;chr13;chr13;chr13;chr13;chr13;chr13;chr13;chr13;chr13;chr13;chr13;chr13;chr13;chr…	56773113;56773113;56773270;56773764;56773764;56773764;56773764;56773764;56776117;56776117;56776117;56776117;56776117;56776117;56776117;56776117;56782511;56782511;56782511;56782511;56782511;56782511;56782511;56782511;56783623;56783623;56783623;56783623;56783623;56783623;56783623;56783623;56789602;56789602;56789602;56789602;56789602;56789602;56789602;56789602;56804513;56804513;56804513;56804513;568…	56773933;56773933;56773933;56773933;56773933;56773933;56773933;56773933;56776192;56776192;56776192;56776192;56776192;56776192;56776192;56776192;56782591;56782591;56782591;56782591;56782591;56782591;56782588;56782591;56783844;56783844;56783844;56783844;56783844;56783844;56783844;56783844;56789797;56789797;56789797;56789797;56789797;56789797;56789797;56789797;56804777;56804777;56804777;56804777;568…	-;-;-;-;-;-;-;-;-;-;-;-;-;-;-;-;-;-;-;-;-;-;-;-;-;-;-;-;-;-;-;-;-;-;-;-;-;-;-;-;-;-;-;-;-;-;-;-;-;-;-;-;-;-;-;-;-;-;-;-;-;-;-;-;-;-;-;-;-;-;-;-;-;-;-;-;-;-;-;-;-;-;-;-;-;-;-	3879	protein_coding
ENSMUSG00000041762.16	Gpr155	199.481	1.08117	0.27021	4.00124	6.3011e-05	0.00335326	148.047	126.735	114.232	104.333	204.174	398.926	300.837	216.031	182.011	chr2;chr2;chr2;chr2;chr2;chr2;chr2;chr2;chr2;chr2;chr2;chr2;chr2;chr2;chr2;chr2;chr2;chr2;chr2;chr2;chr2;chr2;chr2;chr2;chr2;chr2;chr2;chr2;chr2;chr2;chr2;chr2;chr2;chr2;chr2;chr2;chr2;chr2;chr2;chr2;chr2;chr2;chr2;chr2;chr2;chr2;chr2;chr2;chr2;chr2;chr2;chr2;chr2;chr2;chr2;chr2;chr2;chr2;chr2;chr2;chr2;chr2;chr2;chr2;chr2;chr2;chr2;chr2;chr2;chr2;chr2;chr2;chr2;chr2;chr2;chr2;chr2;chr2;chr2;chr2…	73341506;73341958;73342990;73347647;73348137;73348137;73348137;73348137;73349627;73349627;73349627;73349627;73350892;73350892;73351849;73351849;73351849;73351849;73351849;73353617;73353617;73353617;73353617;73353617;73353617;73356598;73356598;73356598;73356598;73356598;73356598;73362420;73362425;73362425;73362425;73362425;73362425;73362425;73363932;73363932;73363932;73363932;73363932;73363932;733…	73343757;73343757;73343757;73347759;73348274;73348274;73348274;73348274;73349691;73349691;73349691;73349691;73351084;73351944;73351944;73351944;73351944;73351944;73351944;73353753;73353753;73353753;73353753;73353753;73353753;73356702;73356702;73356702;73356702;73356702;73356702;73362635;73362635;73362635;73362511;73362635;73362635;73362635;73364022;73364022;73364022;73364022;73364022;73364022;733…	-;-;-;-;-;-;-;-;-;-;-;-;-;-;-;-;-;-;-;-;-;-;-;-;-;-;-;-;-;-;-;-;-;-;-;-;-;-;-;-;-;-;-;-;-;-;-;-;-;-;-;-;-;-;-;-;-;-;-;-;-;-;-;-;-;-;-;-;-;-;-;-;-;-;-;-;-;-;-;-;-;-;-;-;-;-;-;-;-;-;-;-;-;-	6679	protein_coding
ENSMUSG00000116093.1	Gm3888	62.8587	-1.36434	0.341873	-3.99078	6.58577e-05	0.00347419	111.516	116.1	70.9342	82.9533	25.9858	30.5442	38.1868	61.0312	28.4779	chr15	92026359	92027598	-	1240	processed_pseudogene
ENSMUSG00000004885.5	Crabp2	153.357	0.893593	0.223854	3.99185	6.55589e-05	0.00347419	98.0568	141.801	79.2253	96.6363	175.714	223.991	192.797	207.312	164.677	chr3;chr3;chr3;chr3;chr3;chr3	87948666;87952115;87952144;87952478;87952478;87952987	87948910;87952293;87952293;87952594;87952985;87953376	+;+;+;+;+;+	1322	protein_coding
ENSMUSG00000022139.17	Mbnl2	422.424	0.934006	0.234038	3.99083	6.58419e-05	0.00347419	349.928	218.019	308.61	246.294	559.314	502.591	729.274	538.625	349.164	chr14;chr14;chr14;chr14;chr14;chr14;chr14;chr14;chr14;chr14;chr14;chr14;chr14;chr14;chr14;chr14;chr14;chr14;chr14;chr14;chr14;chr14;chr14;chr14;chr14;chr14;chr14;chr14;chr14;chr14;chr14;chr14;chr14;chr14;chr14;chr14;chr14;chr14;chr14;chr14;chr14;chr14;chr14;chr14;chr14;chr14;chr14;chr14;chr14;chr14;chr14;chr14;chr14;chr14;chr14;chr14;chr14;chr14;chr14;chr14;chr14;chr14	120275669;120275706;120275707;120275721;120275730;120297674;120306452;120306456;120324794;120324794;120324794;120324794;120324794;120324794;120324794;120342341;120379150;120379150;120379150;120379150;120379150;120379150;120379150;120379241;120385391;120385391;120385391;120385391;120385391;120385391;120385391;120388900;120388900;120388900;120388900;120388900;120388900;120388900;120395712;120395712…	120275905;120275905;120275905;120275905;120275905;120297739;120306541;120306541;120325412;120325412;120328406;120325412;120325412;120325412;120325412;120342482;120379260;120379314;120379314;120379314;120379314;120379314;120379314;120379314;120385591;120385591;120385591;120385591;120385591;120385591;120385591;120389163;120389163;120389163;120389163;120393276;120389163;120389163;120395765;120395765…	+;+;+;+;+;+;+;+;+;+;+;+;+;+;+;+;+;+;+;+;+;+;+;+;+;+;+;+;+;+;+;+;+;+;+;+;+;+;+;+;+;+;+;+;+;+;+;+;+;+;+;+;+;+;+;+;+;+;+;+;+;+	11993	protein_coding
ENSMUSG00000034648.9	Lrrn1	489.667	-0.962624	0.241587	-3.98459	6.75977e-05	0.00354746	727.735	506.053	743.428	708.096	232.635	475.749	252.405	344.875	416.025	chr6;chr6	107529768;107566991	107530243;107570214	+;+	3700	protein_coding
ENSMUSG00000020564.17	Atxn7l1	460.898	0.602042	0.151098	3.98445	6.76376e-05	0.00354746	359.542	341.209	350.065	380.559	649.645	477.6	609.125	508.593	471.742	chr12;chr12;chr12;chr12;chr12;chr12;chr12;chr12;chr12;chr12;chr12;chr12;chr12;chr12;chr12;chr12;chr12;chr12;chr12;chr12;chr12;chr12;chr12;chr12;chr12;chr12;chr12;chr12;chr12;chr12;chr12;chr12;chr12;chr12;chr12;chr12;chr12;chr12;chr12;chr12;chr12;chr12;chr12;chr12;chr12;chr12;chr12;chr12;chr12;chr12;chr12;chr12;chr12;chr12;chr12;chr12;chr12;chr12;chr12;chr12;chr12;chr12;chr12;chr12;chr12;chr12;chr…	33147693;33147711;33147754;33147774;33147789;33147805;33148433;33148433;33148433;33148433;33217712;33217712;33217712;33217712;33217712;33217712;33249851;33249851;33302515;33311592;33314277;33314289;33314400;33315397;33315405;33325911;33325911;33325911;33325911;33325911;33325911;33325911;33325911;33325911;33325911;33341921;33341921;33341921;33341921;33341921;33344890;33344890;33344890;33344890;333…	33147915;33147915;33147915;33147915;33147915;33147915;33148501;33148501;33148501;33148501;33217816;33217816;33217816;33217816;33217816;33217816;33251146;33251146;33302628;33311714;33314391;33314391;33314615;33315479;33315479;33326204;33326063;33326133;33326133;33328849;33326133;33328849;33326133;33326133;33326133;33342195;33342195;33342195;33342195;33342195;33344972;33344941;33344972;33344972;333…	+;+;+;+;+;+;+;+;+;+;+;+;+;+;+;+;+;+;+;+;+;+;+;+;+;+;+;+;+;+;+;+;+;+;+;+;+;+;+;+;+;+;+;+;+;+;+;+;+;+;+;+;+;+;+;+;+;+;+;+;+;+;+;+;+;+;+;+;+;+;+;+;+;+;+	10049	protein_coding
ENSMUSG00000033510.14	Otud7a	31.379	1.49482	0.37534	3.98256	6.81765e-05	0.00356542	19.2268	18.6114	11.9759	12.8278	34.6478	39.8	45.6378	60.0625	39.6214	chr7;chr7;chr7;chr7;chr7;chr7;chr7;chr7;chr7;chr7;chr7;chr7;chr7;chr7;chr7;chr7;chr7;chr7;chr7;chr7;chr7;chr7;chr7;chr7;chr7;chr7;chr7;chr7;chr7;chr7	63444751;63444777;63615289;63615289;63617786;63649609;63650811;63650815;63685369;63685369;63697011;63697014;63727418;63727418;63729062;63729062;63729793;63729814;63733664;63733664;63735799;63735799;63754632;63754632;63754712;63754916;63754916;63757310;63757310;63757310	63444927;63444927;63615418;63615418;63617900;63649702;63650965;63650965;63685551;63685551;63697232;63697232;63727519;63727519;63729189;63729189;63729908;63729908;63733791;63733791;63735948;63735948;63754746;63754746;63754746;63755000;63755000;63757989;63757925;63759028	+;+;+;+;+;+;+;+;+;+;+;+;+;+;+;+;+;+;+;+;+;+;+;+;+;+;+;+;+;+	3619	protein_coding
ENSMUSG00000015202.13	Cnksr3	29.0774	2.14053	0.538334	3.97622	7.00201e-05	0.00365131	15.3815	1.77251	11.0547	11.9726	60.6336	31.4698	46.5692	27.125	55.7176	chr10;chr10;chr10;chr10;chr10;chr10;chr10;chr10;chr10;chr10;chr10;chr10;chr10;chr10;chr10;chr10;chr10;chr10;chr10	7119063;7119063;7126095;7126095;7126635;7126635;7129023;7129023;7134522;7134522;7135048;7135048;7138355;7140319;7142961;7152864;7154283;7160644;7211632	7120586;7120586;7126184;7126184;7126843;7126843;7129147;7129147;7134668;7134668;7135116;7135506;7138414;7140438;7143002;7152951;7154485;7160807;7212237	-;-;-;-;-;-;-;-;-;-;-;-;-;-;-;-;-;-;-	3837	protein_coding
ENSMUSG00000026141.13	Col19a1	35.8996	-2.64629	0.666325	-3.97146	7.14329e-05	0.00371431	56.7191	46.9716	125.286	41.0491	0	14.8093	14.9021	18.4062	4.95268	chr1;chr1;chr1;chr1;chr1;chr1;chr1;chr1;chr1;chr1;chr1;chr1;chr1;chr1;chr1;chr1;chr1;chr1;chr1;chr1;chr1;chr1;chr1;chr1;chr1;chr1;chr1;chr1;chr1;chr1;chr1;chr1;chr1;chr1;chr1;chr1;chr1;chr1;chr1;chr1;chr1;chr1;chr1;chr1;chr1;chr1;chr1;chr1;chr1;chr1;chr1;chr1;chr1;chr1;chr1;chr1;chr1;chr1;chr1;chr1;chr1;chr1;chr1;chr1;chr1;chr1;chr1;chr1;chr1;chr1;chr1;chr1;chr1;chr1;chr1;chr1;chr1;chr1;chr1;chr1…	24261890;24263994;24264965;24264965;24270366;24270366;24279770;24279932;24279932;24282417;24282417;24282417;24285053;24285053;24285053;24285254;24285254;24285254;24289667;24289667;24289667;24289828;24289828;24289828;24293072;24293072;24293072;24296760;24296760;24296760;24300593;24300593;24300593;24301275;24301275;24301275;24301400;24301400;24301400;24303456;24303456;24303456;24306260;24306260;243…	24264817;24264817;24265042;24265042;24270494;24270494;24279998;24279998;24279998;24282587;24282587;24282587;24285097;24285097;24285097;24285289;24285289;24285289;24289729;24289729;24289729;24289872;24289872;24289872;24293116;24293116;24293116;24296813;24296813;24296813;24300619;24300619;24300619;24301319;24301319;24301319;24301450;24301450;24301450;24303500;24303500;24303500;24306313;24306313;243…	-;-;-;-;-;-;-;-;-;-;-;-;-;-;-;-;-;-;-;-;-;-;-;-;-;-;-;-;-;-;-;-;-;-;-;-;-;-;-;-;-;-;-;-;-;-;-;-;-;-;-;-;-;-;-;-;-;-;-;-;-;-;-;-;-;-;-;-;-;-;-;-;-;-;-;-;-;-;-;-;-;-;-;-;-;-;-;-;-;-;-;-;-;-;-;-;-;-;-;-;-;-;-;-;-;-;-;-;-;-;-;-;-;-;-;-;-;-;-;-;-;-;-;-;-;-;-;-	6887	protein_coding
ENSMUSG00000021466.12	Ptch1	315.089	0.950847	0.239778	3.96553	7.32326e-05	0.003797	242.258	138.256	234.912	214.652	548.177	456.312	347.406	338.094	315.733	chr13;chr13;chr13;chr13;chr13;chr13;chr13;chr13;chr13;chr13;chr13;chr13;chr13;chr13;chr13;chr13;chr13;chr13;chr13;chr13;chr13;chr13;chr13;chr13;chr13;chr13;chr13;chr13;chr13;chr13;chr13;chr13;chr13;chr13;chr13;chr13;chr13;chr13;chr13;chr13;chr13;chr13;chr13;chr13;chr13;chr13;chr13;chr13;chr13;chr13;chr13;chr13;chr13;chr13;chr13;chr13;chr13;chr13;chr13;chr13;chr13;chr13;chr13;chr13;chr13;chr13;chr…	63508328;63508329;63508330;63508336;63511004;63511532;63511532;63511568;63513561;63513561;63513561;63513561;63514242;63514242;63514242;63514242;63518044;63518112;63518112;63518112;63520269;63520269;63520269;63520269;63523000;63523000;63523000;63523000;63524945;63524945;63524945;63524945;63527147;63527147;63527147;63527147;63532537;63532537;63532537;63532537;63533264;63533264;63533264;63533264;635…	63512075;63512075;63511112;63511112;63511080;63512075;63512075;63512029;63513815;63513815;63513815;63513815;63514341;63517761;63514341;63514341;63518254;63518254;63518254;63518254;63520406;63520406;63520406;63520406;63523280;63523280;63523280;63523280;63525128;63525128;63525128;63525128;63527289;63527289;63527289;63527289;63532846;63532846;63532846;63532846;63533666;63533666;63533567;63533666;635…	-;-;-;-;-;-;-;-;-;-;-;-;-;-;-;-;-;-;-;-;-;-;-;-;-;-;-;-;-;-;-;-;-;-;-;-;-;-;-;-;-;-;-;-;-;-;-;-;-;-;-;-;-;-;-;-;-;-;-;-;-;-;-;-;-;-;-;-;-;-;-;-;-;-;-;-;-;-;-;-;-;-;-;-;-;-;-;-;-;-;-;-;-;-;-;-;-;-;-;-;-;-;-;-;-;-;-;-;-;-;-;-;-;-;-;-;-;-;-	14185	protein_coding
ENSMUSG00000015882.18	Lcorl	1771.18	0.639256	0.161417	3.96027	7.48653e-05	0.0038706	1600.63	1083.01	1402.1	1324.69	2104.85	2092.74	2399.25	2294	1639.34	chr5;chr5;chr5;chr5;chr5;chr5;chr5;chr5;chr5;chr5;chr5;chr5;chr5;chr5;chr5;chr5;chr5;chr5;chr5;chr5;chr5;chr5;chr5;chr5;chr5;chr5;chr5;chr5;chr5;chr5;chr5;chr5;chr5;chr5;chr5;chr5;chr5;chr5;chr5;chr5;chr5;chr5;chr5;chr5;chr5;chr5;chr5;chr5;chr5;chr5;chr5;chr5;chr5;chr5;chr5;chr5;chr5;chr5;chr5;chr5;chr5;chr5;chr5;chr5;chr5	45697181;45697181;45697184;45700450;45719667;45722974;45730335;45730391;45735731;45735731;45735731;45735731;45735731;45747056;45747056;45747056;45747056;45747056;45747056;45747255;45747276;45773322;45775259;45775392;45775392;45775392;45775392;45775392;45775392;45775392;45775392;45775392;45775429;45776420;45776420;45776420;45776420;45776420;45776420;45776420;45776420;45776420;45776420;45776420;457…	45701997;45701997;45701997;45701997;45727578;45727742;45734485;45734485;45735824;45735824;45735824;45735824;45735824;45747307;45747307;45747307;45747307;45747307;45747307;45747307;45747307;45774064;45775521;45775521;45775521;45775521;45775521;45775521;45775521;45775521;45775521;45775521;45775491;45776499;45776499;45776499;45776499;45776499;45776499;45776499;45776499;45776499;45776499;45776499;457…	-;-;-;-;-;-;-;-;-;-;-;-;-;-;-;-;-;-;-;-;-;-;-;-;-;-;-;-;-;-;-;-;-;-;-;-;-;-;-;-;-;-;-;-;-;-;-;-;-;-;-;-;-;-;-;-;-;-;-;-;-;-;-;-;-	19019	protein_coding
ENSMUSG00000029705.17	Cux1	2462.85	-0.517593	0.13104	-3.9499	7.81842e-05	0.00403071	3260.87	2465.57	2963.58	3143.67	2034.32	1963.16	2416.94	1874.53	2042.98	chr5;chr5;chr5;chr5;chr5;chr5;chr5;chr5;chr5;chr5;chr5;chr5;chr5;chr5;chr5;chr5;chr5;chr5;chr5;chr5;chr5;chr5;chr5;chr5;chr5;chr5;chr5;chr5;chr5;chr5;chr5;chr5;chr5;chr5;chr5;chr5;chr5;chr5;chr5;chr5;chr5;chr5;chr5;chr5;chr5;chr5;chr5;chr5;chr5;chr5;chr5;chr5;chr5;chr5;chr5;chr5;chr5;chr5;chr5;chr5;chr5;chr5;chr5;chr5;chr5;chr5;chr5;chr5;chr5;chr5;chr5;chr5;chr5;chr5;chr5;chr5;chr5;chr5;chr5;chr5…	136248135;136248135;136248135;136248510;136249168;136249168;136249168;136250524;136250524;136250524;136250524;136250527;136251371;136251371;136251371;136251371;136251371;136252543;136252543;136252543;136252543;136252543;136254067;136254067;136254067;136254067;136254067;136256228;136256228;136256232;136256232;136256232;136256800;136256800;136256800;136256800;136256800;136257913;136257913;136257913…	136248980;136248980;136248980;136249232;136249232;136249232;136249232;136250604;136250604;136250604;136250604;136250604;136251427;136251427;136251427;136251427;136251427;136252626;136252626;136252626;136252626;136252626;136254183;136254183;136254183;136254183;136254183;136256344;136256325;136256344;136256344;136256344;136256866;136256866;136256866;136256866;136256866;136258040;136258040;136258040…	-;-;-;-;-;-;-;-;-;-;-;-;-;-;-;-;-;-;-;-;-;-;-;-;-;-;-;-;-;-;-;-;-;-;-;-;-;-;-;-;-;-;-;-;-;-;-;-;-;-;-;-;-;-;-;-;-;-;-;-;-;-;-;-;-;-;-;-;-;-;-;-;-;-;-;-;-;-;-;-;-;-;-;-;-;-;-;-;-;-;-;-;-;-;-;-;-;-;-;-;-;-;-;-;-;-;-;-;-;-;-;-;-;-;-;-;-;-;-;-;-;-;-;-;-;-;-;-	20024	protein_coding
ENSMUSG00000029878.6	Dbpht2	165.696	-1.29107	0.326964	-3.94865	7.85938e-05	0.00404034	264.369	243.721	276.367	202.68	55.6839	151.795	82.8932	63.9375	149.818	chr12;chr12	74296668;74297474	74302008;74300468	+;+	5341	lncRNA
ENSMUSG00000028007.13	Snx7	337.349	0.988206	0.250327	3.94765	7.89206e-05	0.00404568	242.258	158.64	229.385	242.874	249.959	424.842	583.047	471.781	433.359	chr3;chr3;chr3;chr3;chr3;chr3;chr3;chr3;chr3;chr3;chr3;chr3;chr3;chr3;chr3;chr3;chr3;chr3;chr3;chr3;chr3;chr3;chr3;chr3;chr3;chr3;chr3;chr3;chr3;chr3;chr3;chr3;chr3;chr3	117781647;117781871;117782173;117782299;117800841;117800841;117800841;117827074;117829577;117829577;117829577;117829577;117832840;117832840;117832840;117832840;117837138;117837138;117837138;117837138;117838820;117838820;117838820;117839928;117839928;117839928;117839928;117846514;117846514;117846514;117846514;117868744;117868744;117868744	117782376;117782376;117782376;117782376;117800993;117800993;117800993;117831274;117829663;117829663;117829663;117829663;117833039;117833039;117833039;117833039;117837336;117837336;117837336;117837336;117838984;117838984;117838984;117840038;117840038;117840038;117840038;117846696;117846708;117846696;117846696;117868821;117868880;117868936	-;-;-;-;-;-;-;-;-;-;-;-;-;-;-;-;-;-;-;-;-;-;-;-;-;-;-;-;-;-;-;-;-;-	6147	protein_coding
ENSMUSG00000102250.1	Gm38260	44.636	2.83401	0.718749	3.94298	8.04752e-05	0.00411376	6.72939	7.09006	14.7396	11.9726	98.9936	59.2372	73.5794	126.906	2.47634	chr1	25672245	25676239	-	3995	TEC
ENSMUSG00000094338.1	Hist1h2bl	104.218	0.847	0.214953	3.94039	8.1348e-05	0.00414643	68.2552	81.5357	68.1706	70.1255	162.102	110.144	115.492	125.937	136.199	chr13	21715763	21716143	-	381	protein_coding
ENSMUSG00000030551.14	Nr2f2	1076.5	0.91557	0.232394	3.93974	8.15715e-05	0.00414643	563.346	785.224	840.156	696.123	2009.57	1422.62	991.924	1398.87	980.63	chr7;chr7;chr7;chr7;chr7;chr7;chr7;chr7;chr7;chr7;chr7	70351944;70353074;70354439;70355689;70357763;70357763;70357763;70358621;70359814;70359888;70366093	70354931;70355237;70354931;70358403;70358290;70358290;70358290;70359895;70359921;70360593;70366735	-;-;-;-;-;-;-;-;-;-;-	8625	protein_coding
ENSMUSG00000109362.1	Gm44562	43.2535	2.18879	0.55665	3.93207	8.42188e-05	0.00426905	14.4201	7.97632	23.0306	12.8278	75.4826	87.0047	50.2948	104.625	13.6199	chr7	59258855	59260201	-	1347	TEC
ENSMUSG00000116832.1	Gm49658	42.1943	2.64922	0.674818	3.92584	8.64292e-05	0.00436889	6.72939	8.86257	11.9759	15.3934	65.5833	114.772	81.0304	71.6875	3.71451	chr16	74188831	74192499	-	3669	TEC
ENSMUSG00000045776.3	Lrtm1	20.3974	2.3823	0.607323	3.92263	8.75889e-05	0.00441521	6.72939	0.886257	6.44857	10.2623	50.7342	24.9907	17.6963	34.875	30.9542	chr14;chr14;chr14;chr14;chr14;chr14;chr14;chr14;chr14	29018208;29018504;29020872;29021620;29021620;29021620;29027324;29027324;29027431	29018609;29018609;29021489;29022216;29022216;29022216;29027754;29033645;29029787	+;+;+;+;+;+;+;+;+	7939	protein_coding
ENSMUSG00000020844.6	Nxn	115.762	1.11483	0.284349	3.92063	8.83163e-05	0.00443954	59.6031	69.1281	66.3281	85.5189	240.059	120.326	156.473	131.75	112.673	chr11;chr11;chr11;chr11;chr11;chr11;chr11;chr11;chr11;chr11	76257198;76261542;76263008;76272376;76273971;76274515;76278474;76358803;76398701;76398701	76258747;76261666;76263187;76272482;76274071;76274648;76278591;76359286;76399068;76399140	-;-;-;-;-;-;-;-;-;-	3239	protein_coding
ENSMUSG00000038702.6	Dsel	242.983	-0.974367	0.24871	-3.91768	8.94051e-05	0.0044769	392.227	248.152	396.126	300.171	163.339	171.233	110.835	236.375	168.391	chr1;chr1;chr1;chr1;chr1;chr1;chr1;chr1;chr1	111858702;111858706;111862924;111863323;111864095;111864095;111864095;111864396;111864396	111860373;111863640;111863640;111863640;111864918;111864231;111864768;111864880;111864883	-;-;-;-;-;-;-;-;-	5763	protein_coding
ENSMUSG00000003279.17	Dlgap1	1463.23	-0.958868	0.244779	-3.91728	8.95528e-05	0.0044769	2244.73	1599.69	2151.98	2018.24	1548.01	976.489	857.805	1165.41	606.703	chr17;chr17;chr17;chr17;chr17;chr17;chr17;chr17;chr17;chr17;chr17;chr17;chr17;chr17;chr17;chr17;chr17;chr17;chr17;chr17;chr17;chr17;chr17;chr17;chr17;chr17;chr17;chr17;chr17;chr17;chr17;chr17;chr17;chr17;chr17;chr17;chr17;chr17;chr17;chr17;chr17;chr17;chr17;chr17;chr17;chr17;chr17;chr17;chr17;chr17;chr17;chr17;chr17;chr17;chr17;chr17;chr17;chr17;chr17;chr17;chr17;chr17;chr17;chr17;chr17;chr17;chr…	69969073;69969246;69969368;69969368;69969373;69969402;69969421;70078262;70078262;70078262;70078262;70078262;70078262;70078262;70206237;70206237;70308047;70308047;70308047;70308047;70308047;70308047;70424794;70424796;70424796;70424796;70424796;70424796;70424796;70515954;70515954;70515954;70515954;70515954;70515954;70515954;70516022;70516648;70521677;70522055;70522077;70522114;70522136;70522136;705…	69969670;69969670;69969670;69969670;69969670;69969670;69969670;70078423;70078423;70078423;70081019;70078423;70078423;70078423;70206345;70206345;70308170;70308170;70308170;70308170;70308170;70308170;70424888;70424888;70424888;70424888;70424888;70424888;70424888;70516996;70516996;70516996;70516996;70518806;70516996;70516996;70516996;70516996;70521800;70522268;70522262;70522268;70522268;70522262;705…	+;+;+;+;+;+;+;+;+;+;+;+;+;+;+;+;+;+;+;+;+;+;+;+;+;+;+;+;+;+;+;+;+;+;+;+;+;+;+;+;+;+;+;+;+;+;+;+;+;+;+;+;+;+;+;+;+;+;+;+;+;+;+;+;+;+;+;+;+;+;+;+;+;+;+;+;+;+;+;+;+;+;+;+;+;+;+;+;+;+;+;+;+;+;+;+;+;+;+;+;+;+;+;+;+;+;+;+;+;+;+;+;+;+;+;+;+;+;+;+;+;+;+;+;+;+;+;+	17890	protein_coding
ENSMUSG00000060445.11	Sycp2	35.0212	1.75467	0.448567	3.91172	9.16416e-05	0.00456873	13.4588	17.7251	16.582	12.8278	44.5471	80.5256	38.1868	67.8125	23.5252	chr2;chr2;chr2;chr2;chr2;chr2;chr2;chr2;chr2;chr2;chr2;chr2;chr2;chr2;chr2;chr2;chr2;chr2;chr2;chr2;chr2;chr2;chr2;chr2;chr2;chr2;chr2;chr2;chr2;chr2;chr2;chr2;chr2;chr2;chr2;chr2;chr2;chr2;chr2;chr2;chr2;chr2;chr2;chr2;chr2;chr2;chr2;chr2;chr2;chr2;chr2;chr2;chr2;chr2;chr2;chr2;chr2;chr2;chr2;chr2;chr2;chr2;chr2;chr2;chr2;chr2;chr2;chr2;chr2;chr2;chr2;chr2;chr2;chr2;chr2;chr2	178345293;178346119;178347423;178347423;178347573;178347573;178347776;178348222;178348222;178348421;178348421;178350018;178350018;178350831;178350831;178351582;178351582;178352452;178352452;178354917;178354917;178356440;178356440;178358095;178358095;178358709;178358709;178360306;178360306;178362940;178362940;178363416;178363416;178364698;178364698;178364842;178364842;178368474;178368474;178369268…	178346407;178346407;178347479;178347479;178347654;178347654;178347834;178348321;178348321;178348515;178348515;178350092;178350127;178350986;178350986;178351672;178351672;178352637;178352637;178355122;178355122;178356638;178356638;178358271;178358271;178358746;178358746;178360468;178360468;178362991;178362991;178363471;178363471;178364755;178364755;178364906;178364906;178368510;178368510;178369395…	-;-;-;-;-;-;-;-;-;-;-;-;-;-;-;-;-;-;-;-;-;-;-;-;-;-;-;-;-;-;-;-;-;-;-;-;-;-;-;-;-;-;-;-;-;-;-;-;-;-;-;-;-;-;-;-;-;-;-;-;-;-;-;-;-;-;-;-;-;-;-;-;-;-;-;-	5967	protein_coding
ENSMUSG00000002059.18	Rab34	453.831	-0.578958	0.14807	-3.91002	9.22868e-05	0.0045883	642.176	530.868	584.056	467.788	339.053	357.274	424.711	380.719	357.831	chr11;chr11;chr11;chr11;chr11;chr11;chr11;chr11;chr11;chr11;chr11;chr11;chr11;chr11;chr11;chr11;chr11;chr11;chr11;chr11;chr11;chr11;chr11;chr11;chr11;chr11;chr11;chr11;chr11;chr11;chr11;chr11;chr11;chr11;chr11;chr11;chr11;chr11;chr11;chr11;chr11;chr11;chr11;chr11;chr11;chr11;chr11;chr11;chr11;chr11;chr11;chr11;chr11;chr11;chr11;chr11;chr11;chr11;chr11;chr11;chr11;chr11	78188430;78188440;78188779;78188879;78188922;78189178;78189240;78189571;78189571;78189571;78189571;78189571;78189571;78189588;78190130;78190130;78190130;78190130;78190130;78190130;78190130;78190130;78190289;78190289;78190289;78190289;78190289;78190289;78190353;78190478;78190478;78190478;78190478;78190478;78190478;78190478;78190685;78190685;78190685;78190685;78190685;78190685;78191208;78191208;781…	78188511;78188511;78189390;78189390;78189390;78189390;78189390;78189662;78189662;78189662;78189662;78189662;78189662;78189662;78190195;78190306;78190195;78190135;78190195;78190195;78190195;78190195;78190390;78190390;78190390;78190390;78190390;78190390;78190390;78190542;78190542;78191114;78190542;78190542;78190542;78190542;78190933;78190736;78190736;78190736;78190736;78190736;78191289;78191265;781…	+;+;+;+;+;+;+;+;+;+;+;+;+;+;+;+;+;+;+;+;+;+;+;+;+;+;+;+;+;+;+;+;+;+;+;+;+;+;+;+;+;+;+;+;+;+;+;+;+;+;+;+;+;+;+;+;+;+;+;+;+;+	2385	protein_coding
ENSMUSG00000055430.4	Nap1l5	802.473	-0.551514	0.141201	-3.90587	9.38858e-05	0.00465504	1032.48	1046.67	980.182	839.795	539.515	734.912	715.303	632.593	700.804	chr6;chr6;chr6	58905233;58905804;58906480	58907076;58906239;58906673	-;-;-	1844	protein_coding
ENSMUSG00000028224.14	Nbn	308.505	-0.675099	0.173256	-3.89654	9.75756e-05	0.00482481	381.652	371.342	370.332	432.725	223.973	203.628	237.503	233.469	321.924	chr4;chr4;chr4;chr4;chr4;chr4;chr4;chr4;chr4;chr4;chr4;chr4;chr4;chr4;chr4;chr4;chr4;chr4;chr4;chr4;chr4;chr4;chr4;chr4;chr4;chr4;chr4	15957925;15957967;15962311;15962311;15963772;15963772;15964247;15964247;15965134;15965134;15969341;15969341;15970721;15970721;15971766;15971766;15976035;15976035;15979141;15979141;15981307;15981307;15983954;15986509;15989002;15991182;15992434	15958110;15958110;15962444;15962444;15963920;15963920;15964406;15964406;15965237;15965237;15969458;15969458;15970914;15970914;15971863;15971863;15976164;15976164;15979413;15979413;15981554;15981748;15984022;15986664;15989115;15991231;15992589	+;+;+;+;+;+;+;+;+;+;+;+;+;+;+;+;+;+;+;+;+;+;+;+;+;+;+	2533	protein_coding
ENSMUSG00000026836.15	Acvr1	354.318	0.80906	0.207798	3.89349	9.88139e-05	0.00487276	211.495	225.996	297.555	264.253	597.674	452.609	395.838	416.562	326.877	chr2;chr2;chr2;chr2;chr2;chr2;chr2;chr2;chr2;chr2;chr2;chr2;chr2;chr2;chr2;chr2;chr2;chr2;chr2;chr2;chr2;chr2;chr2;chr2;chr2;chr2;chr2;chr2;chr2;chr2;chr2;chr2;chr2;chr2;chr2;chr2;chr2;chr2;chr2;chr2;chr2;chr2;chr2;chr2;chr2;chr2;chr2;chr2;chr2;chr2;chr2;chr2;chr2;chr2;chr2;chr2;chr2;chr2;chr2;chr2;chr2;chr2	58388644;58439578;58443206;58446434;58446441;58446441;58447149;58448314;58448314;58448314;58448314;58458885;58458885;58458885;58458885;58458885;58462881;58462881;58462881;58462881;58462881;58468514;58468514;58468514;58468514;58468514;58474173;58474173;58474173;58474173;58474173;58477605;58477605;58477605;58477605;58477605;58477758;58479665;58479665;58479665;58479665;58479665;58479665;58500484;585…	58389178;58439710;58443616;58447673;58447673;58447673;58447673;58448444;58448444;58448444;58448444;58459082;58459082;58459082;58459082;58459082;58463156;58463156;58463156;58463156;58463156;58468660;58468660;58468660;58468660;58468660;58474272;58474272;58474272;58474272;58474272;58477816;58477816;58477816;58477816;58477816;58477816;58479928;58479928;58479928;58479928;58479928;58479928;58500557;585…	-;-;-;-;-;-;-;-;-;-;-;-;-;-;-;-;-;-;-;-;-;-;-;-;-;-;-;-;-;-;-;-;-;-;-;-;-;-;-;-;-;-;-;-;-;-;-;-;-;-;-;-;-;-;-;-;-;-;-;-;-;-	4829	protein_coding
ENSMUSG00000110373.1	Gm42303	33.631	-2.61856	0.673896	-3.88571	0.000102033	0.00500431	59.6031	54.9479	72.7767	63.284	33.4103	3.70233	5.58831	1.9375	7.42902	chr4;chr4	76451231;76489245	76451531;76490113	+;+	1170	lncRNA
ENSMUSG00000067973.11	Gm6994	21.1968	2.14872	0.553092	3.88493	0.000102361	0.00500684	7.69073	1.77251	13.8184	5.98632	39.5974	30.5442	40.9809	28.0937	22.287	chr14;chr14;chr14;chr14;chr14;chr14;chr14;chr14;chr14;chr14;chr14	77479483;77480107;77481122;77481122;77486006;77486006;77499950;77499950;77501335;77501335;77506779	77480168;77480168;77481221;77481221;77486079;77486079;77500039;77500039;77501440;77501457;77506868	-;-;-;-;-;-;-;-;-;-;-	1163	lncRNA
ENSMUSG00000063239.17	Grm4	137.988	1.61871	0.416801	3.88366	0.000102896	0.00501951	61.5258	25.7015	97.6497	71.8358	301.93	166.605	265.445	160.812	90.3864	chr17;chr17;chr17;chr17;chr17;chr17;chr17;chr17;chr17;chr17;chr17;chr17;chr17;chr17;chr17;chr17;chr17;chr17;chr17;chr17;chr17;chr17;chr17;chr17;chr17;chr17;chr17;chr17;chr17;chr17;chr17;chr17;chr17;chr17;chr17;chr17;chr17;chr17;chr17;chr17;chr17;chr17;chr17;chr17;chr17;chr17;chr17;chr17;chr17;chr17;chr17;chr17;chr17;chr17;chr17;chr17;chr17;chr17;chr17;chr17;chr17;chr17;chr17;chr17;chr17;chr17;chr…	27422387;27425899;27425907;27426243;27426556;27426784;27431332;27431332;27431332;27431332;27431332;27434533;27434533;27434533;27434533;27434533;27434533;27438296;27438296;27438296;27438296;27438296;27438296;27438662;27438662;27438662;27438662;27438662;27438662;27450125;27450125;27450125;27450125;27450156;27451629;27451905;27451905;27451905;27451905;27451905;27451905;27451905;27451905;27454487;274…	27422781;27426833;27426833;27426833;27426833;27426833;27431578;27431578;27431578;27431578;27431578;27435468;27435468;27435468;27435468;27435468;27435468;27438432;27438432;27438432;27438432;27438432;27438432;27438862;27438862;27438862;27438862;27438862;27438862;27450265;27450265;27450265;27450265;27450265;27451822;27452059;27452059;27452059;27452059;27452059;27452059;27452059;27452059;27454622;274…	-;-;-;-;-;-;-;-;-;-;-;-;-;-;-;-;-;-;-;-;-;-;-;-;-;-;-;-;-;-;-;-;-;-;-;-;-;-;-;-;-;-;-;-;-;-;-;-;-;-;-;-;-;-;-;-;-;-;-;-;-;-;-;-;-;-;-	5977	protein_coding
ENSMUSG00000028248.15	Pnisr	2665.49	-0.734498	0.189209	-3.88195	0.000103622	0.00502789	4469.27	3052.27	3234.42	2942.7	1524.5	1852.09	2050.91	2414.12	2449.1	chr4;chr4;chr4;chr4;chr4;chr4;chr4;chr4;chr4;chr4;chr4;chr4;chr4;chr4;chr4;chr4;chr4;chr4;chr4;chr4;chr4;chr4;chr4;chr4;chr4;chr4;chr4;chr4;chr4;chr4;chr4;chr4;chr4;chr4;chr4;chr4;chr4;chr4;chr4;chr4;chr4;chr4;chr4;chr4;chr4;chr4;chr4;chr4;chr4;chr4;chr4;chr4;chr4;chr4;chr4;chr4;chr4;chr4;chr4;chr4;chr4;chr4;chr4;chr4;chr4;chr4;chr4;chr4	21847583;21848048;21848055;21848058;21848058;21848064;21848073;21848081;21854068;21854245;21854245;21854347;21854347;21854347;21854347;21854347;21854347;21857180;21857180;21857180;21857180;21857180;21857180;21857180;21857180;21857614;21858726;21858999;21859084;21859084;21859084;21859084;21859084;21859084;21860820;21860820;21860820;21860820;21860820;21860878;21860878;21861987;21861987;21861987;218…	21848139;21848139;21848139;21848139;21848139;21848139;21848139;21848139;21854445;21854445;21854445;21854445;21854445;21854924;21854445;21854445;21854445;21857368;21857368;21857368;21860468;21857368;21857368;21857368;21857368;21857990;21859307;21859307;21859202;21859307;21859307;21859307;21859307;21859307;21860886;21860991;21860991;21860991;21860991;21860991;21860991;21862043;21862123;21862177;218…	+;+;+;+;+;+;+;+;+;+;+;+;+;+;+;+;+;+;+;+;+;+;+;+;+;+;+;+;+;+;+;+;+;+;+;+;+;+;+;+;+;+;+;+;+;+;+;+;+;+;+;+;+;+;+;+;+;+;+;+;+;+;+;+;+;+;+;+	10187	protein_coding
ENSMUSG00000019461.12	Plscr3	431.241	-0.70836	0.182472	-3.88201	0.000103595	0.00502789	674.861	525.551	581.292	417.332	298.218	344.316	287.798	364.25	387.547	chr11;chr11;chr11;chr11;chr11;chr11;chr11;chr11;chr11;chr11;chr11;chr11;chr11;chr11;chr11;chr11;chr11;chr11;chr11;chr11;chr11;chr11;chr11;chr11;chr11;chr11;chr11;chr11;chr11	69846376;69846617;69846617;69846676;69846908;69846908;69846908;69847335;69847335;69847335;69847335;69847657;69847657;69847657;69847657;69847803;69847803;69847803;69847803;69848214;69848214;69848214;69848214;69850012;69850012;69850012;69850344;69850344;69850344	69846522;69846691;69846691;69847075;69847075;69847075;69847075;69847573;69847573;69847573;69847573;69847699;69847699;69847699;69847699;69848023;69848023;69848023;69848023;69848375;69848375;69848375;69848375;69850173;69850173;69850173;69851043;69852058;69851036	+;+;+;+;+;+;+;+;+;+;+;+;+;+;+;+;+;+;+;+;+;+;+;+;+;+;+;+;+	3148	protein_coding
ENSMUSG00000036466.17	Megf11	325.54	1.008	0.259793	3.88001	0.00010445	0.00504111	184.577	233.972	201.748	212.942	696.667	411.884	318.533	366.187	303.351	chr9;chr9;chr9;chr9;chr9;chr9;chr9;chr9;chr9;chr9;chr9;chr9;chr9;chr9;chr9;chr9;chr9;chr9;chr9;chr9;chr9;chr9;chr9;chr9;chr9;chr9;chr9;chr9;chr9;chr9;chr9;chr9;chr9;chr9;chr9;chr9;chr9;chr9;chr9;chr9;chr9;chr9;chr9;chr9;chr9;chr9;chr9;chr9;chr9;chr9;chr9;chr9;chr9;chr9;chr9;chr9;chr9;chr9;chr9;chr9;chr9;chr9;chr9;chr9;chr9;chr9;chr9;chr9;chr9;chr9;chr9;chr9;chr9;chr9;chr9;chr9;chr9;chr9;chr9;chr9…	64385626;64385626;64385626;64385683;64385686;64501336;64501523;64501523;64501523;64501523;64501523;64501523;64501601;64506028;64506028;64506028;64506028;64506028;64506028;64506028;64508708;64508708;64508708;64508708;64508708;64508708;64508708;64508977;64544594;64544594;64544594;64544594;64544594;64546899;64638235;64638235;64638235;64638235;64638235;64638235;64638235;64640014;64640014;64640014;646…	64385828;64385828;64385828;64385828;64385828;64501360;64501623;64501623;64501623;64501623;64501623;64501623;64501623;64506129;64506129;64506129;64506129;64506129;64506129;64506129;64508808;64508808;64508808;64508808;64508808;64508808;64508808;64509072;64544686;64544686;64544686;64544686;64544686;64547023;64638466;64638481;64638481;64638481;64638481;64638481;64638481;64640134;64640134;64640134;646…	+;+;+;+;+;+;+;+;+;+;+;+;+;+;+;+;+;+;+;+;+;+;+;+;+;+;+;+;+;+;+;+;+;+;+;+;+;+;+;+;+;+;+;+;+;+;+;+;+;+;+;+;+;+;+;+;+;+;+;+;+;+;+;+;+;+;+;+;+;+;+;+;+;+;+;+;+;+;+;+;+;+;+;+;+;+;+;+;+;+;+;+;+;+;+;+;+;+;+;+;+;+;+;+;+;+;+;+;+;+;+;+;+;+;+;+;+;+;+;+;+;+;+;+;+;+;+;+	11181	protein_coding
ENSMUSG00000111131.1	9930024M15Rik	58.9915	1.35059	0.34806	3.88033	0.000104314	0.00504111	30.7629	46.0854	30.4004	19.6693	90.3317	85.1535	63.3341	109.469	55.7176	chr10	41826538	41829121	+	2584	TEC
ENSMUSG00000106385.1	Gm42943	9.56864	4.62201	1.19157	3.87894	0.000104913	0.00505003	0	0.886257	1.84245	0	13.6116	44.4279	12.108	5.8125	7.42902	chr3	156731098	156734339	+	3242	TEC
ENSMUSG00000031748.16	Gnao1	2956.96	0.863335	0.222986	3.8717	0.000108077	0.00518855	1924.6	1814.17	2262.53	2126.85	5522.61	3587.55	3403.28	3706.44	2264.61	chr8;chr8;chr8;chr8;chr8;chr8;chr8;chr8;chr8;chr8;chr8;chr8;chr8;chr8;chr8;chr8;chr8;chr8;chr8;chr8;chr8;chr8;chr8;chr8;chr8;chr8;chr8;chr8;chr8;chr8;chr8;chr8;chr8;chr8;chr8;chr8;chr8;chr8;chr8;chr8;chr8;chr8;chr8;chr8;chr8;chr8;chr8;chr8;chr8;chr8;chr8;chr8;chr8	93809966;93810636;93810838;93810840;93811313;93811651;93811651;93811651;93811651;93811651;93896231;93896231;93896231;93896231;93896231;93944198;93944198;93944198;93944198;93944198;93949404;93949404;93949404;93949404;93949505;93950302;93950302;93950302;93950302;93950302;93950405;93950405;93952947;93953975;93953975;93956065;93956065;93962844;93963384;93963384;93963384;93963384;93963384;93965796;939…	93810129;93811453;93811453;93811453;93811453;93811693;93811693;93811770;93811693;93811693;93896372;93896372;93896372;93896372;93896372;93944358;93944358;93944358;93944358;93944358;93949532;93949532;93949532;93949532;93949532;93950675;93950431;93950431;93950431;93950403;93950431;93950431;93953024;93954128;93954128;93956580;93960690;93963537;93963537;93963537;93963537;93963537;93963537;93969210;939…	+;+;+;+;+;+;+;+;+;+;+;+;+;+;+;+;+;+;+;+;+;+;+;+;+;+;+;+;+;+;+;+;+;+;+;+;+;+;+;+;+;+;+;+;+;+;+;+;+;+;+;+;+	11053	protein_coding
ENSMUSG00000056313.5	Tcim	415.097	1.00406	0.259417	3.87045	0.000108633	0.00520147	284.557	167.503	306.768	307.013	513.529	723.805	578.39	529.906	324.4	chr8	24437180	24438984	-	1805	protein_coding
ENSMUSG00000018474.18	Chd3	3910.49	0.532535	0.137843	3.86334	0.000111845	0.00534119	2875.37	3054.04	3586.33	3017.11	5506.52	4509.43	4114.86	4657.75	3872.99	chr11;chr11;chr11;chr11;chr11;chr11;chr11;chr11;chr11;chr11;chr11;chr11;chr11;chr11;chr11;chr11;chr11;chr11;chr11;chr11;chr11;chr11;chr11;chr11;chr11;chr11;chr11;chr11;chr11;chr11;chr11;chr11;chr11;chr11;chr11;chr11;chr11;chr11;chr11;chr11;chr11;chr11;chr11;chr11;chr11;chr11;chr11;chr11;chr11;chr11;chr11;chr11;chr11;chr11;chr11;chr11;chr11;chr11;chr11;chr11;chr11;chr11;chr11;chr11;chr11;chr11;chr…	69343273;69343273;69343273;69344126;69344351;69345136;69345136;69345136;69345136;69345136;69345136;69345471;69345471;69345471;69345471;69345471;69345471;69346136;69346572;69346618;69346618;69346618;69346618;69347066;69347066;69347066;69347066;69347066;69347066;69347753;69347753;69347753;69347753;69347753;69348393;69348393;69348393;69348393;69348393;69348710;69348710;69348921;69348921;69348921;693…	69344478;69344478;69344478;69344478;69344478;69345262;69345262;69345262;69345262;69345262;69345262;69345634;69345634;69345634;69345634;69345634;69346019;69346813;69346813;69346813;69346813;69346813;69346813;69347134;69347198;69347198;69347198;69347198;69347198;69347861;69347861;69347861;69347861;69347861;69348521;69348521;69348521;69348521;69348610;69348716;69348811;69349056;69349056;69349056;693…	-;-;-;-;-;-;-;-;-;-;-;-;-;-;-;-;-;-;-;-;-;-;-;-;-;-;-;-;-;-;-;-;-;-;-;-;-;-;-;-;-;-;-;-;-;-;-;-;-;-;-;-;-;-;-;-;-;-;-;-;-;-;-;-;-;-;-;-;-;-;-;-;-;-;-;-;-;-;-;-;-;-;-;-;-;-;-;-;-;-;-;-;-;-;-;-;-;-;-;-;-;-;-;-;-;-;-;-;-;-;-;-;-;-;-;-;-;-;-;-;-;-;-;-;-;-;-;-	8443	protein_coding
ENSMUSG00000087528.1	9830144P21Rik	31.4201	-1.727	0.447288	-3.86105	0.0001129	0.00534936	68.2552	45.1991	55.2734	36.7731	4.94968	16.6605	13.0394	20.3437	22.287	chr2;chr2;chr2;chr2;chr2;chr2;chr2;chr2;chr2;chr2;chr2;chr2	129205958;129207520;129211936;129216127;129218364;129219543;129222575;129224192;129225368;129226394;129229522;129230459	129206451;129207839;129212005;129216979;129218508;129220333;129222675;129225910;129225910;129226438;129229751;129230579	-;-;-;-;-;-;-;-;-;-;-;-	4889	lncRNA
ENSMUSG00000030067.17	Foxp1	839.253	0.695034	0.179984	3.86165	0.000112624	0.00534936	547.003	788.769	632.881	529.362	1217.62	1118.1	1004.96	904.812	809.763	chr6;chr6;chr6;chr6;chr6;chr6;chr6;chr6;chr6;chr6;chr6;chr6;chr6;chr6;chr6;chr6;chr6;chr6;chr6;chr6;chr6;chr6;chr6;chr6;chr6;chr6;chr6;chr6;chr6;chr6;chr6;chr6;chr6;chr6;chr6;chr6;chr6;chr6;chr6;chr6;chr6;chr6;chr6;chr6;chr6;chr6;chr6;chr6;chr6;chr6;chr6;chr6;chr6;chr6;chr6;chr6;chr6;chr6;chr6;chr6;chr6;chr6;chr6;chr6;chr6;chr6;chr6;chr6;chr6;chr6;chr6;chr6;chr6;chr6;chr6;chr6;chr6;chr6;chr6;chr6…	98925338;98925342;98925415;98929189;98929466;98929556;98930090;98930090;98930090;98930090;98930090;98930090;98930090;98930090;98930090;98930171;98935274;98935274;98935274;98935274;98935274;98935274;98935274;98935274;98935274;98935274;98935274;98935274;98935274;98935274;98939719;98939719;98939719;98939719;98939719;98939719;98939719;98939719;98939719;98939719;98939719;98939719;98940995;98941536;989…	98930234;98930234;98925802;98930234;98930234;98929785;98930234;98930234;98930234;98930234;98930234;98930234;98930234;98930234;98930234;98930234;98935440;98935545;98935440;98935440;98935440;98935440;98935440;98935440;98935440;98935440;98935440;98935440;98935440;98935440;98939788;98939788;98939788;98939788;98939788;98939788;98939788;98939788;98939788;98939788;98939788;98939788;98941164;98941657;989…	-;-;-;-;-;-;-;-;-;-;-;-;-;-;-;-;-;-;-;-;-;-;-;-;-;-;-;-;-;-;-;-;-;-;-;-;-;-;-;-;-;-;-;-;-;-;-;-;-;-;-;-;-;-;-;-;-;-;-;-;-;-;-;-;-;-;-;-;-;-;-;-;-;-;-;-;-;-;-;-;-;-;-;-;-;-;-;-;-;-;-;-;-;-;-;-;-;-;-;-;-;-;-;-;-;-;-;-;-;-;-;-;-;-;-;-;-;-;-;-;-;-;-;-;-;-;-;-	13751	protein_coding
ENSMUSG00000106706.1	C530043K16Rik	33.1661	1.57562	0.408071	3.86116	0.000112852	0.00534936	24.0335	13.2939	16.582	9.40707	55.6839	36.0977	61.4714	34.875	47.0504	chr5	66592462	66595570	-	3109	TEC
ENSMUSG00000040929.17	Rfx3	1092.06	0.735253	0.190469	3.86023	0.000113279	0.00535331	699.856	709.892	798.701	981.756	1569.05	1516.1	1194.97	1430.84	927.389	chr19;chr19;chr19;chr19;chr19;chr19;chr19;chr19;chr19;chr19;chr19;chr19;chr19;chr19;chr19;chr19;chr19;chr19;chr19;chr19;chr19;chr19;chr19;chr19;chr19;chr19;chr19;chr19;chr19;chr19;chr19;chr19;chr19;chr19;chr19;chr19;chr19;chr19;chr19;chr19;chr19;chr19;chr19;chr19;chr19;chr19;chr19;chr19;chr19;chr19;chr19;chr19;chr19;chr19;chr19;chr19;chr19;chr19;chr19;chr19;chr19;chr19;chr19;chr19;chr19;chr19;chr…	27761721;27761727;27768139;27768141;27768318;27768455;27770629;27770629;27770629;27770629;27770629;27770629;27786614;27786614;27786614;27786614;27786614;27786614;27793611;27793611;27793611;27793611;27793611;27793611;27800117;27800117;27800117;27800117;27800117;27800117;27802382;27802382;27802382;27802382;27802382;27802382;27805143;27806188;27806188;27806188;27806188;27806188;27806793;27806793;278…	27768693;27768693;27768693;27768693;27768693;27768693;27770671;27770671;27770671;27770671;27770671;27770671;27786767;27786767;27786767;27786767;27786767;27786767;27793819;27793819;27793819;27793819;27793819;27793819;27800266;27800266;27800266;27800266;27800266;27800266;27802479;27802479;27802479;27802479;27802479;27802479;27806908;27806342;27806342;27806342;27806342;27806342;27806908;27806908;278…	-;-;-;-;-;-;-;-;-;-;-;-;-;-;-;-;-;-;-;-;-;-;-;-;-;-;-;-;-;-;-;-;-;-;-;-;-;-;-;-;-;-;-;-;-;-;-;-;-;-;-;-;-;-;-;-;-;-;-;-;-;-;-;-;-;-;-;-;-;-;-;-;-;-;-;-;-;-;-;-;-;-;-;-;-;-;-;-;-;-;-;-;-;-;-;-;-;-;-;-;-;-;-;-;-;-;-;-;-;-;-	11034	protein_coding
ENSMUSG00000046329.14	Slc25a23	711.68	0.791649	0.205223	3.8575	0.000114554	0.00539952	498.936	402.361	638.408	484.892	1116.15	739.54	1007.76	867.031	650.039	chr17;chr17;chr17;chr17;chr17;chr17;chr17;chr17;chr17;chr17;chr17;chr17;chr17;chr17;chr17;chr17;chr17;chr17;chr17;chr17;chr17;chr17;chr17;chr17;chr17;chr17;chr17;chr17;chr17;chr17;chr17	57043711;57045199;57045485;57047051;57047186;57047186;57047186;57047195;57052682;57052682;57052682;57052682;57052682;57053241;57053241;57053241;57053241;57053547;57053547;57053547;57053547;57053784;57053784;57053784;57055274;57055274;57056236;57056582;57058108;57059521;57059521	57045663;57045640;57045663;57047336;57047336;57047336;57047336;57047336;57052849;57052849;57052840;57052824;57052849;57053348;57053348;57053348;57053348;57053582;57053662;57053699;57053699;57053955;57053829;57053942;57055385;57055385;57058234;57056669;57058234;57059819;57059863	-;-;-;-;-;-;-;-;-;-;-;-;-;-;-;-;-;-;-;-;-;-;-;-;-;-;-;-;-;-;-	5294	protein_coding
ENSMUSG00000026185.8	Igfbp5	188.907	1.00109	0.259644	3.85562	0.000115436	0.005427	105.748	175.479	119.759	84.6637	232.635	235.098	327.847	189.875	229.061	chr1;chr1;chr1;chr1;chr1;chr1;chr1;chr1;chr1;chr1	72857932;72858065;72860049;72862334;72863143;72863143;72863851;72863851;72873806;72873806	72862508;72859209;72862189;72862508;72863262;72863262;72864080;72864080;72874275;72874884	-;-;-;-;-;-;-;-;-;-	6006	protein_coding
ENSMUSG00000031671.11	Setd6	136.794	-0.954374	0.247714	-3.85273	0.000116806	0.00546309	193.23	169.275	178.717	206.956	73.0078	65.7163	121.08	96.8749	126.293	chr8;chr8;chr8;chr8;chr8;chr8;chr8;chr8;chr8;chr8;chr8;chr8;chr8;chr8;chr8;chr8;chr8;chr8;chr8;chr8;chr8;chr8;chr8;chr8;chr8	95715881;95715915;95716162;95716353;95716353;95716607;95716607;95716607;95716611;95716620;95716921;95716921;95716921;95716921;95717009;95717921;95717921;95717921;95717921;95718193;95718193;95718193;95718476;95718476;95718476	95716270;95715963;95716270;95716494;95716494;95716801;95716801;95716801;95716801;95716801;95717237;95716978;95717041;95717041;95717062;95718066;95718101;95718101;95718075;95718335;95718335;95718335;95718871;95718519;95719010	+;+;+;+;+;+;+;+;+;+;+;+;+;+;+;+;+;+;+;+;+;+;+;+;+	1903	protein_coding
ENSMUSG00000022770.17	Dlg1	144.825	0.866547	0.224917	3.85274	0.000116802	0.00546309	91.3274	83.3082	133.577	88.9396	225.21	150.87	165.786	181.156	183.249	chr16;chr16;chr16;chr16;chr16;chr16;chr16;chr16;chr16;chr16;chr16;chr16;chr16;chr16;chr16;chr16;chr16;chr16;chr16;chr16;chr16;chr16;chr16;chr16;chr16;chr16;chr16;chr16;chr16;chr16;chr16;chr16;chr16;chr16;chr16;chr16;chr16;chr16;chr16;chr16;chr16;chr16;chr16;chr16;chr16;chr16;chr16;chr16;chr16;chr16;chr16;chr16;chr16;chr16;chr16;chr16;chr16;chr16;chr16;chr16;chr16;chr16;chr16;chr16;chr16;chr16;chr…	31663443;31663909;31663935;31663955;31664039;31664150;31664821;31664821;31664821;31664821;31664821;31664821;31665575;31665575;31665575;31665575;31665575;31665575;31684128;31684128;31684128;31684128;31684128;31684128;31684266;31743106;31743106;31743106;31743106;31743106;31743106;31743106;31754350;31771757;31771757;31771757;31771757;31771757;31771757;31781782;31781782;31781782;31781782;31781782;317…	31663488;31664321;31664321;31664321;31664321;31664321;31664870;31664870;31664870;31664870;31664870;31664870;31665706;31665706;31665706;31665706;31665706;31665706;31684294;31684294;31684294;31684294;31684294;31684294;31684294;31743270;31743270;31743270;31743270;31743270;31743270;31743270;31755016;31771855;31773787;31771855;31771855;31771855;31771855;31781835;31781835;31781835;31781835;31781835;317…	+;+;+;+;+;+;+;+;+;+;+;+;+;+;+;+;+;+;+;+;+;+;+;+;+;+;+;+;+;+;+;+;+;+;+;+;+;+;+;+;+;+;+;+;+;+;+;+;+;+;+;+;+;+;+;+;+;+;+;+;+;+;+;+;+;+;+;+;+;+;+;+;+;+;+;+;+;+;+;+;+;+;+;+;+;+;+;+;+;+;+;+;+;+;+;+;+;+;+;+;+;+;+;+;+;+;+;+;+;+;+;+;+;+;+;+;+;+;+;+;+;+;+;+;+;+;+;+	10736	protein_coding
ENSMUSG00000075334.2	Rprm	1887.43	-1.06437	0.276324	-3.85189	0.000117208	0.00546782	1712.15	1815.94	3227.97	3875.71	874.856	1419.84	1324.43	1052.06	1683.91	chr2	54084093	54085552	-	1460	protein_coding
ENSMUSG00000074024.5	4632427E13Rik	1725.22	0.641454	0.166684	3.84832	0.000118932	0.00553399	1572.75	1300.14	1292.48	1098.92	2306.55	1951.13	1950.32	2458.69	1596	chr7;chr7;chr7;chr7;chr7;chr7	92734166;92737637;92737658;92740000;92740706;92741062	92739264;92741468;92741468;92741459;92740976;92741459	-;-;-;-;-;-	7303	lncRNA
ENSMUSG00000044501.17	Zfp758	108.321	-1.01093	0.262803	-3.84673	0.000119705	0.00554474	129.781	173.706	124.365	174.458	79.1949	71.2698	96.864	79.4375	45.8123	chr17;chr17;chr17;chr17;chr17;chr17;chr17;chr17;chr17;chr17;chr17;chr17;chr17;chr17;chr17	22361453;22361453;22361455;22361522;22371991;22371991;22372036;22373643;22373643;22373643;22373643;22374788;22374788;22374788;22374788	22361707;22361707;22361707;22361707;22372088;22372088;22372088;22373769;22373769;22373769;22373769;22376256;22377281;22377281;22377280	+;+;+;+;+;+;+;+;+;+;+;+;+;+;+	2974	protein_coding
ENSMUSG00000028565.18	Nfia	9956.39	0.974555	0.253356	3.84659	0.000119774	0.00554474	4884.57	6925.21	7498.76	6616.59	20883.9	11337.4	7988.48	12815.6	10656.9	chr4;chr4;chr4;chr4;chr4;chr4;chr4;chr4;chr4;chr4;chr4;chr4;chr4;chr4;chr4;chr4;chr4;chr4;chr4;chr4;chr4;chr4;chr4;chr4;chr4;chr4;chr4;chr4;chr4;chr4;chr4;chr4;chr4;chr4;chr4;chr4;chr4;chr4;chr4;chr4;chr4;chr4;chr4;chr4;chr4;chr4;chr4;chr4;chr4;chr4;chr4;chr4;chr4;chr4;chr4;chr4;chr4;chr4;chr4;chr4;chr4;chr4;chr4;chr4;chr4;chr4	97772734;97777608;97777626;97777803;97777819;97777834;97783082;97783082;97783082;97783082;97783082;97783082;97880119;97911033;97956374;97956374;97956374;97956374;97956374;97956374;98000392;98000392;98000392;98000392;98000392;98000392;98000392;98014213;98014213;98014213;98014213;98014213;98014213;98020827;98020827;98020827;98020827;98020827;98020827;98041551;98041551;98041551;98041551;98041551;980…	97772911;97777994;97777994;97777994;97777994;97777994;97783613;97783613;97783613;97783613;97783613;97783613;97880169;97911249;97956439;97956439;97956439;97956439;97956439;97956439;98000466;98000466;98000466;98000466;98000466;98000466;98000466;98014330;98014330;98014330;98014330;98014330;98014330;98020954;98020954;98020954;98020954;98020954;98020954;98042595;98041679;98041679;98041679;98041679;980…	+;+;+;+;+;+;+;+;+;+;+;+;+;+;+;+;+;+;+;+;+;+;+;+;+;+;+;+;+;+;+;+;+;+;+;+;+;+;+;+;+;+;+;+;+;+;+;+;+;+;+;+;+;+;+;+;+;+;+;+;+;+;+;+;+;+	10891	protein_coding
ENSMUSG00000102594.1	Gm38381	47.6123	2.63888	0.686247	3.84538	0.000120367	0.00555802	21.1495	0	17.5033	10.2623	113.843	104.591	77.3049	59.0937	24.7634	chr1	168348534	168350808	-	2275	TEC
ENSMUSG00000067242.11	Lgi1	196.396	-1.0566	0.274958	-3.84277	0.000121654	0.0056032	334.547	314.621	228.464	225.77	147.253	101.814	79.1677	181.156	154.771	chr19;chr19;chr19;chr19;chr19;chr19;chr19;chr19;chr19;chr19;chr19;chr19;chr19;chr19;chr19;chr19;chr19;chr19;chr19;chr19;chr19;chr19;chr19;chr19;chr19;chr19;chr19;chr19;chr19;chr19;chr19;chr19;chr19;chr19;chr19;chr19;chr19;chr19;chr19;chr19;chr19;chr19;chr19;chr19;chr19;chr19;chr19;chr19;chr19;chr19	38264536;38264567;38264577;38264646;38264660;38264671;38264762;38264813;38265410;38265575;38265575;38265575;38265575;38265575;38265575;38265575;38283970;38283970;38283970;38283970;38283970;38284142;38284142;38284142;38284142;38284142;38297929;38297929;38297929;38297929;38297929;38297929;38297929;38300708;38300708;38300708;38300708;38300708;38300717;38301161;38301161;38301161;38301161;38301161;383…	38265097;38265106;38265097;38265097;38265106;38265097;38265097;38265106;38265646;38265914;38269046;38265646;38265646;38265646;38265646;38265646;38284041;38284041;38284041;38284041;38284041;38284213;38284213;38284213;38284213;38284213;38298000;38297983;38298000;38298000;38298000;38298000;38298000;38300877;38300877;38300877;38300877;38300877;38300877;38301269;38301325;38301325;38301325;38301325;383…	+;+;+;+;+;+;+;+;+;+;+;+;+;+;+;+;+;+;+;+;+;+;+;+;+;+;+;+;+;+;+;+;+;+;+;+;+;+;+;+;+;+;+;+;+;+;+;+;+;+	11354	protein_coding
ENSMUSG00000018001.18	Cyth3	459.717	-1.14708	0.299457	-3.83054	0.000127861	0.00587415	798.874	530.868	666.045	649.943	238.822	280.451	553.242	188.906	230.299	chr5;chr5;chr5;chr5;chr5;chr5;chr5;chr5;chr5;chr5;chr5;chr5;chr5;chr5;chr5;chr5;chr5;chr5;chr5;chr5;chr5;chr5;chr5;chr5;chr5;chr5;chr5;chr5;chr5;chr5;chr5;chr5;chr5;chr5;chr5;chr5;chr5;chr5;chr5;chr5;chr5	143622447;143622501;143622534;143634066;143636351;143650527;143651241;143684396;143684396;143684396;143684396;143684396;143686473;143686473;143686473;143686473;143686473;143686978;143686978;143686978;143686978;143692548;143692548;143692548;143692548;143697716;143697716;143701319;143701319;143701597;143701597;143702814;143702814;143707084;143707084;143707239;143707239;143707395;143707395;143707833…	143622673;143627428;143622673;143634173;143636552;143650609;143651791;143684478;143684478;143684478;143684478;143684478;143686537;143686537;143686526;143686537;143686537;143687044;143687044;143687044;143687044;143692666;143692554;143692652;143692666;143697796;143697796;143701431;143701431;143701745;143701745;143702925;143702925;143707160;143707160;143707310;143707310;143707549;143707549;143708256…	+;+;+;+;+;+;+;+;+;+;+;+;+;+;+;+;+;+;+;+;+;+;+;+;+;+;+;+;+;+;+;+;+;+;+;+;+;+;+;+;+	9437	protein_coding
ENSMUSG00000032012.8	Nectin1	339.201	1.37946	0.361491	3.81602	0.000135623	0.00621504	162.467	100.147	266.234	188.997	837.733	389.67	505.742	360.375	241.443	chr9;chr9;chr9;chr9;chr9;chr9;chr9;chr9;chr9	43743984;43791037;43791877;43792448;43794090;43794121;43803472;43803472;43805684	43744722;43791387;43792179;43792565;43794241;43794241;43807461;43803542;43805875	+;+;+;+;+;+;+;+;+	5653	protein_coding
ENSMUSG00000043923.8	Ccdc84	174.939	-1.53705	0.403841	-3.80608	0.000141189	0.00644959	300.9	281.83	254.258	263.398	70.5329	80.5256	27.9415	181.156	113.912	chr9;chr9;chr9;chr9;chr9;chr9;chr9;chr9;chr9;chr9;chr9;chr9;chr9;chr9;chr9;chr9;chr9;chr9;chr9;chr9;chr9;chr9;chr9;chr9;chr9;chr9;chr9;chr9;chr9;chr9;chr9;chr9;chr9;chr9;chr9;chr9;chr9;chr9;chr9;chr9;chr9;chr9;chr9;chr9;chr9;chr9;chr9;chr9;chr9;chr9;chr9;chr9;chr9;chr9;chr9;chr9;chr9;chr9;chr9;chr9;chr9;chr9;chr9;chr9;chr9;chr9;chr9;chr9;chr9;chr9;chr9;chr9;chr9;chr9;chr9;chr9;chr9;chr9;chr9;chr9…	44410159;44410161;44410163;44410225;44410313;44410448;44410448;44410448;44410448;44410448;44410578;44410691;44410691;44410691;44410691;44410691;44410691;44410774;44411360;44412453;44412453;44412453;44412453;44412453;44412453;44412904;44412917;44412917;44412917;44412917;44412917;44412917;44412926;44412973;44413137;44413137;44413137;44413137;44413137;44413137;44413137;44413443;44413443;44413443;444…	44410364;44410364;44410364;44410364;44410364;44410580;44410580;44410580;44410580;44410580;44410580;44410780;44410780;44410780;44410780;44411230;44410780;44410780;44413533;44412483;44412483;44412483;44412483;44412483;44412483;44413201;44413022;44413022;44413043;44413022;44413111;44413022;44413066;44413014;44413201;44413201;44413201;44413201;44413201;44413298;44413201;44413533;44413533;44413533;444…	-;-;-;-;-;-;-;-;-;-;-;-;-;-;-;-;-;-;-;-;-;-;-;-;-;-;-;-;-;-;-;-;-;-;-;-;-;-;-;-;-;-;-;-;-;-;-;-;-;-;-;-;-;-;-;-;-;-;-;-;-;-;-;-;-;-;-;-;-;-;-;-;-;-;-;-;-;-;-;-;-;-;-;-	4156	protein_coding
ENSMUSG00000048249.14	Crebrf	358.497	0.915261	0.240503	3.80561	0.000141452	0.00644959	201.882	248.152	284.658	226.625	524.666	618.289	383.73	461.125	277.35	chr17;chr17;chr17;chr17;chr17;chr17;chr17;chr17;chr17;chr17;chr17;chr17;chr17;chr17;chr17;chr17;chr17;chr17;chr17;chr17;chr17;chr17;chr17;chr17;chr17;chr17;chr17;chr17	26715650;26715655;26715710;26715724;26736789;26736816;26739543;26739543;26739543;26742042;26742042;26742042;26742984;26757702;26757805;26757805;26757805;26757805;26759760;26759760;26759760;26759760;26762238;26762238;26762238;26763326;26763326;26771292	26715774;26715774;26715774;26715774;26736983;26736983;26739668;26739668;26739668;26743131;26742959;26743131;26743131;26757999;26757999;26757999;26758187;26757999;26759919;26759949;26759949;26759949;26762298;26762311;26762311;26764259;26763448;26776635	+;+;+;+;+;+;+;+;+;+;+;+;+;+;+;+;+;+;+;+;+;+;+;+;+;+;+;+	8564	protein_coding
ENSMUSG00000103358.1	Gm37593	53.3891	-2.00962	0.528513	-3.8024	0.000143303	0.00648509	104.786	78.8769	103.177	80.3877	19.7987	24.0651	11.1766	53.2812	4.95268	chr17	51842861	51846114	+	3254	TEC
ENSMUSG00000112822.1	A130012E19Rik	84.2917	1.39569	0.367005	3.80292	0.000142998	0.00648509	44.2217	19.4977	65.4069	47.8906	112.605	121.251	79.1677	169.531	99.0535	chr10	115394750	115397884	+	3135	TEC
ENSMUSG00000083783.1	Gm12739	19.2724	2.1741	0.571771	3.8024	0.000143299	0.00648509	2.88402	11.5213	7.36979	4.27594	45.7845	25.9163	28.8729	31.9687	14.858	chr4	108484171	108484552	-	382	processed_pseudogene
ENSMUSG00000113557.1	Gm47657	15.5072	3.4964	0.920283	3.79927	0.000145124	0.00655117	2.88402	0	6.44857	0	28.4607	47.2047	8.38246	16.4687	29.7161	chr13	20504795	20506598	+	1804	TEC
ENSMUSG00000024486.6	Hbegf	258.407	0.946243	0.24911	3.79849	0.000145582	0.00655551	175.925	156.868	186.087	164.196	283.369	309.144	472.212	379.75	198.107	chr18;chr18;chr18;chr18;chr18;chr18;chr18;chr18;chr18;chr18	36504927;36506635;36507449;36512557;36512570;36512679;36515087;36515087;36515468;36515468	36506364;36506725;36507604;36512734;36512734;36515260;36515367;36515260;36515775;36515805	-;-;-;-;-;-;-;-;-;-	4834	protein_coding
ENSMUSG00000055320.17	Tead1	447.218	0.972558	0.256196	3.79615	0.000146959	0.00660116	292.248	307.531	313.216	252.281	882.28	575.712	332.504	598.687	470.504	chr7;chr7;chr7;chr7;chr7;chr7;chr7;chr7;chr7;chr7;chr7;chr7;chr7;chr7;chr7;chr7;chr7;chr7;chr7;chr7;chr7;chr7;chr7;chr7;chr7;chr7;chr7;chr7;chr7;chr7;chr7;chr7;chr7;chr7;chr7;chr7;chr7;chr7;chr7;chr7;chr7;chr7;chr7;chr7;chr7;chr7;chr7;chr7;chr7;chr7;chr7;chr7;chr7;chr7;chr7;chr7;chr7;chr7;chr7;chr7;chr7;chr7;chr7;chr7;chr7;chr7;chr7;chr7;chr7;chr7;chr7;chr7;chr7;chr7;chr7;chr7;chr7;chr7;chr7;chr7…	112679318;112679320;112679357;112679510;112691698;112693649;112742045;112759384;112759384;112759384;112759384;112759384;112759384;112759384;112759387;112759438;112759483;112759483;112759483;112759536;112759546;112806665;112839416;112839416;112839416;112839416;112839416;112839416;112839416;112839416;112839416;112839416;112839416;112839416;112839634;112841888;112841888;112841888;112841888;112841888…	112679726;112679726;112679726;112679726;112691930;112693815;112742129;112759639;112759529;112759639;112759639;112759639;112759639;112759639;112759639;112759639;112759639;112759639;112759639;112759639;112759639;112807068;112839480;112839480;112839480;112839480;112839480;112839480;112839480;112839480;112839480;112839480;112839480;112839480;112842474;112842374;112841950;112841950;112841950;112841950…	+;+;+;+;+;+;+;+;+;+;+;+;+;+;+;+;+;+;+;+;+;+;+;+;+;+;+;+;+;+;+;+;+;+;+;+;+;+;+;+;+;+;+;+;+;+;+;+;+;+;+;+;+;+;+;+;+;+;+;+;+;+;+;+;+;+;+;+;+;+;+;+;+;+;+;+;+;+;+;+;+;+;+;+;+;+;+;+;+;+;+;+;+;+;+;+;+;+;+;+;+;+;+;+;+;+;+;+;+;+;+;+;+;+;+;+;+;+;+;+;+;+;+;+;+;+;+;+	13570	protein_coding
ENSMUSG00000038677.14	Scube3	125.359	1.30727	0.344443	3.79532	0.000147453	0.006607	76.9073	31.9053	108.704	58.1528	243.772	150.87	176.032	139.5	142.389	chr17;chr17;chr17;chr17;chr17;chr17;chr17;chr17;chr17;chr17;chr17;chr17;chr17;chr17;chr17;chr17;chr17;chr17;chr17;chr17;chr17;chr17;chr17;chr17;chr17;chr17;chr17;chr17;chr17;chr17;chr17;chr17;chr17;chr17;chr17;chr17;chr17;chr17;chr17;chr17;chr17;chr17;chr17;chr17;chr17;chr17;chr17;chr17;chr17;chr17;chr17;chr17;chr17;chr17;chr17;chr17;chr17;chr17;chr17;chr17;chr17;chr17;chr17;chr17;chr17;chr17;chr…	28142141;28142318;28142526;28142526;28152398;28152398;28152398;28152398;28153559;28153559;28153559;28153559;28155892;28155892;28155892;28155892;28156762;28156762;28156762;28156765;28157073;28157073;28157073;28157073;28158874;28158881;28160761;28160812;28160812;28160812;28160812;28160812;28162316;28162316;28162316;28162316;28162316;28162316;28162954;28162954;28162954;28162954;28162954;28162954;281…	28142610;28142610;28142610;28142610;28152520;28152520;28152520;28152520;28153684;28153684;28153684;28153684;28156026;28156026;28156026;28156026;28156887;28156887;28156887;28156887;28157189;28157189;28157189;28157189;28158928;28158928;28160928;28160928;28160928;28160928;28160928;28160928;28162438;28162438;28162438;28162438;28162438;28162438;28163070;28163070;28163070;28163070;28163070;28163070;281…	+;+;+;+;+;+;+;+;+;+;+;+;+;+;+;+;+;+;+;+;+;+;+;+;+;+;+;+;+;+;+;+;+;+;+;+;+;+;+;+;+;+;+;+;+;+;+;+;+;+;+;+;+;+;+;+;+;+;+;+;+;+;+;+;+;+;+;+;+;+;+;+;+;+;+;+;+;+;+;+;+;+;+;+;+;+;+;+;+;+;+;+;+;+;+;+;+;+;+;+;+;+;+;+;+;+;+;+;+;+;+;+;+	8844	protein_coding
ENSMUSG00000070498.3	Tmem132b	360.176	-1.0248	0.270414	-3.78975	0.0001508	0.00669087	583.534	389.953	557.341	478.05	289.556	239.726	321.328	264.469	117.626	chr5;chr5;chr5;chr5;chr5;chr5;chr5;chr5;chr5;chr5;chr5;chr5;chr5;chr5	125531774;125532387;125622461;125622461;125622488;125638182;125638182;125698564;125698564;125749235;125778637;125783330;125785841;125786932	125531993;125532690;125623352;125622780;125623352;125638328;125638328;125698773;125698750;125749378;125778842;125783600;125786032;125792583	+;+;+;+;+;+;+;+;+;+;+;+;+;+	8238	protein_coding
ENSMUSG00000021699.17	Pde4d	344.332	0.805627	0.212568	3.78997	0.000150664	0.00669087	255.717	261.446	236.755	219.783	459.083	415.586	551.38	433.031	266.206	chr13;chr13;chr13;chr13;chr13;chr13;chr13;chr13;chr13;chr13;chr13;chr13;chr13;chr13;chr13;chr13;chr13;chr13;chr13;chr13;chr13;chr13;chr13;chr13;chr13;chr13;chr13;chr13;chr13;chr13;chr13;chr13;chr13;chr13;chr13;chr13;chr13;chr13;chr13;chr13;chr13;chr13;chr13;chr13;chr13;chr13;chr13;chr13;chr13;chr13;chr13;chr13;chr13;chr13;chr13;chr13;chr13;chr13;chr13;chr13;chr13;chr13;chr13;chr13;chr13;chr13;chr…	108449948;108450009;108536553;108654105;108654105;108654177;108685994;108685998;108860075;108860075;108860075;108860166;109032468;109032468;109116236;109116359;109116641;109260654;109333512;109400864;109442183;109581405;109632780;109686156;109686176;109740387;109740387;109740387;109740387;109740387;109740387;109740387;109740387;109740387;109740387;109757221;109757577;109757577;109757577;109757577…	108450068;108450068;108536643;108654265;108654265;108654265;108686093;108686191;108860143;108860207;108861128;108860207;109032697;109032697;109117080;109117080;109117080;109260945;109335063;109400891;109442353;109581712;109632910;109686220;109686220;109740578;109740578;109740578;109740578;109740578;109740578;109740578;109740578;109740578;109740578;109757270;109757613;109757613;109757613;109757613…	+;+;+;+;+;+;+;+;+;+;+;+;+;+;+;+;+;+;+;+;+;+;+;+;+;+;+;+;+;+;+;+;+;+;+;+;+;+;+;+;+;+;+;+;+;+;+;+;+;+;+;+;+;+;+;+;+;+;+;+;+;+;+;+;+;+;+;+;+;+;+;+;+;+;+;+;+;+;+;+;+;+;+;+;+;+;+;+;+;+;+;+;+;+;+;+;+;+;+;+;+;+;+;+;+;+;+;+;+;+;+;+;+;+;+;+;+;+;+;+;+;+;+;+;+;+;+;+	12006	protein_coding
ENSMUSG00000085274.1	BC046401	60.9819	1.77873	0.469279	3.79035	0.000150434	0.00669087	29.8016	32.7915	23.9518	17.1038	194.275	49.9814	82.8932	69.75	48.2886	chr2;chr2	165857684;165858523	165858018;165859034	+;+	847	lncRNA
ENSMUSG00000100811.1	Gm29083	7.93091	5.68603	1.50021	3.79017	0.000150545	0.00669087	0	0	0	0.855189	19.7987	26.8419	8.38246	15.5	0	chr1;chr1	62714723;62717958	62715339;62718073	-;-	733	lncRNA
ENSMUSG00000024302.16	Dtna	209.957	0.641446	0.169649	3.78102	0.000156187	0.00691298	171.119	163.958	142.79	163.341	258.621	276.749	270.101	246.062	196.869	chr18;chr18;chr18;chr18;chr18;chr18;chr18;chr18;chr18;chr18;chr18;chr18;chr18;chr18;chr18;chr18;chr18;chr18;chr18;chr18;chr18;chr18;chr18;chr18;chr18;chr18;chr18;chr18;chr18;chr18;chr18;chr18;chr18;chr18;chr18;chr18;chr18;chr18;chr18;chr18;chr18;chr18;chr18;chr18;chr18;chr18;chr18;chr18;chr18;chr18;chr18;chr18;chr18;chr18;chr18;chr18;chr18;chr18;chr18;chr18;chr18;chr18;chr18;chr18;chr18;chr18;chr…	23415135;23415429;23415442;23415477;23415490;23415510;23475116;23475116;23475116;23475116;23475116;23475116;23496835;23497479;23497482;23532759;23535162;23535162;23535162;23535162;23535162;23535162;23535162;23543131;23543562;23545686;23545686;23545686;23545686;23545686;23545686;23545686;23549113;23569562;23569562;23569562;23569562;23583084;23583084;23583084;23583084;23590189;23590189;23590189;235…	23415258;23415625;23415625;23415625;23415625;23415625;23475242;23475242;23475242;23475242;23475242;23475242;23497100;23497703;23497703;23535699;23535229;23535229;23535229;23535229;23535229;23535229;23535229;23543412;23546647;23545766;23545766;23545766;23545766;23545766;23545725;23545734;23549961;23569775;23569775;23569775;23569775;23583169;23583169;23583169;23583169;23590343;23590343;23590343;235…	+;+;+;+;+;+;+;+;+;+;+;+;+;+;+;+;+;+;+;+;+;+;+;+;+;+;+;+;+;+;+;+;+;+;+;+;+;+;+;+;+;+;+;+;+;+;+;+;+;+;+;+;+;+;+;+;+;+;+;+;+;+;+;+;+;+;+;+;+;+;+;+;+;+;+;+;+;+;+;+;+;+;+;+;+;+;+;+;+;+;+;+;+;+	16930	protein_coding
ENSMUSG00000089957.2	A830011K09Rik	142.466	-0.832914	0.220725	-3.77354	0.000160945	0.007089	183.616	181.683	165.82	221.494	100.231	96.2605	77.3049	122.062	133.722	chr6;chr6;chr6;chr6;chr6;chr6;chr6;chr6;chr6;chr6	138423105;138423200;138423271;138425672;138425672;138427360;138427360;138427360;138427800;138427800	138423365;138423365;138423365;138425800;138425980;138427543;138427693;138427407;138429592;138428971	+;+;+;+;+;+;+;+;+;+	2697	lncRNA
ENSMUSG00000024597.11	Slc12a2	493.41	0.696481	0.184569	3.77355	0.000160942	0.007089	329.74	379.318	382.308	377.138	455.371	545.168	752.559	705.25	513.84	chr18;chr18;chr18;chr18;chr18;chr18;chr18;chr18;chr18;chr18;chr18;chr18;chr18;chr18;chr18;chr18;chr18;chr18;chr18;chr18;chr18;chr18;chr18;chr18;chr18;chr18;chr18;chr18	57878678;57896282;57897344;57898059;57899260;57900022;57901356;57904124;57904338;57905953;57910241;57911890;57912837;57914106;57915409;57919456;57921746;57926407;57927205;57930155;57932480;57934951;57936308;57937660;57940135;57941009;57941753;57943916	57879544;57896401;57897419;57898154;57899399;57900132;57901464;57904251;57904422;57906104;57910348;57912013;57912938;57914261;57915508;57919567;57921886;57926513;57931684;57930234;57932605;57934998;57936430;57937771;57940221;57941144;57941820;57946821	+;+;+;+;+;+;+;+;+;+;+;+;+;+;+;+;+;+;+;+;+;+;+;+;+;+;+;+	10920	protein_coding
ENSMUSG00000090125.3	Pou3f1	205.072	1.31479	0.348727	3.77025	0.000163083	0.00716577	71.1392	140.029	117.917	119.726	465.27	336.912	159.267	273.187	162.2	chr4	124656807	124660655	+	3849	protein_coding
ENSMUSG00000085201.1	Nr6a1os	86.6222	1.02213	0.27125	3.76824	0.0001644	0.00720621	59.6031	57.6067	67.2494	35.9179	124.979	103.665	84.756	135.625	110.197	chr2;chr2;chr2;chr2;chr2	38823257;38823341;38838269;38838269;38852215	38823569;38823569;38838408;38838600;38852370	+;+;+;+;+	801	lncRNA
ENSMUSG00000102744.1	5830444F18Rik	152.14	-1.20944	0.32142	-3.76281	0.000168017	0.00734699	275.905	179.91	221.094	212.087	132.404	61.0884	143.433	90.0937	53.2413	chr17	51791470	51793461	-	1992	TEC
ENSMUSG00000055116.8	Arntl	93.9643	-1.12897	0.300499	-3.75699	0.000171972	0.0074986	154.776	153.323	109.626	119.726	48.2594	39.8	65.1969	57.1562	97.8154	chr7;chr7;chr7;chr7;chr7;chr7;chr7;chr7;chr7;chr7;chr7;chr7;chr7;chr7;chr7;chr7;chr7;chr7;chr7;chr7;chr7;chr7;chr7;chr7;chr7;chr7;chr7;chr7;chr7;chr7;chr7;chr7;chr7;chr7;chr7;chr7;chr7;chr7;chr7;chr7;chr7;chr7;chr7;chr7;chr7;chr7;chr7;chr7;chr7;chr7;chr7;chr7;chr7;chr7;chr7;chr7;chr7;chr7;chr7;chr7;chr7;chr7;chr7;chr7;chr7;chr7;chr7;chr7;chr7;chr7;chr7;chr7;chr7;chr7;chr7;chr7;chr7;chr7;chr7;chr7…	113207465;113207526;113207557;113234623;113234624;113234624;113234624;113239754;113243352;113274626;113274626;113274626;113279457;113279457;113279457;113280650;113280650;113280650;113280650;113281402;113283257;113283257;113283257;113283521;113283521;113283521;113283521;113284999;113284999;113284999;113284999;113287117;113287117;113287117;113287117;113291461;113291461;113291461;113291461;113293178…	113207644;113207644;113207644;113234696;113234696;113234696;113234696;113243748;113243511;113274753;113274753;113274753;113279582;113279582;113279582;113280802;113280802;113280802;113280802;113281422;113283295;113283295;113283295;113283562;113283562;113283562;113283562;113285156;113285156;113285156;113285156;113287196;113287196;113287196;113287196;113291553;113291553;113291553;113291553;113293295…	+;+;+;+;+;+;+;+;+;+;+;+;+;+;+;+;+;+;+;+;+;+;+;+;+;+;+;+;+;+;+;+;+;+;+;+;+;+;+;+;+;+;+;+;+;+;+;+;+;+;+;+;+;+;+;+;+;+;+;+;+;+;+;+;+;+;+;+;+;+;+;+;+;+;+;+;+;+;+;+;+;+	7523	protein_coding
ENSMUSG00000036036.15	Zfp57	2791.41	-1.07501	0.286172	-3.75649	0.00017231	0.0074986	5290.26	3323.46	3603.83	3549.89	888.467	1551.27	2212.97	1852.25	2850.27	chr17;chr17;chr17;chr17;chr17;chr17;chr17;chr17;chr17;chr17;chr17;chr17;chr17;chr17;chr17;chr17;chr17;chr17;chr17;chr17;chr17;chr17;chr17;chr17;chr17;chr17;chr17;chr17;chr17;chr17;chr17;chr17;chr17;chr17;chr17;chr17;chr17;chr17;chr17;chr17;chr17;chr17;chr17;chr17;chr17;chr17;chr17;chr17;chr17;chr17	37001163;37002452;37002482;37002525;37002554;37002569;37002577;37002596;37002612;37002670;37003038;37003286;37003286;37003286;37003286;37003286;37003286;37003286;37003286;37003464;37003464;37003666;37004522;37004603;37004797;37004797;37004797;37004797;37004797;37004797;37004797;37006050;37006050;37006050;37006050;37006050;37006050;37006050;37006050;37006059;37006059;37006059;37009419;37009419;370…	37001340;37002777;37002600;37002777;37002759;37002777;37002777;37002777;37002777;37002777;37003315;37003315;37003692;37003315;37003315;37003315;37003315;37003315;37003315;37003517;37003814;37004903;37004903;37004903;37004903;37004903;37004903;37004903;37004903;37004903;37004903;37006194;37006194;37006248;37006066;37006194;37006081;37006194;37006194;37006194;37006194;37006194;37009715;37010632;370…	+;+;+;+;+;+;+;+;+;+;+;+;+;+;+;+;+;+;+;+;+;+;+;+;+;+;+;+;+;+;+;+;+;+;+;+;+;+;+;+;+;+;+;+;+;+;+;+;+;+	3786	protein_coding
ENSMUSG00000040270.16	Bach2	1986.67	0.924276	0.246318	3.75238	0.000175165	0.0076046	1308.39	1137.95	1650.83	1204.96	3854.56	2420.4	2025.76	2740.59	1536.57	chr4;chr4;chr4;chr4;chr4;chr4;chr4;chr4;chr4;chr4;chr4;chr4;chr4;chr4;chr4;chr4;chr4;chr4;chr4;chr4;chr4;chr4;chr4;chr4;chr4;chr4;chr4;chr4;chr4;chr4	32238804;32238950;32239077;32247764;32317198;32317198;32317198;32317198;32417435;32417435;32417435;32417435;32501505;32501613;32501613;32501613;32501613;32502332;32561778;32561778;32561778;32563164;32574931;32575240;32575240;32575240;32579817;32579817;32579817;32579817	32239089;32239089;32239132;32248062;32317304;32317229;32317304;32317304;32417583;32417583;32417583;32417583;32501867;32501636;32501867;32501867;32501867;32502626;32563367;32562794;32563367;32563367;32575446;32575446;32575446;32575446;32579838;32586108;32581199;32586104	+;+;+;+;+;+;+;+;+;+;+;+;+;+;+;+;+;+;+;+;+;+;+;+;+;+;+;+;+;+	9940	protein_coding
ENSMUSG00000106386.1	Gm42991	195.994	1.33119	0.354981	3.75003	0.000176817	0.00765797	130.742	65.583	101.335	128.278	264.808	385.042	258.925	326.469	102.768	chr5	131972050	131975886	-	3837	TEC
ENSMUSG00000112106.1	Gm47026	86.6636	2.00567	0.535239	3.74724	0.000178788	0.0077249	45.183	10.6351	53.431	20.5245	194.275	107.367	137.845	177.281	33.4306	chr10	119654064	119656395	+	2332	TEC
ENSMUSG00000110710.1	C78859	42.0797	1.41768	0.379263	3.73798	0.000185503	0.00799603	28.8402	21.2702	20.2669	17.1038	43.3097	79.6	34.4612	70.7187	63.1466	chr8	94322158	94328100	+	5943	lncRNA
ENSMUSG00000021477.9	Ctsl	925.291	-0.683824	0.18304	-3.73592	0.000187027	0.00804262	1152.65	1132.64	961.758	1437.57	691.718	827.47	890.403	684.906	548.509	chr13;chr13;chr13;chr13;chr13;chr13;chr13;chr13;chr13;chr13;chr13;chr13;chr13;chr13;chr13;chr13;chr13;chr13;chr13;chr13;chr13;chr13;chr13;chr13;chr13;chr13;chr13;chr13;chr13;chr13;chr13;chr13;chr13;chr13;chr13;chr13;chr13;chr13;chr13	64359337;64363214;64365092;64365205;64365205;64366479;64366479;64366479;64366479;64366868;64366868;64366868;64366868;64366874;64366999;64367860;64367860;64367860;64367860;64367860;64368112;64368116;64368116;64368116;64368116;64368872;64369028;64369028;64369028;64369028;64369028;64370236;64370236;64370236;64370236;64370236;64370236;64370706;64370785	64364200;64364200;64365322;64365322;64365322;64366641;64366641;64366641;64366641;64366924;64367092;64367055;64367092;64367092;64367092;64368006;64367949;64368006;64368006;64368006;64368238;64368238;64368238;64368238;64368238;64369164;64369164;64369164;64369164;64369164;64369164;64370306;64370520;64370306;64370306;64370306;64370520;64370753;64370890	-;-;-;-;-;-;-;-;-;-;-;-;-;-;-;-;-;-;-;-;-;-;-;-;-;-;-;-;-;-;-;-;-;-;-;-;-;-;-	6489	protein_coding
ENSMUSG00000092242.1	Gm20515	33.0516	2.33024	0.624764	3.72979	0.000191641	0.00820214	14.4201	9.74883	8.29102	8.55189	13.6116	32.3954	97.7954	89.1249	23.5252	chr3;chr3	34427373;34430956	34428054;34435097	-;-	4824	lncRNA
ENSMUSG00000117499.1	Gm50010	145.294	0.996869	0.267473	3.72699	0.000193777	0.00827407	99.9795	109.896	97.6497	66.7047	267.283	170.307	186.277	186.969	122.579	chr17	94814741	94816063	-	1323	TEC
ENSMUSG00000064302.13	Clasp1	3566.83	0.563808	0.151337	3.72552	0.000194911	0.00829826	3139.74	2331.74	2971.87	2829.82	4864.3	3853.2	4600.11	4185	3325.72	chr1;chr1;chr1;chr1;chr1;chr1;chr1;chr1;chr1;chr1;chr1;chr1;chr1;chr1;chr1;chr1;chr1;chr1;chr1;chr1;chr1;chr1;chr1;chr1;chr1;chr1;chr1;chr1;chr1;chr1;chr1;chr1;chr1;chr1;chr1;chr1;chr1;chr1;chr1;chr1;chr1;chr1;chr1;chr1;chr1;chr1;chr1;chr1;chr1;chr1;chr1;chr1;chr1;chr1;chr1;chr1;chr1;chr1;chr1;chr1;chr1;chr1;chr1;chr1;chr1;chr1;chr1;chr1;chr1;chr1;chr1;chr1;chr1;chr1;chr1;chr1;chr1;chr1;chr1;chr1…	118389058;118389058;118389058;118389058;118389344;118389446;118389455;118389455;118389455;118389456;118389457;118389473;118389517;118419440;118419440;118419440;118419440;118419440;118419440;118419440;118419440;118419440;118419440;118419440;118419440;118419440;118419560;118419724;118419724;118459588;118459801;118459801;118459801;118459801;118459801;118459801;118459801;118459801;118459801;118459801…	118389521;118389521;118389521;118389521;118389521;118389521;118389521;118389521;118389521;118389521;118389521;118389521;118389521;118419918;118419918;118419918;118419918;118419918;118419918;118419918;118419918;118419918;118419918;118419918;118419918;118419918;118419918;118419918;118419918;118459879;118459879;118459879;118459879;118459879;118459879;118459879;118459879;118459879;118459879;118459879…	+;+;+;+;+;+;+;+;+;+;+;+;+;+;+;+;+;+;+;+;+;+;+;+;+;+;+;+;+;+;+;+;+;+;+;+;+;+;+;+;+;+;+;+;+;+;+;+;+;+;+;+;+;+;+;+;+;+;+;+;+;+;+;+;+;+;+;+;+;+;+;+;+;+;+;+;+;+;+;+;+;+;+;+;+;+;+;+;+;+;+;+;+;+;+;+;+;+;+;+;+;+;+;+;+;+;+;+;+;+;+;+;+;+;+;+;+;+;+;+;+;+;+;+;+;+;+;+	21844	protein_coding
ENSMUSG00000047412.16	Zbtb44	241.249	0.830382	0.222932	3.72482	0.000195456	0.00829826	172.08	131.166	197.142	173.603	322.967	218.437	368.828	346.812	240.205	chr9;chr9;chr9;chr9;chr9;chr9;chr9;chr9;chr9;chr9;chr9;chr9;chr9;chr9;chr9;chr9;chr9;chr9;chr9;chr9;chr9;chr9;chr9;chr9;chr9;chr9;chr9;chr9;chr9;chr9	31030644;31030646;31053239;31053240;31053240;31053296;31053307;31054252;31056416;31057042;31062041;31062041;31062041;31062041;31062041;31064179;31064179;31064233;31064233;31064233;31066659;31066659;31066659;31066659;31066659;31068745;31068745;31068745;31068745;31068745	31030958;31030958;31054313;31054313;31054313;31054313;31054313;31054313;31056599;31057117;31062125;31062125;31062125;31062125;31062125;31064342;31064342;31064342;31064342;31064342;31066742;31066959;31066959;31066742;31066742;31069591;31068755;31069591;31075885;31070233	+;+;+;+;+;+;+;+;+;+;+;+;+;+;+;+;+;+;+;+;+;+;+;+;+;+;+;+;+;+	9341	protein_coding
ENSMUSG00000020704.13	Asic2	68.5846	1.90903	0.512563	3.72448	0.000195716	0.00829826	15.3815	38.1091	23.0306	31.642	197.987	36.0977	148.09	60.0625	66.8611	chr11;chr11;chr11;chr11;chr11;chr11;chr11;chr11;chr11;chr11;chr11;chr11;chr11;chr11;chr11;chr11;chr11;chr11;chr11;chr11	80880169;80880169;80881613;80881613;80883422;80883422;80886596;80886596;80889733;80889733;80891744;80891744;80893974;80893974;80952480;80952480;80971464;80971464;81151758;81967630	80881158;80881158;80881681;80881681;80883501;80883501;80886687;80886687;80889886;80889886;80891800;80891800;80894124;80894124;80952607;80952607;80971614;80971614;81153321;81968457	-;-;-;-;-;-;-;-;-;-;-;-;-;-;-;-;-;-;-;-	4264	protein_coding
ENSMUSG00000072501.5	Phf20l1	2345.89	-0.467786	0.125669	-3.72237	0.000197362	0.00834855	2930.17	2885.65	2547.18	2728.05	1744.76	1825.25	2367.58	2120.59	1963.74	chr15;chr15;chr15;chr15;chr15;chr15;chr15;chr15;chr15;chr15;chr15;chr15;chr15;chr15;chr15;chr15;chr15;chr15;chr15;chr15;chr15;chr15;chr15;chr15;chr15;chr15;chr15;chr15;chr15;chr15;chr15;chr15;chr15;chr15;chr15;chr15;chr15;chr15;chr15;chr15;chr15;chr15;chr15;chr15;chr15;chr15;chr15;chr15;chr15;chr15;chr15;chr15;chr15;chr15;chr15;chr15;chr15;chr15;chr15;chr15;chr15;chr15;chr15;chr15;chr15;chr15;chr…	66577560;66577566;66577580;66577580;66577580;66577580;66577605;66580069;66580069;66580069;66580069;66580069;66580069;66580073;66594807;66594807;66594807;66594807;66594807;66594807;66594807;66595103;66595115;66595115;66595115;66595115;66595115;66595115;66597359;66597359;66597359;66597359;66597359;66597359;66597359;66597665;66597677;66597677;66597677;66597677;66604027;66604027;66604027;66604027;666…	66577847;66577847;66577847;66577847;66577847;66577847;66577847;66580188;66580188;66580188;66580188;66580188;66580188;66580188;66594978;66594978;66594978;66594978;66594978;66594978;66594978;66595199;66595199;66595199;66595199;66595199;66595199;66595199;66597447;66597447;66597447;66597447;66597447;66597447;66597447;66597754;66597754;66597754;66597754;66597754;66604240;66604240;66604240;66604240;666…	+;+;+;+;+;+;+;+;+;+;+;+;+;+;+;+;+;+;+;+;+;+;+;+;+;+;+;+;+;+;+;+;+;+;+;+;+;+;+;+;+;+;+;+;+;+;+;+;+;+;+;+;+;+;+;+;+;+;+;+;+;+;+;+;+;+;+;+;+;+;+;+;+;+;+;+;+;+;+;+;+;+;+;+;+;+;+;+;+;+;+;+;+;+;+;+;+;+;+;+;+;+;+;+;+;+;+;+;+;+;+;+;+;+;+;+;+;+;+;+;+;+;+;+;+;+;+;+	17447	protein_coding
ENSMUSG00000030180.15	Kdm5a	2619.54	0.442778	0.119109	3.7174	0.00020128	0.00849447	2224.54	1927.61	2282.79	2299.6	3454.88	2789.7	2999.06	2934.34	2663.3	chr6;chr6;chr6;chr6;chr6;chr6;chr6;chr6;chr6;chr6;chr6;chr6;chr6;chr6;chr6;chr6;chr6;chr6;chr6;chr6;chr6;chr6;chr6;chr6;chr6;chr6;chr6;chr6;chr6;chr6;chr6;chr6;chr6;chr6;chr6;chr6;chr6;chr6;chr6;chr6;chr6;chr6;chr6;chr6;chr6;chr6;chr6;chr6;chr6;chr6;chr6;chr6;chr6;chr6;chr6;chr6;chr6;chr6;chr6;chr6;chr6;chr6;chr6;chr6;chr6;chr6;chr6;chr6;chr6;chr6;chr6;chr6;chr6;chr6;chr6;chr6;chr6;chr6;chr6;chr6…	120364124;120364124;120364132;120364458;120366570;120366570;120366570;120366570;120368932;120368932;120368932;120368932;120374817;120374817;120374817;120374817;120381535;120381535;120381535;120382917;120382917;120382917;120382917;120385622;120385622;120385622;120385622;120388010;120388010;120388010;120388010;120388930;120388930;120388930;120389553;120389553;120389553;120390654;120390654;120390654…	120364778;120364778;120364778;120364778;120366647;120366647;120366647;120366647;120369054;120369608;120369054;120369054;120374987;120374987;120374987;120374987;120381669;120381669;120381669;120383022;120383022;120383022;120383022;120385713;120385713;120385713;120385713;120388100;120388168;120388168;120388168;120389049;120389049;120389049;120389711;120389711;120389711;120390835;120390835;120390835…	+;+;+;+;+;+;+;+;+;+;+;+;+;+;+;+;+;+;+;+;+;+;+;+;+;+;+;+;+;+;+;+;+;+;+;+;+;+;+;+;+;+;+;+;+;+;+;+;+;+;+;+;+;+;+;+;+;+;+;+;+;+;+;+;+;+;+;+;+;+;+;+;+;+;+;+;+;+;+;+;+;+;+;+;+;+;+;+;+	14158	protein_coding
ENSMUSG00000026657.17	Frmd4a	1357.68	0.734159	0.197616	3.71508	0.00020314	0.00855309	1083.43	823.333	1062.17	998.86	2380.8	1405.03	1514.43	1672.06	1279.03	chr2;chr2;chr2;chr2;chr2;chr2;chr2;chr2;chr2;chr2;chr2;chr2;chr2;chr2;chr2;chr2;chr2;chr2;chr2;chr2;chr2;chr2;chr2;chr2;chr2;chr2;chr2;chr2;chr2;chr2;chr2;chr2;chr2;chr2;chr2;chr2;chr2;chr2;chr2;chr2;chr2;chr2;chr2;chr2;chr2;chr2;chr2;chr2;chr2;chr2;chr2;chr2;chr2;chr2;chr2;chr2;chr2;chr2;chr2;chr2;chr2;chr2;chr2;chr2;chr2;chr2;chr2;chr2;chr2;chr2;chr2;chr2;chr2;chr2;chr2;chr2;chr2;chr2;chr2;chr2…	4017717;4017734;4017744;4018451;4018461;4152863;4152872;4166802;4166802;4285560;4300518;4300885;4301003;4332466;4389614;4389616;4400975;4401437;4401471;4431199;4431199;4431199;4431199;4431199;4431199;4431199;4431199;4431199;4431199;4431199;4431199;4473121;4473121;4473121;4473121;4473121;4473121;4473121;4473121;4473121;4473194;4484040;4484040;4484040;4484040;4484040;4484040;4484040;4484040;4484040…	4018019;4018019;4018019;4021904;4018582;4153110;4153110;4171425;4167006;4285677;4301005;4301005;4301005;4333128;4389713;4389713;4401593;4401593;4401593;4431264;4431364;4433512;4431264;4431264;4431264;4431264;4431264;4431264;4431264;4431264;4431264;4473215;4473215;4473215;4473215;4473215;4473215;4473215;4473215;4473215;4473215;4484132;4484132;4484132;4484132;4484132;4484132;4484132;4484132;4484132…	+;+;+;+;+;+;+;+;+;+;+;+;+;+;+;+;+;+;+;+;+;+;+;+;+;+;+;+;+;+;+;+;+;+;+;+;+;+;+;+;+;+;+;+;+;+;+;+;+;+;+;+;+;+;+;+;+;+;+;+;+;+;+;+;+;+;+;+;+;+;+;+;+;+;+;+;+;+;+;+;+;+;+;+;+;+;+;+;+;+;+;+;+;+;+;+;+;+;+;+;+;+;+;+;+;+;+;+;+;+;+;+;+;+;+;+;+;+;+;+;+;+;+;+;+;+;+;+	23468	protein_coding
ENSMUSG00000115733.1	Gm49001	26.364	2.3206	0.624854	3.71383	0.000204144	0.00857545	11.5361	5.31754	6.44857	9.40707	91.5691	46.2791	13.9708	32.9375	19.8107	chr14;chr14	77342602;77343628	77344854;77344186	-;-	2253	transcribed_processed_pseudogene
ENSMUSG00000036377.19	C530008M17Rik	1968.96	0.741497	0.199813	3.71095	0.000206479	0.00865353	1452.59	1207.08	1648.07	1427.31	3279.16	2372.27	2241.84	2492.59	1599.71	chr5;chr5;chr5;chr5;chr5;chr5;chr5;chr5;chr5;chr5;chr5;chr5;chr5;chr5;chr5;chr5;chr5;chr5;chr5;chr5;chr5;chr5;chr5;chr5;chr5;chr5;chr5;chr5;chr5;chr5;chr5;chr5;chr5;chr5;chr5;chr5;chr5;chr5;chr5;chr5;chr5;chr5;chr5;chr5;chr5;chr5;chr5;chr5;chr5;chr5;chr5;chr5;chr5;chr5;chr5;chr5;chr5;chr5;chr5;chr5;chr5;chr5;chr5;chr5;chr5	76656512;76657683;76657685;76657721;76658330;76752368;76759586;76759586;76759586;76759586;76770235;76770235;76787481;76789727;76809988;76822466;76822466;76822466;76822466;76840599;76840599;76840619;76840788;76840788;76840788;76840788;76840788;76840789;76841732;76841732;76848817;76848817;76848817;76848817;76851336;76851336;76851336;76851336;76854935;76854935;76854935;76854935;76856331;76856331;768…	76658355;76657853;76659108;76657853;76658480;76752425;76759731;76759731;76759731;76759731;76770316;76770316;76787645;76790136;76810199;76822637;76822637;76822637;76822637;76840674;76840673;76840923;76840923;76840923;76840923;76840923;76840881;76840923;76842591;76842589;76848981;76848981;76848981;76848981;76851404;76851404;76851404;76851404;76855117;76855117;76855117;76855117;76859145;76859145;768…	+;+;+;+;+;+;+;+;+;+;+;+;+;+;+;+;+;+;+;+;+;+;+;+;+;+;+;+;+;+;+;+;+;+;+;+;+;+;+;+;+;+;+;+;+;+;+;+;+;+;+;+;+;+;+;+;+;+;+;+;+;+;+;+;+	12305	protein_coding
ENSMUSG00000102649.1	Gm38021	30.9646	3.58823	0.967163	3.71006	0.000207213	0.00866425	3.84536	0.886257	10.1335	2.56557	91.5691	92.5582	33.5298	43.5937	0	chr1	86893573	86895132	+	1560	TEC
ENSMUSG00000103378.1	Gm37176	29.1937	-3.32252	0.89713	-3.7035	0.000212648	0.00885617	74.0233	38.9953	77.3828	43.6146	0	12.9581	0	14.5312	1.23817	chr17	51859167	51863217	+	4051	TEC
ENSMUSG00000051527.11	Usp29	548.205	0.853433	0.230471	3.70299	0.00021307	0.00885617	408.57	317.28	419.157	369.441	899.604	802.479	624.028	694.593	398.69	chr7;chr7;chr7;chr7;chr7;chr7;chr7;chr7;chr7;chr7;chr7;chr7;chr7;chr7;chr7;chr7;chr7;chr7;chr7;chr7;chr7;chr7;chr7;chr7;chr7;chr7;chr7;chr7;chr7;chr7;chr7;chr7;chr7;chr7;chr7;chr7	6730578;6730583;6730741;6730855;6730945;6731200;6735696;6737565;6737565;6737565;6738793;6738793;6738807;6738807;6738856;6749895;6766289;6766289;6908286;6927452;6931657;6931761;6932600;6932600;6947602;6949329;6952222;6952222;6952222;6959963;6959963;6959963;6961132;6961132;6961132;6961160	6733237;6731302;6731302;6731302;6731302;6731302;6738305;6737634;6737634;6737634;6738945;6738945;6738945;6738945;6738945;6751469;6766409;6770139;6908385;6927516;6931822;6931822;6932683;6932683;6947985;6949407;6952297;6952297;6952297;6960149;6960149;6960149;6964825;6961754;6967219;6963769	+;+;+;+;+;+;+;+;+;+;+;+;+;+;+;+;+;+;+;+;+;+;+;+;+;+;+;+;+;+;+;+;+;+;+;+	18078	protein_coding
ENSMUSG00000110160.1	Gm45560	89.8056	2.09505	0.565809	3.70276	0.000213266	0.00885617	38.4536	23.0427	52.5098	13.683	43.3097	64.7907	316.671	99.7812	156.009	chr8	12390168	12391639	+	1472	TEC
ENSMUSG00000030315.15	Vgll4	874.359	0.667264	0.180559	3.69555	0.000219411	0.00909052	626.794	660.262	804.229	545.61	1098.83	1329.14	1057.12	916.437	830.812	chr6;chr6;chr6;chr6;chr6;chr6;chr6;chr6;chr6;chr6;chr6;chr6;chr6;chr6;chr6;chr6;chr6;chr6;chr6;chr6;chr6;chr6;chr6;chr6;chr6;chr6;chr6;chr6;chr6	114860628;114861424;114862191;114862191;114862321;114862756;114862756;114862756;114862756;114862756;114862764;114863884;114863884;114863884;114863884;114863884;114863884;114864453;114874765;114875039;114890617;114890617;114890617;114920054;114921317;114957936;114957936;114968860;114969713	114862436;114862436;114862436;114862436;114862436;114862879;114862879;114862879;114862879;114862879;114862879;114864079;114864079;114864079;114864079;114864079;114864079;114864757;114875020;114875107;114890806;114890806;114890806;114921816;114921821;114958011;114958011;114969180;114969994	-;-;-;-;-;-;-;-;-;-;-;-;-;-;-;-;-;-;-;-;-;-;-;-;-;-;-;-;-	5396	protein_coding
ENSMUSG00000103343.1	Gm37052	68.5736	1.53516	0.415537	3.69439	0.000220411	0.00911117	29.8016	42.5403	40.5339	20.5245	162.102	43.5023	100.59	109.469	68.0993	chr1	160910789	160912619	+	1831	TEC
ENSMUSG00000037243.17	Zfp692	117.158	-1.26577	0.342881	-3.69159	0.000222859	0.00919143	192.268	165.73	207.275	128.278	42.0723	40.7256	92.2071	70.7187	115.15	chr11;chr11;chr11;chr11;chr11;chr11;chr11;chr11;chr11;chr11;chr11;chr11;chr11;chr11;chr11;chr11;chr11;chr11;chr11;chr11;chr11;chr11;chr11;chr11	58307069;58307172;58307512;58307574;58307973;58307973;58308795;58308795;58309392;58309392;58309528;58309528;58309954;58309954;58310256;58310256;58310418;58310418;58311456;58311456;58313966;58313966;58314177;58314177	58307256;58307256;58307761;58307761;58308004;58308004;58309058;58309058;58309440;58309440;58309665;58309665;58310172;58310172;58310333;58310333;58310496;58310496;58311570;58311570;58314065;58314065;58314627;58314613	+;+;+;+;+;+;+;+;+;+;+;+;+;+;+;+;+;+;+;+;+;+;+;+	1963	protein_coding
ENSMUSG00000104507.1	A430027H14Rik	38.0402	-2.20332	0.597066	-3.69025	0.000224032	0.00921885	64.4098	69.1281	62.6432	72.691	7.42452	24.0651	3.72554	4.84375	33.4306	chr1;chr1;chr1	189343431;189343984;189344378	189344897;189344105;189344873	+;+;+	1467	lncRNA
ENSMUSG00000019794.13	Katna1	530.269	-0.57749	0.156713	-3.68502	0.000228681	0.00936765	775.802	545.048	607.087	669.613	361.327	422.065	461.035	447.562	482.886	chr10;chr10;chr10;chr10;chr10;chr10;chr10;chr10;chr10;chr10;chr10;chr10;chr10;chr10;chr10;chr10;chr10;chr10;chr10;chr10;chr10;chr10;chr10;chr10;chr10;chr10;chr10;chr10;chr10;chr10;chr10;chr10;chr10;chr10;chr10;chr10;chr10	7726000;7726000;7726008;7738723;7738723;7738723;7741408;7741408;7741408;7743556;7743556;7748776;7748776;7748776;7748875;7751544;7751544;7751544;7751544;7752744;7752744;7752744;7752744;7759697;7759697;7759697;7759772;7760735;7760735;7760735;7761233;7761243;7761243;7762790;7762790;7762790;7762790	7726123;7726123;7726123;7738897;7738897;7738897;7741565;7741565;7741565;7743736;7743736;7748897;7748897;7748897;7748897;7751649;7751649;7751649;7751649;7752902;7752749;7752902;7752902;7760233;7759823;7759823;7759823;7760869;7760869;7760869;7761361;7761369;7761369;7763148;7763064;7763150;7763149	+;+;+;+;+;+;+;+;+;+;+;+;+;+;+;+;+;+;+;+;+;+;+;+;+;+;+;+;+;+;+;+;+;+;+;+;+	2195	protein_coding
ENSMUSG00000096225.7	Lhx8	41.4925	2.14026	0.580743	3.68538	0.00022836	0.00936765	12.4974	25.7015	4.60612	14.5382	53.2091	138.837	26.0788	48.4375	49.5268	chr3;chr3;chr3;chr3;chr3;chr3;chr3;chr3;chr3;chr3;chr3;chr3;chr3;chr3;chr3;chr3;chr3;chr3;chr3;chr3;chr3;chr3;chr3;chr3;chr3;chr3;chr3;chr3;chr3;chr3;chr3;chr3;chr3	154306294;154306296;154306978;154311536;154311540;154311540;154316743;154316743;154316743;154316743;154321627;154321627;154321627;154321627;154322241;154322241;154322241;154322241;154322257;154324542;154324542;154324542;154324542;154324542;154328005;154328005;154328005;154328005;154328355;154328355;154328355;154330021;154330272	154307005;154307005;154307005;154311723;154311723;154311723;154316838;154316838;154316838;154316838;154321730;154321730;154321730;154321730;154322461;154322461;154322461;154322461;154322461;154324663;154324883;154324622;154324663;154324663;154328166;154328166;154328166;154328166;154328634;154328441;154328441;154330059;154330659	-;-;-;-;-;-;-;-;-;-;-;-;-;-;-;-;-;-;-;-;-;-;-;-;-;-;-;-;-;-;-;-;-	2532	protein_coding
ENSMUSG00000107362.1	Gm40309	416.961	0.810009	0.219948	3.68274	0.000230744	0.00943087	282.634	186.114	417.314	289.909	483.831	462.791	535.546	552.187	542.318	chr5	65541929	65543680	+	1752	TEC
ENSMUSG00000055415.8	Atp10b	9.38471	5.18189	1.4074	3.68189	0.000231515	0.00944112	0.961341	0	0.921224	0	17.3239	4.62791	16.7649	42.625	1.23817	chr11;chr11;chr11;chr11;chr11;chr11;chr11;chr11;chr11;chr11;chr11;chr11;chr11;chr11;chr11;chr11;chr11;chr11;chr11;chr11;chr11;chr11;chr11;chr11;chr11;chr11;chr11;chr11;chr11;chr11;chr11;chr11;chr11;chr11;chr11;chr11;chr11;chr11;chr11;chr11;chr11;chr11;chr11;chr11;chr11;chr11;chr11;chr11	43149877;43151592;43151599;43153224;43153224;43154252;43155671;43158597;43172710;43172710;43189574;43189574;43194557;43194557;43197437;43197437;43201140;43201140;43201968;43201968;43203012;43203012;43212411;43212411;43215950;43215950;43218905;43218905;43222149;43222149;43225475;43225475;43230344;43230344;43234363;43234363;43235650;43235650;43245404;43245404;43247452;43247452;43248886;43248886;432…	43149952;43151889;43151889;43153418;43153418;43156280;43156280;43159475;43172914;43172914;43189659;43189659;43194663;43194663;43197568;43197568;43201267;43201267;43202220;43202220;43203250;43203250;43212599;43212599;43216550;43216550;43219014;43219014;43222275;43222275;43225659;43225659;43230665;43230665;43234439;43234439;43235775;43235775;43245604;43245604;43247532;43247532;43248990;43248990;432…	+;+;+;+;+;+;+;+;+;+;+;+;+;+;+;+;+;+;+;+;+;+;+;+;+;+;+;+;+;+;+;+;+;+;+;+;+;+;+;+;+;+;+;+;+;+;+;+	9816	protein_coding
ENSMUSG00000031665.7	Sall1	220.067	0.792974	0.215476	3.6801	0.000233139	0.00948605	140.356	172.82	156.608	154.789	374.938	210.107	228.189	243.156	299.637	chr8;chr8;chr8;chr8	89027235;89029944;89042352;89044030	89028818;89033398;89042444;89044162	-;-;-;-	5265	protein_coding
ENSMUSG00000035067.9	Xkr6	236.213	1.02688	0.27922	3.67768	0.00023536	0.009555	140.356	178.138	156.608	124.002	493.731	324.879	228.189	281.906	198.107	chr14;chr14;chr14;chr14;chr14;chr14;chr14;chr14;chr14;chr14;chr14;chr14;chr14;chr14;chr14;chr14	63606503;63606675;63607026;63659157;63659340;63660820;63660820;63660820;63662585;63662585;63662585;63795019;63798207;63798207;63818826;63818826	63607284;63607284;63607284;63659206;63659465;63660926;63660926;63661029;63662809;63663097;63666182;63795329;63798403;63798403;63820019;63820809	+;+;+;+;+;+;+;+;+;+;+;+;+;+;+;+	7258	protein_coding
ENSMUSG00000015714.11	Cers2	501.776	-0.786334	0.213878	-3.67655	0.000236409	0.00957614	900.776	567.205	677.1	473.774	292.031	384.116	397.701	378.781	444.503	chr3;chr3;chr3;chr3;chr3;chr3;chr3;chr3;chr3;chr3;chr3;chr3;chr3;chr3;chr3;chr3;chr3;chr3;chr3;chr3;chr3;chr3;chr3;chr3;chr3;chr3;chr3;chr3;chr3;chr3;chr3;chr3;chr3;chr3;chr3;chr3;chr3;chr3;chr3;chr3;chr3;chr3;chr3;chr3;chr3;chr3;chr3;chr3	95314791;95315084;95315247;95315267;95317350;95318021;95318792;95320062;95320062;95320062;95320062;95320062;95320062;95320062;95320133;95320642;95320642;95320642;95320642;95320642;95320642;95320940;95320942;95320942;95320942;95320942;95320942;95320942;95321190;95321190;95321190;95321190;95321336;95321336;95321336;95321575;95321575;95321575;95321831;95321831;95321831;95321831;95322127;95322127;953…	95314902;95315345;95315345;95315345;95317443;95318122;95318953;95320235;95320235;95320773;95320550;95320235;95320235;95320235;95320235;95320759;95320759;95320759;95320759;95320759;95320759;95321667;95321959;95321042;95321060;95321060;95321060;95321060;95321247;95321323;95321247;95321247;95321386;95321386;95321386;95321667;95321667;95321667;95321955;95321957;95321959;95321880;95322233;95322233;953…	+;+;+;+;+;+;+;+;+;+;+;+;+;+;+;+;+;+;+;+;+;+;+;+;+;+;+;+;+;+;+;+;+;+;+;+;+;+;+;+;+;+;+;+;+;+;+;+	3676	protein_coding
ENSMUSG00000036712.15	Cyld	408.114	0.726425	0.19768	3.67475	0.000238083	0.00962246	289.364	346.527	314.137	247.149	626.134	444.279	475.937	566.718	362.784	chr8;chr8;chr8;chr8;chr8;chr8;chr8;chr8;chr8;chr8;chr8;chr8;chr8;chr8;chr8;chr8;chr8;chr8;chr8;chr8;chr8;chr8;chr8;chr8;chr8;chr8;chr8;chr8;chr8;chr8;chr8;chr8;chr8;chr8;chr8;chr8;chr8;chr8;chr8;chr8;chr8;chr8;chr8;chr8;chr8;chr8;chr8;chr8;chr8;chr8;chr8;chr8;chr8;chr8;chr8;chr8;chr8;chr8;chr8;chr8;chr8;chr8;chr8;chr8;chr8;chr8;chr8;chr8;chr8;chr8;chr8;chr8;chr8;chr8;chr8;chr8;chr8;chr8;chr8;chr8…	88697028;88697047;88697060;88697061;88697075;88702305;88702306;88705222;88705222;88705226;88705226;88705226;88705226;88705226;88705226;88707089;88707089;88707089;88707089;88707089;88707089;88707089;88707089;88709891;88709891;88709891;88709891;88709891;88709891;88709891;88709891;88716003;88718290;88718290;88719289;88719298;88719298;88719298;88719298;88719298;88719298;88723099;88723099;88723099;887…	88697099;88697099;88697099;88697099;88697099;88702438;88702438;88705879;88705879;88705879;88705879;88705879;88705879;88705879;88705879;88707391;88707391;88707391;88707391;88707391;88707391;88707391;88707391;88709996;88709996;88709996;88709996;88709996;88709996;88709996;88709996;88716377;88718298;88718298;88719396;88719396;88719396;88719396;88719396;88719396;88719396;88723212;88723212;88723212;887…	+;+;+;+;+;+;+;+;+;+;+;+;+;+;+;+;+;+;+;+;+;+;+;+;+;+;+;+;+;+;+;+;+;+;+;+;+;+;+;+;+;+;+;+;+;+;+;+;+;+;+;+;+;+;+;+;+;+;+;+;+;+;+;+;+;+;+;+;+;+;+;+;+;+;+;+;+;+;+;+;+;+;+;+;+;+;+;+;+;+;+;+;+;+;+;+;+;+;+;+;+;+;+;+;+;+;+;+;+;+;+;+;+;+;+;+;+;+;+;+;+;+;+;+;+;+;+;+	12576	protein_coding
ENSMUSG00000021846.9	Peli2	266.811	0.766803	0.209006	3.66881	0.000243682	0.00982687	171.119	257.015	178.717	161.631	301.93	409.107	335.298	326.469	260.016	chr14;chr14;chr14;chr14;chr14;chr14;chr14;chr14;chr14;chr14;chr14;chr14;chr14;chr14;chr14;chr14;chr14;chr14;chr14;chr14;chr14;chr14;chr14;chr14;chr14;chr14;chr14;chr14;chr14;chr14;chr14;chr14;chr14;chr14	48120823;48120869;48120922;48120937;48122029;48168197;48168197;48168197;48168197;48168273;48179141;48185006;48198716;48200569;48227338;48227338;48240210;48240210;48240210;48240210;48240218;48250510;48250510;48250510;48250510;48252577;48252577;48252577;48252577;48256016;48256016;48256016;48280018;48281423	48121233;48121233;48121233;48121233;48122158;48168326;48168326;48168326;48168326;48168326;48180018;48185347;48199116;48200690;48228413;48227497;48240312;48240311;48240311;48240311;48240311;48250704;48250704;48250704;48250704;48252765;48252765;48252765;48252765;48256824;48258691;48260888;48280103;48281575	+;+;+;+;+;+;+;+;+;+;+;+;+;+;+;+;+;+;+;+;+;+;+;+;+;+;+;+;+;+;+;+;+;+	9089	protein_coding
ENSMUSG00000108507.1	6720469O03Rik	116.274	2.1287	0.580357	3.66791	0.00024454	0.0098396	46.1444	7.09006	35.9277	72.691	209.124	192.521	135.982	306.125	40.8596	chr7	37365430	37366630	-	1201	TEC
ENSMUSG00000103529.1	A730089K16Rik	121.016	1.01878	0.278353	3.66003	0.000252185	0.0101248	82.6753	46.9716	81.0677	97.4915	175.714	124.028	204.905	124	152.295	chr5	76655929	76658355	-	2427	TEC
[truncated: 364 more rows]
