# Supplementary material for: MTG8 interacts with LHX6 to specify cortical interneuron subtype identity
Source: Nat Commun. 2022 Sep 5;13:5217. doi: 10.1038/s41467-022-32898-6 (PMC9445035; doi:10.1038/s41467-022-32898-6)
Supplement: Supplementary file 6 — Supplementary Data 3 [file 41467_2022_32898_MOESM6_ESM.xls]

## Sheet: Plasmids used in the study
Plasmid	Experiments used	Source	Identifier / reference / construction
pCAGGS-MTG8	co-IP	this study	see methods
pCMV3-Myc-HA-HA-LHX6	co-IP	this study	see methods
pCMV3-Myc-HA-HA-LHX6ΔLIM	co-IP	this study	see methods
pcDNA3-FLAG-HA-Ldb1	co-IP	Gift from Gergana Dobreva	https://doi.org/10.1016/j.stem.2015.08.007
pcDNA3-FLAG-HA-Ldb1ΔLID	co-IP	Gift from Gergana Dobreva	https://doi.org/10.1016/j.stem.2015.08.007
pCAGGS-Lhx6-GFP	ex-utero electroporation		https://doi.org/10.1016/j.celrep.2012.10.003
pCAGGS-MTG8-IRES-tdTomato	ex-utero electroporation	this study	see methods
pUbc-Dio-MTG8-T2A-VENUS-WPRE	lentiviral generation	this study	see methods
Ascl1	RNA ISH	Source Bioscience	IMAGE 481779
Bcl11b	RNA ISH	this study	416 bp PCR fragment from exon 2 amplified and cloned into pCRII-TOPO
Cux1	RNA ISH	Gift from Celine Zimmer	N/A
Dll1	RNA ISH	Gift from Domingos Henrique	N/A
Dll3	RNA ISH	Gift from Rosa Beddington	N/A
Dlx1	RNA ISH		IMAGE 6812374
Ebf1	RNA ISH	Source Bioscience	IMAGE 6390301
Etv1	RNA ISH	Source Bioscience	IMAGE 4979785
Foxp2	RNA ISH	this study	cDNA amplified using primers TCACCACCCATCACACATC and TTAGAGCTGCTCCATAGCCC. PCR product cloned into pCRII-TOPO
Gli1	RNA ISH	Gift from Andy McMahon
Hes1	RNA ISH	Source Bioscience	IMAGE 6478994
Hes5	RNA ISH	Gift from Domingos Henrique	N/A
Hey1	RNA ISH	Source Bioscience	IMAGE 374164
Jag	RNA ISH	Gift from Domingos Henrique
Lhx6	RNA ISH		https://pubmed.ncbi.nlm.nih.gov/9570771/
Lhx7	RNA ISH		https://pubmed.ncbi.nlm.nih.gov/9570771/
Mtg16 (Cbfa2t3)	RNA ISH	Source Bioscience	IMAGE 9056009 (IRCK12D05)
Mtg8 (Runx1t1)	RNA ISH	Source Bioscience	FANTOM 6332428O11
Ngn2	RNA ISH	Source Bioscience	IMAGE 2922473
Nkx6-2	RNA ISH	Gift from Thomas Jessell	N/A
Notch1	RNA ISH	Gift from Jeffrey Nye	N/A
Notch2	RNA ISH	Gift from Domingos Henrique	N/A
Notch3	RNA ISH	Gift from Domingos Henrique	N/A
Npy	RNA ISH	Source Bioscience	IMAGE 5683102
Nr2f1	RNA ISH	Source Bioscience	IMAGE 5696108
Nr2f2	RNA ISH	Source Bioscience	IMAGE 6829692
Ptch1	RNA ISH	Gift from Andy McMahon	https://pubmed.ncbi.nlm.nih.gov/11493571/
Pv	RNA ISH	Source Bioscience	IMAGE 4925213 (IRAVp968E0480D6)
Rxrg	RNA ISH	Source Bioscience	IMAGE 5707723
Shh	RNA ISH	Gift from Andy McMahon	https://pubmed.ncbi.nlm.nih.gov/11493571/
Sox5	RNA ISH	Gift from Maike Sander	N/A
Sst	RNA ISH	Source Bioscience	IMAGE 4218815
