# Supplementary material for: MTG8 interacts with LHX6 to specify cortical interneuron subtype identity
Source: Nat Commun. 2022 Sep 5;13:5217. doi: 10.1038/s41467-022-32898-6 (PMC9445035; doi:10.1038/s41467-022-32898-6)
Supplement: Supplementary file 8 — Source Data [file 41467_2022_32898_MOESM8_ESM.xlsx]

## Sheet: Fig 1
	Fig 1e		E14.5	Mtg8	56.71	62.75	63.6
			E18.5	Mtg8	12.75	12.71	15.23
	Fig 1h		E14.5	MG16	19.1847	21.5164	23.5524
			E18.5	MTG16	78.5213	83.3865	77.8733

## Sheet: Fig 2
					Mtg8 -/-	Mtg16-/-
	Fig 2d	E13.5	Lhx6	MZ	105.39	138.32
					102.32	101.01
					84.52	72.58
				SVZ/IZ	122.26	124.04
					61.19	81.18
					90.38	78.86
				Total	101.65	124.85
					63.98	91.29
					86.5	87.57
					Mtg8 -/-	Mtg16-/-
	Fig 2e	E13.5	Sst	MZ	63.16	105.61
					59.16	97.34
					30.03	144.34
				SVZ/IZ	43.41	108.21
					55.68	90
					28.85	86.48
				Total	46.94	97.69
					50.2	97.2
					28.48	117.26
					Mtg8 -/-	Mtg16-/-
	Fig 2f	E18.5	Lhx6	Total	101.3	101.579
					91.5	98.7571
					87.4	103.191
					94.8	99.5633
					Mtg8 -/-	Mtg16-/-
	Fig 2g	E18.5	Sst	Total	63.9332	98.8651
					56.6554	80.2018
					59.4898	80.2018
					59.8521	86.2547

## Sheet: Fig 3
	Fig 3b	Control	Mtg8 -/-	Mtg16 -/-
		90.9	78.3	100.1
		97.9	84.3	103.7
		107.2	85.9	98.3
		93	71.2	100.7
		112.8	68.9	107.8
		98.8	69.3	98.6
		93.3	69.8	116.5
		109.4	71.2	98.1
		WT	Ctrl	WT	Mtg8 -/-	WT	Mtg16 -/-
	Fig 3c	43.5792	44.4089	46.5249	31.1475	38.1963	35.5263
		36.4466	36.1702	50.6707	24.3243	55.0265	36.8421
		46.7222	48.2143	40.9833	18.2573	45.7038	41.8605
		36.8524	48.6275	40.9889	25.7576	43.3738	36.2989
		WT	Ctrl	WT	Mtg8 -/-	WT	Mtg16 -/-
	Fig 3d	10.7267	10.2662	10.8173	11.5702	8.44528	10.1382
		11.5848	12.0253	12.0478	18.8406	9.31004	9.87125
		10.4382	10.5085	11.404	11.2245	9.23977	9.91501
		8.80445	9.74576	12.9439	15.1515	10.5066	10.3571

## Sheet: Fig 4
	Fig 4e	Ctrl	Mtg8 -/-	Lhx6 -/-
		199.092	79.6368	54.7503
		214.024	79.6368	34.8411
		194.115	84.6142	54.7503

## Sheet: Fig 6
			Ctrl	MTG8
	Fig 6b	SST	35.7	35.1
			33.9	42.1
			36.3	36.4
			37.3	46.7
			29.8	36.7
		NPY	2.86	12.5
			3.04	7.08
			5.68	8.06
		PV	14.8	7.8
			12.1	8.3
			13.4	9.2
			12.6	10.3
			14.7	8.5

## Sheet: Fig 7
	Fig 7c	Lhx6	Ctrl	Mtg8 cKO
			110.9	71.8
			97	90.4
			93.2	88.7
			81.5	72.4
			117.4	82.8
		Lhx6		Ctrl	Ctrl	Ctrl	Ctrl	Ctrl	Mtg8 cKO	Mtg8 cKO	Mtg8 cKO	Mtg8 cKO	Mtg8 cKO
			Bin 1	7.25	7.5	9.25	5.5	10.5	5.5	6.5	8.25	3.5	6
			Bin 2	23	22.5	22.25	19	27.5	18.75	25.25	25.5	16.75	17.3333
			Bin 3	28.5	26.75	23.75	17	29	22.25	30.75	22.5	21.25	23.3333
			Bin 4	41	32.75	23.5	26.5	33.75	18	28.5	27.25	23.5	28
			Bin 5	43.75	39	40.5	29	39	23.5	33.25	34.75	27	30
			Bin 6	46.75	40	41.25	43	50	32.75	36.75	35.75	37.5	45.6667
			Bin 7	39.5	34	35	27.5	39	25	28	32	24.25	25.3333
			Bin 8	34.75	31.5	28.25	23	44.75	26.5	26.75	28.5	18.75	24
			Bin 9	18.75	15.5	16	18	30.25	12	15	15.5	12	14
			Bin 10	12.75	9.25	9	9	9.5	7.25	10.5	6.75	8.75	7.33333
	Fig 7e	Sst	Ctrl	Mtg8 cKO
			96.1	75.4
			91.5	69.6
			97.2	77.4
			101.6	76.2
			108	77.2
		Sst		Ctrl	Ctrl	Ctrl	Ctrl	Ctrl	Mtg8 cKO	Mtg8 cKO	Mtg8 cKO	Mtg8 cKO	Mtg8 cKO
			Bin 1	3.8	1.75	2.75	4.75	6	2	3.8	6	2	3
			Bin 2	12.3	10	8.75	8.25	9.75	7.8	8.8	12.3	10.25	7.75
			Bin 3	10	10.25	12.75	11.5	10	10	11.8	12.5	9.75	10.25
			Bin 4	11.5	15.5	11.25	10.75	13.75	13.5	16.8	11.5	9.25	12.75
			Bin 5	18.5	16.5	19.25	23.25	23.75	14	12.8	17	20.5	21.25
			Bin 6	26	24.5	25.25	28	26.75	19.5	15	15.8	22.75	20.5
			Bin 7	21.8	28	26	24.5	23.5	16	12.3	14.8	12.5	14.25
			Bin 8	18	12.5	15.25	13.5	19	14	7.3	11.5	10	7.75
			Bin 9	9.5	10.5	9	10	12.75	5	4.8	6	6.75	7
			Bin 10	3.8	7	6.25	8.25	6.5	4.3	4.8	1.5	3.25	4
	Fig 7g	Pv	Ctrl	Mtg8 cKO
			116.9	77.2
			88.8	111.4
			89.9	103.3
			111.1	88.1
			93.3	75
		Pv		Ctrl	Ctrl	Ctrl	Ctrl	Ctrl	Mtg8 cKO	Mtg8 cKO	Mtg8 cKO	Mtg8 cKO	Mtg8 cKO
			Bin 1	1	2.25	3.5	6.25	3.75	1.75	1	4.5	3.75	3.5
			Bin 2	12.25	14.5	14.25	24.25	19	14.75	16	17.5	15.75	13.75
			Bin 3	28.75	19.25	18	26	24.75	18.5	26	29	26.75	17
			Bin 4	39.5	23	35.25	41.25	32.75	24.25	36.25	37	33.25	24.25
			Bin 5	44.25	34	30.25	40.5	33.5	31.25	38.75	42.75	43.25	28
			Bin 6	56	47	42.25	40	43.25	30.75	58.75	51.5	35.5	38
			Bin 7	35	29.75	23.75	37.5	20.5	28.5	33.75	27	25.5	17.75
			Bin 8	28.25	23.25	24.25	21.75	23	14.25	25.25	16	11.5	17.75
			Bin 9	15	7.5	7.25	13	10.25	9	14	8.25	4.25	8.25
			Bin 10	6.75	2.25	6.5	3	2.25	3.25	4.5	2.25	1.5	3

## Sheet: Fig 8
	Fig 8b	CR+YFP+	Ctrl	Mtg8 cKO
			4.25	3.33333
			4.25	4
			6.33333	6
	Fig 8c	nNOS+SST+YFP+	Ctrl	Mtg8 cKO
			8.3247	7.12503
			5.7931	9.20304
			9.72001	5.06121
			6.20896	8.20682
	Fig 8d	NPY+SST+YFP+	Ctrl	Mtg8 cKO
			29.5636	22.8208
			28.4296	24.5648
			31.5948	16.4336
			27.4344	21.0146
	Fig 8e	NPY-SST+YFP+	Ctrl	Mtg8 cKO
			31.2432	23.7972
			34.7685	32.4189
			28.1497	29.2775
			23.2561	31.7062

## Sheet: Suppl Fig 2
	Suppl Fig 2h	MTG8+YFP+
		12.939
		11.6957
		11.2761

## Sheet: Suppl Fig 5
			Control	Mtg8+/- Lhx6+/-
	Suppl Fig 5b	Lhx6	91.68	84.66
			84.88	117.26
			115.54	116.2
			108.88	107
	Suppl Fig 5d	Sst	99.43	87.73
			89.8	100.34
			105.54	98.65
			105.217	95
	Suppl Fig 5f	Pv	79.44	87.49
			120.6	125.98
			80.07	120.98
			119.87	116

## Sheet: Suppl Fig 7d
	Supp Fig 7d
								Same blot as MTG8 but stripped and re-blotted for Actin

[truncated: 1 more sheets: Suppl Fig 9]
